# Supplementary material for: Complete Genome Sequence of Sporisorium scitamineum and Biotrophic Interaction Transcriptome with Sugarcane
Source: PLoS One. 2015 Jun 12;10(6):e0129318. doi: 10.1371/journal.pone.0129318 (PMC4466345; doi:10.1371/journal.pone.0129318)
Supplement: S1 File — Chromosomes size, coordinates of telomeric regions and pattern found by Tandem Repeat Database (Table A). Circos of the alignment between the tree small contigs and the other chromosomes (a) and between other strains of S. scitamineum (Figure A). Pulse Field Gel Hibridizations (Figure B). Predicted tRNAs obtained by using tRNAscan-SE (Table B). Genes coordinates, best hit of each S. scitamineum protein against Uniref50, presence of signal peptide, transmembrane domain, GPI anchor site and RNAseq length coverage and BLASTp against proteins of S. reilianum Table C). Gene length distribution in S. scitamineum genome (Figure C). Annotation of subtelomeric genes (Table D). Repetitive elements detected using RECON for de novo identification, REPBASE and RepeatMasker (Table E). dbCAN domains on CAZymes (Table F). Alignments against the reference proteins from PHI-base (Table G). (XLS) [file pone.0129318.s001.xls]

## Sheet: README
Content of Supporting Infromation S1:
Table A - Chromosome size, coordinates of telomeric regions and pattern found by Tandem Repeat Database.
Figure A - Circos of the alignment between the tree small contigs and the other chromosomes (a) and between other strains of S. scitamineum (b,c)
Figure B - Pulse Field Gel Hibridizations
Table B - Predicted tRNAs obtained by using tRNAscan-SE
Table C - Genes coordinates, best hit of each S. scitamineum protein against Uniref50, presence of signal peptide, transmembrane domain, GPI anchor site and BLASTp against proteins of S. reilianum.
Figure C - Gene length distribution in S. scitamineum genome
Table D - Annotation of subtelomeric genes
Table E - Repetitive elements detected using RECON for de novo identification, REPBASE and RepeatMasker.
Table F - dbCAN domains on CAZymes
Table G - Alignments against the reference proteins from PHI-base.

## Sheet: Table A
Chromosome size, coordinates of telomeric regions and pattern found by Tandem Repeat Database
# Telomeric repeats of S. scitamineum chromosomes identified: locations, main sequence motif and number of copies
# Telomeric repeats found by using Tandem Repeat Database (TRDB) tool
Chromosome	Chromosome size (pb)a		Terminus telomere + and - borderb	Copy number + and - border	Pattern + and - border
1	2009762	+	1…119	20.4	ACCCTA
		-	2009656…2009760	17.57	AGGGTT
2	1671606	+	2…96	15.8	CCTAAC
		-	1671572…1671606	6	TTAGGG
3	1566833	+	1…108	18.6	CTAACC
		-	1566746…1566833	15.57	GTTAGG
4	1271980	+	1…121	20.3	CTAACC
		-	1271840…1271980	23.5	TTAGGG
5	1055339	+	1…117	19.8	CTAACC
		-	1055266…1055339	12.3	TAGGGT
6	1032954	+	1…60	9.7	CCTAAC
		-
7	938453	+	1…119	20.1	ACCCTA
		-	938340…938453	20.4	GGGTTA
8	837966	+	1…49	8	CTAACC
		-
9	808176	+	1…35	6	CCCTAA
		-	808130...808176	7.8	AGGGTT
10	875830	+	1…60	9.7	CCTAAC
		-	875796…875830	6	TTAGGG
11	790822	+	1…45	7.8	CCTAAC
		-	790682...790822	23.5	GGGTTA
12	716888	+	1…60	9.7	CCTAAC
		-	716782...716888	18.16	TTAGGG
13	681008	+	1…123	20.8	CCTAAC
		-	680920...681008	14.83	GGGTTA
14	652314	+	1…73	12.3	AACCCT
		-
15	634981	+	1…45	7.8	CCTAAC
		-	634853...634981	21.5	GGTTAG
16	653278	+	1…118	20.1	ACCCTA
		-	653167...653278	18.57	TAGGGT
17	605135	+	1…45	7.8	CCTAAC
		-	605072...605135	10.83	TTAGGG
18	598089	+	1…35	6	CCCTAA
		-	598020...598089	11.83	TTAGGG
19	580969	+	1…77	12.8	CCTAAC
		-	580935...580969	6	TTAGGG
20	573042	+	1…45	7.8	CCTAAC
		-	572983...573042	9.85	TTAGGG
21	539152	+	4…38	5.6	TAAACC
		-	539105...539151	8	ATTAGG
22	475902	+	1…60	9.7	CCTAAC
		-	475798...475902	18.16	TTAGGG
23	140422	+	1…31	5.16	ACCCTA
		-
24	87293	+	1…60	9.7	CCTAAC
		-	87234...87293	9.85	TTAGGG
25	82225	+	-	-	-
		-
26	99152	+	1…65	11.1	CCTAAC
		-
a Size do not consider the copies of the rDNA
b S+(left border); - (right border)

## Sheet: Figure B
Pulse Field Gel Hibridizations.

## Sheet: Table B
Predicted tRNAs obtained by using tRNAscan-SE
# Command: tRNAscan-SE -C -o results.txt -f structures.txt Sscitamineum_genome.fasta - By default, program is set for eukaryotic tRNA model
Chromosome	# tRNA	start	stop	aa	anticodon	intro start	intron stop	score		Summary
chr01_Ss	7	1491013	1490916	Ala	TGC	1490977	1490952	65.88		count	aa
chr01_Ss	11	97853	97766	Ala	AGC	97816	97802	61.98		8	Ala
chr01_Ss	10	180737	180636	Gly	GCC	180701	180671	52.99		9	Arg
chr01_Ss	2	408758	408866	Leu	CAA	408795	408829	52.39		4	Asn
chr01_Ss	3	1563239	1563330	Leu	CAG	1563277	1563290	59.09		5	Asp
chr01_Ss	9	705408	705305	Leu	AAG	705370	705345	60.82		2	Cys
chr01_Ss	12	3824	3721	Leu	AAG	3786	3761	60.96		5	Gln
chr01_Ss	1	156541	156647	Lys	CTT	156578	156611	68.07		7	Glu
chr01_Ss	6	1709280	1709157	Met	CAT	1709242	1709193	65.87		7	Gly
chr01_Ss	8	1189750	1189635	Ser	CGA	1189713	1189680	64.26		3	His
chr01_Ss	4	1585640	1585740	Trp	CCA	1585676	1585704	55.55		5	Ile
chr01_Ss	5	1924256	1924166	Val	CAC	1924219	1924200	49.81		10	Leu
chr02_Ss	4	630815	630710	Gln	CTG	630777	630745	52.36		6	Lys
chr02_Ss	1	529512	529612	His	GTG	529549	529577	43.55		4	Met
chr02_Ss	2	552251	552352	His	GTG	552288	552317	45.68		4	Phe
chr02_Ss	3	1541921	1541792	Ser	CGA	1541884	1541837	59.41		5	Pro
chr03_Ss	2	1416220	1416325	Cys	GCA	1416256	1416289	45.55		10	Ser
chr03_Ss	3	1555628	1555733	Gln	CTG	1555666	1555698	49.81		5	Thr
chr03_Ss	4	1556008	1556116	Gln	CTG	1556046	1556081	41.87		2	Trp
chr03_Ss	1	930549	930641	Leu	CAG	930587	930601	56.31		3	Tyr
chr03_Ss	5	959441	959328	Met	CAT	959404	959364	63.48		6	Val
chr03_Ss	6	274030	273912	Pro	CGG	273994	273948	54.19		1	Sup
chr04_Ss	1	130461	130548	Ala	AGC	130498	130512	62.73
chr04_Ss	3	1106956	1107060	Ala	CGC	1106992	1107024	58.13
chr04_Ss	5	1022000	1021897	Arg	TCG	1021964	1021933	61.19
chr04_Ss	6	218340	218234	Lys	CTT	218303	218270	68.21
chr04_Ss	2	1040273	1040378	Pro	AGG	1040311	1040342	50.5
chr04_Ss	4	1075430	1075325	Pro	AGG	1075392	1075361	50.5
chr05_Ss	8	986235	986326	Ala	AGC	986272	986290	53.7
chr05_Ss	9	1040623	1040532	Ala	AGC	1040586	1040568	63.42
chr05_Ss	11	827390	827269	Arg	TCT	827353	827305	56.84
chr05_Ss	3	366315	366388	Asn	GTT	0	0	80.88
chr05_Ss	4	402968	403041	Asn	GTT	0	0	80.88
chr05_Ss	13	152805	152732	Asn	GTT	0	0	80.88
chr05_Ss	5	636945	637083	Ile	TAT	636984	637047	59.92
chr05_Ss	2	329655	329758	Leu	AAG	329693	329718	61.73
chr05_Ss	12	267272	267169	Leu	AAG	267234	267209	62.24
chr05_Ss	7	726300	726406	Lys	CTT	726337	726370	67.72
chr05_Ss	10	997375	997246	Phe	GAA	997337	997282	50.97
chr05_Ss	6	680516	680615	Pro	TGG	680552	680579	68.75
chr05_Ss	1	275252	275357	Tyr	GTA	275290	275321	58.21
chr06_Ss	3	886757	886928	Asn	GTT	886795	886892	59.42
chr06_Ss	1	75694	75786	Asp	GTC	75731	75751	57.31
chr06_Ss	2	79617	79709	Asp	GTC	79654	79674	57.3
chr06_Ss	6	80221	80129	Asp	GTC	80184	80164	57.3
chr06_Ss	7	40760	40659	Asp	GTC	40723	40694	58.24
chr06_Ss	4	839516	839416	Glu	CTC	839479	839451	43.27
chr06_Ss	5	255970	255871	Val	TAC	255933	255907	66.15
chr07_Ss	8	59098	58989	Cys	GCA	59062	59025	46.98
chr07_Ss	1	57659	57760	Gly	GCC	57695	57725	48.51
chr07_Ss	2	112340	112441	Gly	GCC	112376	112406	52.19
chr07_Ss	3	131975	132053	Gly	TCC	132012	132018	65.51
chr07_Ss	7	119807	119706	Gly	GCC	119771	119741	52.19
chr08_Ss	3	289589	289686	Arg	ACG	289625	289650	57.21
chr08_Ss	8	287592	287496	Arg	ACG	287556	287532	57.58
chr08_Ss	4	656191	656085	Ile	AAT	656152	656121	67.58
chr08_Ss	1	232832	232937	Pro	AGG	232870	232901	49.37
chr08_Ss	5	321130	321011	Ser	AGA	321093	321056	65.47
chr08_Ss	6	303533	303417	Trp	CCA	303497	303453	53.26
chr08_Ss	2	286933	287037	Val	AAC	286971	287001	70.08
chr08_Ss	7	292575	292471	Val	AAC	292537	292507	68.81
chr09_Ss	4	134136	134030	Arg	TCG	134100	134066	60.45
chr09_Ss	2	523680	523578	Gly	CCC	523643	523614	57.04
chr09_Ss	5	35896	35787	Ile	AAT	35857	35823	69.36
chr09_Ss	3	349236	349114	Ser	AGA	349199	349159	70.09
chr09_Ss	1	21746	21847	Val	AAC	21784	21811	67.11
chr10_Ss	3	841297	841201	Arg	ACG	841261	841237	56.23
chr10_Ss	2	780307	780409	Glu	CTC	780344	780374	45.36
chr10_Ss	1	735981	736091	Ser	GCT	736018	736046	67.92
chr10_Ss	4	691320	691210	Ser	GCT	691283	691255	69.2
chr11_Ss	4	312771	312675	Arg	ACG	312735	312711	58.73
chr11_Ss	1	709603	709707	Gln	TTG	709642	709672	40.08
chr11_Ss	2	572097	571986	His	GTG	572059	572021	48.99
chr11_Ss	3	370081	369966	Ser	CGA	370044	370011	63.76
chr13_Ss	3	394402	394294	Asp	GTC	394365	394329	54.61
chr13_Ss	2	447370	447268	Glu	CTC	447333	447303	46.5
chr13_Ss	1	562658	562767	Leu	CAA	562695	562730	52.8
chr14_Ss	2	512664	512751	Ala	AGC	512701	512715	61.62
chr14_Ss	4	342205	342118	Ala	AGC	342168	342154	61.48
chr14_Ss	1	369329	369429	Glu	CTC	369366	369394	42.5
chr14_Ss	5	131513	131407	Lys	CTT	131476	131443	69.35
chr14_Ss	3	466486	466381	Tyr	GTA	466448	466417	58.07
chr15_Ss	1	286737	286851	Arg	TCG	286773	286815	53.38
chr15_Ss	2	404204	404275	Thr	AGT	0	0	74.94
chr15_Ss	3	408673	408744	Thr	AGT	0	0	74.94
chr16_Ss	2	31126	31228	Glu	CTC	31163	31193	45.36
chr16_Ss	3	485958	485863	Glu	TTC	485921	485898	44.93
chr16_Ss	1	11660	11774	Ser	TGA	11697	11729	66.53
chr17_Ss	2	439309	439201	Arg	CCT	439273	439237	61.11
chr17_Ss	3	143948	143826	Leu	TAG	143910	143862	48.65
chr17_Ss	1	476155	476274	Ser	AGA	476192	476229	64.19
chr18_Ss	3	538702	538596	Gln	TTG	538665	538631	46.47
chr18_Ss	1	278100	278225	Met	CAT	278138	278189	66.49
chr18_Ss	2	505076	505190	Met	CAT	505113	505154	64.02
chr19_Ss	1	169992	170103	Glu	TTC	170030	170068	36.88
chr19_Ss	2	337642	337745	Leu	AAG	337680	337705	58.41
chr19_Ss	3	453691	453802	Lys	TTT	453728	453766	67.09
chr19_Ss	5	456963	456857	Lys	CTT	456926	456893	69.22
chr19_Ss	6	309173	308995	Phe	GAA	309135	309031	49.54
chr19_Ss	7	52275	52204	Thr	AGT	0	0	74.94
chr19_Ss	4	454137	454239	Val	AAC	454175	454203	62.72
chr20_Ss	1	491442	491337	Tyr	GTA	491404	491373	56.31
chr21_Ss	3	351231	351130	Gly	GCC	351195	351165	51.05
chr21_Ss	4	281781	281675	Ile	AAT	281742	281711	62.67
chr21_Ss	1	215024	215153	Phe	GAA	215062	215117	52.04
chr21_Ss	5	242041	241912	Phe	GAA	242003	241948	52.36
chr21_Ss	2	516340	516249	Thr	CGT	516304	516285	58.74
chr21_Ss	6	181041	180927	Thr	TGT	181003	180963	56.01
chr22_Ss	1	443534	443641	Ile	AAT	443573	443605	66.8
chr23_Ss	1	103452	103365	Ser	GGA	0	0	34.58
chr11_Ss	5	190079	189992	Sup	TTA	190043	190028	40.74	* Supressor tRNA prediction

## Sheet: Table C
Genes coordinates, best hit of each S. scitamineum protein against Uniref50, presence of signal peptide, transmembrane domain, GPI anchor site and BLASTp against proteins of S. reilianum
# For analysis details please consult Material and Methods section of this paper.
											UNIREF50 analysis				BLASTp against S. reilianum predicted proteins
line	Orf	Start	End	Strand	# Introns	Pep Sinal 4.01c	PredHel	GPI-anchor	RNAseq cov. (medium)	RNAseq cov. (200DAI)	Uniref50 annotation	nº members	Lowest common taxon	Representative member	reillianum_orf	Chromosome	annot	%id	query coverage	align lenght
1	g1_chr01_Ss	838	1974	+	0	N	0	Not GPI-anchored	100	100	FK506-binding protein 4	5	Ustilaginaceae	FKBP4_USTMA	sr00845	1	related to FK506-binding protein (FKBP)	89.79	100	382
2	g2_chr01_Ss	2638	3422	+	1	Y	0	Not GPI-anchored	75.8717	100	Putative uncharacterized protein	1	Sporisorium reilianum (strain SRZ2)	E6ZLP9_SPORE	sr00846.2		uncharacterized protein	55.28	98	246
3	g3_chr01_Ss	5454	6854	+	0	N	0	Not GPI-anchored	100	100	Related to dehydroshikimate dehydratase	8	Ustilaginaceae	E6ZLQ1_SPORE	sr00843	1	related to dehydroshikimate dehydratase	82.98	100	470
4	g4_chr01_Ss	7141	9528	-	1	N	0	Not GPI-anchored	100	100	Uncharacterized protein	5	Ustilaginaceae	M9LNA5_PSEA3	sr00841.2	1	uncharacterized protein	94.05	49	353
5	g5_chr01_Ss	10004	11423	-	2	N	1	Not GPI-anchored	100	100	Related to SCJ1 protein	2	Ustilaginaceae	I2G3G0_USTH4	sr00840.2	1	related to SCJ1 protein	94	100	417
6	g6_chr01_Ss	11919	14396	-	1	N	0	Not GPI-anchored	100	99.7909	Chaperone regulator	2	Ustilaginaceae	R9P795_PSEHS	sr00838.2	1	uncharacterized protein	86.89	100	801
7	g7_chr01_Ss	15659	16522	+	0	N	0	Not GPI-anchored	100	100	Uncharacterized protein	1	Pseudozyma hubeiensis (strain SY62)	R9NYZ1_PSEHS	sr20011	1	uncharacterized protein	87.63	98	283
8	g8_chr01_Ss	16590	17835	-	1	N	2	Not GPI-anchored	100	100	Related to a retinal short-chain dehydrogenase/reductase	5	Ustilaginaceae	E6ZLQ7_SPORE	sr06455	1	related to a retinal short-chain dehydrogenase/reductase	85.79	100	387
9	g9_chr01_Ss	19599	20642	-	0	N	0	Not GPI-anchored	92.3657	90.7781	Related to l-azetidine-2-carboxylic acid acetyltransferase	6	Ustilaginaceae	E6ZLQ9_SPORE	sr06453		related to l-azetidine-2-carboxylic acid acetyltransferase	84.04	80	282
10	g10_chr01_Ss	21236	22498	+	0	N	0	Not GPI-anchored	100	99.7623	Putative uncharacterized protein	1	Ustilago maydis (strain 521 / FGSC 9021)	Q4PIP4_USTMA	sr06452	1	related to NADH-dependent flavin oxidoreductase	91.19	100	420
11	g11_chr01_Ss	22674	24648	+	2	N	0	Not GPI-anchored	99.6139	96.9325	Putative uncharacterized protein	1	Sporisorium reilianum (strain SRZ2)	E6ZLR1_SPORE	sr06451		uncharacterized protein	41.68	78	499
12	g12_chr01_Ss	24718	25648	-	1	N	0	Not GPI-anchored	100	99.7625	Uncharacterized protein	4	Ustilaginaceae	M9LRA3_PSEA3	sr06448	1	related to NADP( )-dependent dehydrogenase	88.89	100	279
13	g13_chr01_Ss	25840	26175	+	0	N	0	Not GPI-anchored	68.2635	96.0961	""	""	""	""
14	g14_chr01_Ss	26775	30352	+	2	N	0	Not GPI-anchored	92.2061	98.5747	""	""	""	""	sr06445	1	uncharacterized protein	56.28	35	366
15	g15_chr01_Ss	30681	31538	+	0	N	0	Not GPI-anchored	100	100	Uncharacterized protein	4	Ustilaginaceae	I2G3G5_USTH4	sr20010	1	uncharacterized protein	88.28	96	273
16	g16_chr01_Ss	31594	34173	-	0	Y	0	Not GPI-anchored	100	99.8849	Uncharacterized protein	13	Dikarya	M9ME73_PSEA3	sr06444	1	uncharacterized protein	89.49	100	875
17	g17_chr01_Ss	34800	37042	-	4	N	4	Not GPI-anchored	94.4193	96.286	""	""	""	""	sr06441	1	uncharacterized protein	94.01	48	284
18	g18_chr01_Ss	38029	39618	+	0	N	10	Not GPI-anchored	100	100	Protein PNS1	8	Ustilaginaceae	PNS1_USTMA	sr06440		related to PNS1 - Protein of unknown function	91.51	100	530
19	g19_chr01_Ss	39715	41981	-	1	N	0	Not GPI-anchored	100	100	4-coumarate-CoA ligase	7	Ustilaginaceae	R9NYR7_PSEHS	sr06439	1	related to 4-coumarate--CoA ligase 1	92.96	99	724
20	g20_chr01_Ss	43884	44768	+	0	Y	0	Highly probable	100	100	Uncharacterized protein	7	Ustilaginaceae	I2G3H3_USTH4	sr06437	1	uncharacterized protein	87.86	94	280
21	g21_chr01_Ss	45215	45832	+	0	N	0	Not GPI-anchored	100	91.04	Uncharacterized protein	6	Ustilaginaceae	R9P7A3_PSEHS	sr06435	1	related to ZIM17 - Zinc finger Motif protein, mitochondrial	77.99	100	209
22	g22_chr01_Ss	45910	47637	-	0	N	0	Not GPI-anchored	100	99.7681	Amidase	5	Ustilaginaceae	R9NZ21_PSEHS	sr06434.2	1	probable AMD2 - amidase	85.97	97	556
23	g23_chr01_Ss	48378	50423	-	0	N	0	Not GPI-anchored	100	99.5105	Uncharacterized protein	8	Ustilaginaceae	M9M0A6_PSEA3	sr06433	1	uncharacterized protein	92.77	87	595
24	g24_chr01_Ss	50826	51625	+	2	N	0	Not GPI-anchored	100	100	Translation machinery-associated protein 20	6	Ustilaginaceae	I2G3H7_USTH4	sr06432	1	related to TMA20 - Protein putative involved in cytoplasmic ribosome function	95.43	100	197
25	g25_chr01_Ss	52131	53264	+	0	N	0	Not GPI-anchored	100	100	Uncharacterized protein	8	Ustilaginaceae	I2G3H8_USTH4	sr06431.2	1	uncharacterized protein	88.62	100	378
26	g26_chr01_Ss	53467	54333	-	0	N	4	Not GPI-anchored	100	100	Uncharacterized protein	8	Ustilaginaceae	I2G3H9_USTH4	sr06429	1	related to PHS1 - essential 3-hydroxyacyl-CoA dehydratase of the ER membrane	87.91	94	273
27	g27_chr01_Ss	55262	57547	+	0	N	5	Not GPI-anchored	100	100	Predicted membrane proteins	6	Ustilaginaceae	M9LNB2_PSEA3	sr06428	1	related to IZH3 - membrane protein involved in zinc ion homeostasis	90.87	100	767
28	g28_chr01_Ss	58095	60410	+	4	N	0	Not GPI-anchored	92.8213	97.5748	Cytochrome P450 monooxygenase pc-bph	23	Agaricomycetes	A8NCB1_COPC7	sr06427	1	probable Benzoate 4-monooxygenase cytochrome P450	92.7	81	534
29	g29_chr01_Ss	62195	63264	+	1	N	0	Not GPI-anchored	100	100	Glycerophosphodiester phosphodiesterase	6	Ustilaginaceae	R9NYS4_PSEHS	sr06426.2	1	related to PGC1 - phosphatidyl glycerol phospholipase C	85.75	97	351
30	g30_chr01_Ss	64235	64861	-	0	N	1	Not GPI-anchored	100	100	Proteasome component	6	Ustilaginaceae	R9NZ12_PSEHS	sr06418		uncharacterized protein	88.24	90	187
31	g31_chr01_Ss	65129	66538	+	0	N	0	Not GPI-anchored	97.5195	99.3617	Protein phosphatase methylesterase 1	4	Ustilaginaceae	M9LUW1_PSEA3	sr06420	1	related to Protein phosphatase methylesterase 1	82.59	100	471
32	g32_chr01_Ss	66745	68178	-	0	N	0	Not GPI-anchored	95.6944	93.1202	Uncharacterized protein	4	Ustilaginaceae	R9NZ31_PSEHS	sr06421	1	uncharacterized protein	88.14	90	430
33	g33_chr01_Ss	68722	69081	+	0	N	0	Not GPI-anchored	100	87.9552	""	""	""	""			na
34	g34_chr01_Ss	69213	70736	+	1	N	11	Not GPI-anchored	100	98.2007	Related to TNA1-High affinity nicotinic acid plasma membrane permease	9	Basidiomycota	E6ZLT4_SPORE	sr06422	1	related to TNA1 - High affinity nicotinic acid plasma membrane permease	86.47	100	510
35	g35_chr01_Ss	72143	73194	+	1	N	0	Not GPI-anchored	100	100	Uncharacterized protein	6	Ustilaginaceae	I2G3I5_USTH4	sr06423		uncharacterized protein	81.02	95	332
36	g36_chr01_Ss	73472	75108	-	1	N	0	Not GPI-anchored	100	100	Potential mitochondrial ATPase	8	Ustilaginomycotina	R9P7B1_PSEHS	sr06424	1	related to AFG1 - ATPase family gene	81.32	100	546
37	g37_chr01_Ss	75773	77695	+	0	N	8	Not GPI-anchored	100	100	Uncharacterized protein	7	Ustilaginaceae	I2G3I3_USTH4	sr06425		uncharacterized protein	78.52	98	647
38	g38_chr01_Ss	78416	80109	-	4	N	0	Not GPI-anchored	38.9714	0	""	""	""	""			na
39	g39_chr01_Ss	81474	82703	-	1	N	0	Not GPI-anchored	0	0	Uncharacterized protein	1	Pseudozyma antarctica (strain T-34)	M9LNA8_PSEA3	sr11941		uncharacterized protein	37.25	99	400
40	g40_chr01_Ss	86418	88011	+	2	N	11	Not GPI-anchored	99.1979	100	Predicted inorganic phosphate transporter	1	Pseudozyma hubeiensis (strain SY62)	R9NZ16_PSEHS	sr06414	1	probable PHO84 - Inorganic phosphate permease	83.24	100	531
41	g41_chr01_Ss	88554	89440	+	1	N	0	Not GPI-anchored	100	100	Thiopurine S-methyltransferase	8	Ustilaginaceae	R9NYT0_PSEHS	sr06413		uncharacterized protein	85.44	99	261
42	g42_chr01_Ss	89649	90290	-	0	N	0	Not GPI-anchored	52.8951	100	Putative uncharacterized protein	1	Sporisorium reilianum (strain SRZ2)	E6ZLU1_SPORE	sr06412		uncharacterized protein	59.61	91	203
43	g43_chr01_Ss	91847	92705	+	3	N	1	Not GPI-anchored	100	100	Uncharacterized protein	7	Ustilaginaceae	I2G3J2_USTH4	sr06410	1	uncharacterized protein	88.89	100	189
44	g44_chr01_Ss	92955	93953	-	0	N	0	Not GPI-anchored	39.1566	100	Uncharacterized protein	1	Pseudozyma aphidis DSM 70725	W3VP13_9BASI	sr06409	1	probable myo-inositol oxygenase	91.87	100	332
45	g45_chr01_Ss	95282	97261	-	0	N	0	Not GPI-anchored	100	100	Proline oxidase	8	Ustilaginaceae	M9M0A9_PSEA3	sr06408	1	related to Proline oxidase, mitochondrial precursor	92.58	100	660
46	g46_chr01_Ss	98161	99686	+	1	N	7	Not GPI-anchored	100	100	Uncharacterized protein	7	Ustilaginaceae	V5EVY9_PSEBG	sr06407	1	uncharacterized protein	83.86	100	508
47	g47_chr01_Ss	100051	105082	+	2	Y	0	Weakly probable	99.9315	99.614	Related to ARO80-positive transcription regulator of ARO9 and ARO10	7	Ustilaginaceae	E6ZLU7_SPORE	sr06404	1	related to ARO80 - positive transcription regulator of ARO9 and ARO10	87.79	86	1269
48	g48_chr01_Ss	108651	109895	+	0	N	9	Not GPI-anchored	100	99.2771	Probable mfs-multidrug-resistance transporter	2	Basidiomycota	E6ZLU8_SPORE	sr06403.2		probable mfs-multidrug-resistance transporter	85.96	99	413
49	g49_chr01_Ss	109959	111446	+	2	N	2	Not GPI-anchored	100	100	""	""	""	""	sr06401		related to EMI5 - protein required for transcriptional induction of TF IME1	82.13	55	235
50	g50_chr01_Ss	112060	112719	-	0	N	0	Not GPI-anchored	100	100	Uncharacterized protein	8	Ustilaginaceae	I2G3J9_USTH4	sr06400	1	uncharacterized protein	81.74	100	219
51	g51_chr01_Ss	113756	115420	-	0	N	0	Not GPI-anchored	100	100	Uncharacterized protein	7	Basidiomycota	R9P578_PSEHS	sr11368	1	uncharacterized protein	96.39	100	554
52	g52_chr01_Ss	116467	117405	-	0	N	1	Not GPI-anchored	100	99.0395	Uncharacterized protein	8	Ustilaginaceae	I2G3K2_USTH4	sr11369	1	uncharacterized protein	93.61	100	313
53	g53_chr01_Ss	119560	120420	-	1	N	0	Not GPI-anchored	0	0	""	""	""	""	sr17475		uncharacterized protein	45.97	67	124
54	g54_chr01_Ss	121485	122407	-	1	N	0	Not GPI-anchored	100	100	Uncharacterized protein	7	Ustilaginaceae	R9P5F4_PSEHS	sr11370	1	uncharacterized protein	87.5	85	240
55	g55_chr01_Ss	122734	127292	+	2	Y	0	Not GPI-anchored	99.9751	98.8486	Uncharacterized protein	2	Pseudozyma	M9LNC1_PSEA3	sr11372	1	related to L-serine dehydratase 1	77.58	53	718
56	g56_chr01_Ss	127594	130788	-	0	N	0	Not GPI-anchored	99.8129	100	Uncharacterized protein	6	Ustilaginaceae	R9P5J6_PSEHS	sr11373	1	uncharacterized protein	80.54	100	1069
57	g57_chr01_Ss	133018	134346	-	0	N	0	Not GPI-anchored	100	100	Uncharacterized protein	7	Ustilaginaceae	M9MC64_PSEA3	sr11374	1	uncharacterized protein	88.69	100	442
58	g58_chr01_Ss	134691	135807	+	1	N	0	Not GPI-anchored	100	100	Related to quinone reductase	38	Fungi	I2G3K8_USTH4	sr11375	1	related to quinone reductase	96.53	100	346
59	g59_chr01_Ss	135934	137340	-	0	N	0	Not GPI-anchored	100	100	Related to flavin oxidoreductase	7	Ustilaginaceae	I2G3K9_USTH4	sr11376	1	related to flavin oxidoreductase	87.9	99	463
60	g60_chr01_Ss	138093	138956	-	0	N	0	Not GPI-anchored	100	100	Uncharacterized protein	5	Ustilaginaceae	M9LNC3_PSEA3	sr11377		uncharacterized protein	77.78	69	198
61	g61_chr01_Ss	139242	139978	+	1	N	0	Not GPI-anchored	100	99.8403	Uncharacterized protein	11	Basidiomycota	M9ME90_PSEA3	sr11378	1	uncharacterized protein	94.48	80	163
62	g62_chr01_Ss	141690	142718	-	0	N	4	Not GPI-anchored	100	100	Uncharacterized protein	8	Ustilaginaceae	R9P5T6_PSEHS	sr11380	1	uncharacterized protein	91.93	100	347
63	g63_chr01_Ss	145144	145569	-	0	N	1	Not GPI-anchored	100	100	Uncharacterized protein	1	Pseudozyma hubeiensis (strain SY62)	R9P595_PSEHS	sr11381		uncharacterized protein	79.17	100	144
64	g64_chr01_Ss	146704	148779	-	0	N	0	Not GPI-anchored	100	100	Putative uncharacterized protein	1	Ustilago maydis (strain 521 / FGSC 9021)	Q4PIL2_USTMA	sr11382	1	related to L-gulonolactone oxidase	93.23	98	679
65	g65_chr01_Ss	149817	151355	-	0	N	0	Not GPI-anchored	98.2581	92.8571	Uncharacterized protein	2	Ustilaginaceae	R9PES4_PSEHS	sr11383		related to O-methyltransferase	83.16	74	380
66	g66_chr01_Ss	152083	152734	-	2	N	1	Not GPI-anchored	100	98.1211	Catabolic 3-dehydroquinase	664	root	3DHQ_USTMA	sr11384	1	probable 3-dehydroquinate dehydratase	88.68	100	159
67	g67_chr01_Ss	153225	156493	-	3	N	5	Not GPI-anchored	99.8558	99.1639	""	""	""	""	sr11386	1	uncharacterized protein	92.42	54	501
68	g68_chr01_Ss	158731	161544	+	5	N	8	Not GPI-anchored	78.6295	69.4862	""	""	""	""	sr11388	1	uncharacterized protein	92.96	40	213
69	g69_chr01_Ss	161813	164119	-	0	N	0	Not GPI-anchored	100	99.3509	Uncharacterized protein	1	Ustilago hordei (strain Uh4875-4)	I2G3M2_USTH4	sr11389	1	uncharacterized protein	80.42	97	756
70	g70_chr01_Ss	166678	168673	-	4	N	10	Not GPI-anchored	92.8659	95.2038	Allantoate transporter	7	Ustilaginaceae	R9P5U6_PSEHS	sr11390	1	related to DAL5 - Allantoate and ureidosuccinate permease	87.23	93	517
71	g71_chr01_Ss	169812	170957	-	0	Y	0	Not GPI-anchored	96.6415	100	Mercaptopyruvate sulfurtransferase	9	Ustilaginomycotina	M9LUX6_PSEA3	sr11391	1	related to 3-mercaptopyruvate sulfurtransferase	92.62	85	325
72	g72_chr01_Ss	173491	175077	+	0	N	11	Not GPI-anchored	100	100	Related to quinate transport protein	8	Ustilaginaceae	E6ZLX5_SPORE	sr11392	1	related to quinate transport protein	87.31	100	528
73	g73_chr01_Ss	175615	177095	-	1	Y	1	Not GPI-anchored	81.3756	100	Uncharacterized protein	2	Ustilaginaceae	R9P5I0_PSEHS	sr11393		uncharacterized protein	55.87	76	247
74	g74_chr01_Ss	181294	182478	-	0	Y	0	Not GPI-anchored	100	99.2543	Related to pepsin (Aspartate protease)	8	Ustilaginaceae	I2G3M8_USTH4	sr11394	1	related to pepsin precursor (aspartate protease)	89.34	100	394
75	g75_chr01_Ss	187018	187680	-	3	N	0	Not GPI-anchored	100	100	Uncharacterized protein	1	Pseudozyma aphidis DSM 70725	W3VRC0_9BASI	sr11395	1	related to HMF1 - Heat-shock induceable Inhibitor of cell Growth	100	100	131
76	g76_chr01_Ss	188341	190076	+	1	N	0	Not GPI-anchored	100	97.9975	Uncharacterized protein	5	Ustilaginaceae	R9P5I5_PSEHS	sr11396		related to RKM3 - ribosomal lysine methyltransferase	63.76	98	574
77	g77_chr01_Ss	190395	197062	-	1	N	0	Not GPI-anchored	100	99.1074	Related to ubiquitin-protein ligase e3 component	7	Ustilaginaceae	I2G3N1_USTH4	sr11397	1	related to ubiquitin-protein ligase e3 component	91.69	100	2226
78	g78_chr01_Ss	197724	200450	-	0	N	11	Not GPI-anchored	92.8152	98.793	AAAP amino acid permease	4	Ustilaginaceae	R9P5B9_PSEHS	sr11398	1	uncharacterized protein	84.07	97	885
79	g79_chr01_Ss	201495	207800	+	7	N	0	Not GPI-anchored	98.0559	98.0623	C6 transcription factor	4	Ustilaginaceae	R9PEU9_PSEHS	sr11399	1	uncharacterized protein	82.76	70	1172
80	g80_chr01_Ss	208021	210272	-	1	N	7	Not GPI-anchored	98.6782	100	Uncharacterized protein	6	Ustilaginaceae	V5F099_PSEBG	sr11403	1	related to ICE2 - integral ER membrane protein with type-III transmembrane domains	84.11	100	755
81	g81_chr01_Ss	210916	212070	+	0	N	0	Not GPI-anchored	100	100	Genomic scaffold, msy_sf_2	1	Malassezia sympodialis (strain ATCC 42132)	M5E602_MALS4	sr11404	1	probable deoxyhypusine synthase	97.83	96	368
82	g82_chr01_Ss	213016	214515	+	0	Y	0	Highly probable	100	100	Uncharacterized protein	7	Ustilaginaceae	M9LND6_PSEA3	sr11405		uncharacterized protein	87	96	477
83	g83_chr01_Ss	214935	216518	+	0	N	4	Not GPI-anchored	100	99.8743	Related to ERD1 protein, required for retention of luminal ER	5	Ustilaginaceae	E6ZLY9_SPORE	sr11406	1	related to ERD1 protein, required for retention of luminal ER	84.49	100	535
84	g84_chr01_Ss	216544	217146	-	0	N	0	Not GPI-anchored	100	100	Uncharacterized protein	5	Ustilaginaceae	I2G3P0_USTH4	sr11407		uncharacterized protein	81.59	100	201
85	g85_chr01_Ss	217562	218212	+	0	N	0	Not GPI-anchored	100	100	Nucleolar protein 16	6	Ustilaginaceae	NOP16_USTMA	sr11408	1	related to NOP16 - nucleolar protein involved in 60S ribosomal subunit biogenesis	78.7	100	216
86	g86_chr01_Ss	218358	219719	-	0	N	0	Not GPI-anchored	100	100	Related to Molybdopterin biosynthesis CNX2 protein	1	Sporisorium reilianum (strain SRZ2)	E6ZLZ2_SPORE	sr11409		related to Molybdopterin biosynthesis CNX2 protein	80.22	99	455
87	g87_chr01_Ss	219866	221445	-	3	N	0	Not GPI-anchored	100	99.7729	Molybdopterin biosynthesis protein CNX2	4	Eukaryota	R9P5D0_PSEHS	sr11409	1	related to Molybdopterin biosynthesis CNX2 protein	86.24	98	436
88	g88_chr01_Ss	222705	224522	+	0	N	10	Not GPI-anchored	100	100	Purine permease	5	Ustilaginaceae	R9P5N5_PSEHS	sr11410	1	probable purine permease	91.08	98	594
89	g89_chr01_Ss	224706	225176	-	1	Y	2	Highly probable	75.4986	100	""	""	""	""	sr11411		uncharacterized protein	46.63	100	163
90	g90_chr01_Ss	226440	228005	+	0	N	1	Not GPI-anchored	100	100	Uncharacterized protein	8	Ustilaginaceae	I2G3P5_USTH4	sr11412	1	uncharacterized protein	91.75	100	521
91	g91_chr01_Ss	228105	230279	-	0	N	0	Not GPI-anchored	100	100	Phenylalanine ammonia-lyase	8	Ustilaginaceae	PALY_USTMA	sr11413	1	probable Pal1 - Phenylalanine ammonia-lyase	95.86	100	724
92	g92_chr01_Ss	231388	232657	-	2	N	0	Not GPI-anchored	70.1053	98.8877	NAD dependent epimerase	7	Basidiomycota	M9LNE1_PSEA3	sr11414	1	uncharacterized protein	78.28	87	290
93	g93_chr01_Ss	233298	235256	-	0	N	0	Not GPI-anchored	100	100	Uncharacterized protein	1	Pseudozyma brasiliensis (strain GHG001)	V5F2P8_PSEBG	sr11415	1	related to 5-oxoprolinase	93.72	100	653
94	g94_chr01_Ss	235941	236732	-	0	Y	1	Highly probable	100	100	Uncharacterized protein	2	Pseudozyma	M9MC79_PSEA3	sr11416	1	uncharacterized protein	83.54	90	237
95	g95_chr01_Ss	237769	240042	+	2	N	0	Not GPI-anchored	94.5422	88.9939	Uncharacterized protein	5	Ustilaginaceae	I2G3P9_USTH4	sr11417	1	uncharacterized protein	76.89	72	437
96	g96_chr01_Ss	241258	245663	+	3	N	5	Not GPI-anchored	84.7955	90.1412	Uncharacterized protein	2	Pseudozyma	M9M0D7_PSEA3	sr11419	1	uncharacterized protein	74.21	75	1008
97	g97_chr01_Ss	245730	247049	-	0	N	0	Not GPI-anchored	100	100	Uncharacterized protein	6	Ustilaginaceae	I2G3Q2_USTH4	sr11420	1	uncharacterized protein	91.34	100	439
98	g98_chr01_Ss	247327	248319	+	0	N	0	Not GPI-anchored	100	100	Uncharacterized protein	7	Ustilaginaceae	I2G3Q3_USTH4	sr11421	1	uncharacterized protein	82.78	100	331
99	g99_chr01_Ss	248482	249435	-	0	N	4	Not GPI-anchored	100	100	Uncharacterized protein	8	Ustilaginaceae	R9P5L3_PSEHS	sr11422	1	uncharacterized protein	93.71	100	318
100	g100_chr01_Ss	250282	252840	+	0	N	0	Not GPI-anchored	100	100	Uncharacterized protein	6	Ustilaginaceae	I2G3Q5_USTH4	sr11423	1	uncharacterized protein	87.53	100	858
101	g101_chr01_Ss	252946	253872	-	0	N	0	Not GPI-anchored	96.1165	98.4898	Uncharacterized protein	4	Ustilaginaceae	I2G3Q6_USTH4	sr11424		uncharacterized protein	83.12	100	308
102	g102_chr01_Ss	254721	255065	-	0	N	0	Not GPI-anchored	100	97.3684	Predicted protein	6	Dikarya	Q4PIH3_USTMA	sr11425		uncharacterized protein	85.96	100	114
103	g103_chr01_Ss	255615	258957	-	1	N	0	Not GPI-anchored	100	99.9695	Conserved uncharacterized protein (N-terminal) (Fragment)	1	Ustilago hordei (strain Uh4875-4)	I2FPH8_USTH4			na
104	g104_chr01_Ss	259735	261078	+	0	N	0	Not GPI-anchored	100	100	Putative uncharacterized protein	1	Ustilago maydis (strain 521 / FGSC 9021)	Q4PIH2_USTMA	sr11426	1	uncharacterized protein	75.73	98	445
105	g105_chr01_Ss	261173	262181	-	1	N	0	Not GPI-anchored	100	100	Uncharacterized protein	29	Eukaryota	J4HUP2_FIBRA	sr11427	1	related to levodione reductase	94.44	100	306
106	g106_chr01_Ss	262993	263813	+	2	N	0	Not GPI-anchored	100	100	Predicted transporter	14	Fungi	M9MC83_PSEA3	sr11428	1	probable uracil phosphoribosyltransferase	95.33	100	214
107	g107_chr01_Ss	264249	266054	+	0	N	10	Not GPI-anchored	100	100	Synaptic vesicle transporter SV2	6	Ustilaginaceae	M9LUY8_PSEA3	sr11429	1	related to PHO84 - high-affinity inorganic phosphate transporter	91.53	100	602
108	g108_chr01_Ss	266256	266963	-	0	N	0	Not GPI-anchored	100	100	Short-chain dehydrogenase/oxidoreductase	1	Pseudozyma hubeiensis (strain SY62)	R9P5Q6_PSEHS	sr11430		related to NonF protein, involved in nonactin biosynthesis	93.19	100	235
109	g109_chr01_Ss	267459	268187	+	0	N	0	Not GPI-anchored	100	96.5753	Short-chain dehydrogenase/oxidoreductase	1	Pseudozyma hubeiensis (strain SY62)	R9P5Q6_PSEHS	sr11431	1	related to Protein dltE	85.78	93	225
110	g110_chr01_Ss	270002	271084	+	0	N	8	Not GPI-anchored	100	99.1758	ZIP Zinc transporter	6	Ustilaginomycotina	R9PEY2_PSEHS	sr11432	1	probable ZRT2 - Zinc transporter II	87.78	100	360
111	g111_chr01_Ss	271560	273615	+	3	N	1	Not GPI-anchored	100	100	""	""	""	""	sr11433		uncharacterized protein	56.52	31	161
112	g112_chr01_Ss	274227	274946	+	0	N	0	Not GPI-anchored	100	99.4429	Putative uncharacterized protein	1	Sporisorium reilianum (strain SRZ2)	E6ZJI1_SPORE	sr11435		uncharacterized protein	47.57	100	267
113	g113_chr01_Ss	275164	277043	-	1	N	1	Not GPI-anchored	100	100	Predicted protein	6	Ustilaginaceae	Q4PIG6_USTMA	sr11436	1	uncharacterized protein	78.38	94	592
114	g114_chr01_Ss	277764	279323	+	0	Y	10	Not GPI-anchored	100	100	Uncharacterized protein	9	Ustilaginomycotina	M9LNF0_PSEA3	sr11437	1	related to YTP1	91.34	98	508
115	g115_chr01_Ss	280158	282259	+	1	N	0	Not GPI-anchored	100	99.9035	Related to choline-phosphate cytidylyltransferase	4	Ustilaginaceae	I2G3S0_USTH4	sr11438	1	related to choline-phosphate cytidylyltransferase	89.14	99	700
116	g116_chr01_Ss	282629	283291	-	0	N	1	Not GPI-anchored	93.4911	86.4179	""	""	""	""	sr11439	1	uncharacterized protein
117	g117_chr01_Ss	284258	286840	+	0	N	0	Not GPI-anchored	100	100	Related to DNA polymerase eta	7	Ustilaginaceae	I2G3S2_USTH4	sr11440	1	related to DNA polymerase eta	82.77	100	865
118	g118_chr01_Ss	288487	289601	+	1	Y	0	Not GPI-anchored	11.2583	100	Uncharacterized protein	6	Ustilaginaceae	R9P5R5_PSEHS	sr11441	1	uncharacterized protein	88.08	100	302
119	g119_chr01_Ss	290094	294802	-	3	Y	0	Not GPI-anchored	74.8361	87.111	""	""	""	""	sr11444		uncharacterized protein	60.11	57	376
120	g120_chr01_Ss	295545	297433	-	1	Y	1	Not GPI-anchored	100	99.3913	Potential multicopper ferro-O2-oxidoreductase	12	Basidiomycota	R9P5Z6_PSEHS	sr11445	1	probable Fer1 - Iron transport multicopper oxidase	86.89	98	618
121	g121_chr01_Ss	299490	301005	+	2	N	3	Not GPI-anchored	100	100	Uncharacterized protein	8	Ustilaginaceae	M9LUZ5_PSEA3	sr11446	1	probable Fer2 - High-affinity iron permease	79.13	100	484
122	g122_chr01_Ss	301275	303914	-	5	N	1	Not GPI-anchored	100	100	""	""	""	""	sr11448	1	related to D-arabinitol 2-dehydrogenase	94.13	52	358
123	g123_chr01_Ss	305919	307948	+	1	N	0	Not GPI-anchored	100	100	Genomic scaffold, msy_sf_9	10	Ustilaginomycotina	M5E9L1_MALS4	sr11449	1	probable DAK2 - dihydroxyacetone kinase	97.08	100	616
124	g124_chr01_Ss	309304	311124	+	0	N	0	Not GPI-anchored	100	99.9451	Putative uncharacterized protein	1	Ustilago maydis (strain 521 / FGSC 9021)	Q4PIF3_USTMA	sr11450	1	uncharacterized protein	87.89	100	611
125	g125_chr01_Ss	311184	311989	-	1	N	3	Not GPI-anchored	100	100	Related to membrane protein, peroxisomal	7	Ustilaginaceae	E6ZJJ8_SPORE	sr11451	1	related to membrane protein, peroxisomal	91.8	100	244
126	g126_chr01_Ss	313199	315171	+	2	N	0	Not GPI-anchored	100	100	mRNA splicing factor	8	Ustilaginaceae	M9M0G0_PSEA3	sr11452	1	probable PRP19 - non-snRNP spliceosome component required for DNA	91.19	99	545
127	g127_chr01_Ss	317362	320725	+	3	N	0	Not GPI-anchored	100	99.576	Uncharacterized protein	7	Ustilaginaceae	M9LNG1_PSEA3	sr11453	1	related to transcriptional activator acu-15	85.71	97	987
128	g128_chr01_Ss	321150	322334	-	0	N	0	Not GPI-anchored	100	100	Uncharacterized protein	8	Ustilaginaceae	R9P5T0_PSEHS	sr11454	1	related to SPT3 - general transcriptional adaptor or co-activator	87.68	86	349
129	g129_chr01_Ss	322739	325628	+	2	N	0	Not GPI-anchored	96.4822	90.2692	""	""	""	""	sr11456	1	probable BAT2 - branched-chain-amino-acid transaminase (cytosolic)	94.83	48	387
130	g130_chr01_Ss	325770	327410	-	0	N	11	Not GPI-anchored	100	100	Related to nicotinamide mononucleotide permease	8	Ustilaginaceae	I2G3T9_USTH4	sr11457		related to nicotinamide mononucleotide permease	80.62	100	552
131	g131_chr01_Ss	328365	330410	-	0	N	0	Not GPI-anchored	100	97.8983	Amidase	7	Ustilaginaceae	R9P5I4_PSEHS	sr11458	1	related to amidase (acetamidase)	79.44	99	681
132	g132_chr01_Ss	331738	333243	+	0	N	0	Not GPI-anchored	100	100	Uncharacterized protein	35	cellular organisms	R9P5T5_PSEHS	sr11459	1	probable UDP-glucose 6-dehydrogenase	95.44	100	504
133	g133_chr01_Ss	333449	335224	-	0	N	2	Not GPI-anchored	100	100	Cell division control protein	6	Ustilaginaceae	M9MC96_PSEA3	sr11460	1	related to protein FR, involved in hyphal branching	84.9	100	596
134	g134_chr01_Ss	335825	338350	+	3	N	0	Not GPI-anchored	100	96.2981	""	""	""	""	sr11461	1	related to PTC7 - type 2C protein phosphatase	82.78	65	424
135	g135_chr01_Ss	338570	340195	-	0	N	0	Not GPI-anchored	77.6147	99.8778	Uncharacterized protein	7	Ustilaginaceae	I2G3U5_USTH4	sr11463		uncharacterized protein	93.12	91	494
136	g136_chr01_Ss	340639	342393	-	0	N	0	Not GPI-anchored	100	100	Related to L-lactate dehydrogenase (Cytochrome b2)	8	Ustilaginaceae	I2G3U6_USTH4	sr11464		related to L-lactate dehydrogenase (cytochrome b2)	88.21	100	585
137	g137_chr01_Ss	343169	344587	-	0	N	0	Not GPI-anchored	100	97.952	Uncharacterized protein	5	Ustilaginaceae	I2G3U7_USTH4	sr11465	1	uncharacterized protein	88.61	100	474
138	g138_chr01_Ss	346189	347175	+	0	N	0	Not GPI-anchored	100	100	Uncharacterized protein	4	Ustilaginaceae	I2G3U8_USTH4	sr11466	1	uncharacterized protein	95.73	100	328
139	g139_chr01_Ss	347855	349363	+	0	N	0	Not GPI-anchored	100	100	Uncharacterized protein	2	Pseudozyma	M9LV02_PSEA3	sr11468	1	related to Chitin deacetylase 1	90.85	97	492
140	g140_chr01_Ss	349550	351556	-	0	N	0	Not GPI-anchored	100	100	Uncharacterized protein	7	Ustilaginaceae	I2G3V0_USTH4	sr11469	1	uncharacterized protein	90.15	100	670
141	g141_chr01_Ss	353623	355227	+	0	N	0	Not GPI-anchored	100	100	Uncharacterized protein	1	Pseudozyma brasiliensis (strain GHG001)	V5F0E0_PSEBG	sr11470	1	related to Glucan 1,3-beta-glucosidase precursor	93.63	100	534
142	g142_chr01_Ss	355494	356515	+	1	N	0	Not GPI-anchored	100	97.3517	Alpha/beta hydrolase fold protein	5	Ustilaginaceae	R9P5U3_PSEHS	sr11471	1	related to Serine protease	77.56	100	312
143	g143_chr01_Ss	356619	358163	-	0	Y	0	Not GPI-anchored	35.0195	100	Uncharacterized protein	4	Ustilaginaceae	I2G3V3_USTH4	sr11472	1	uncharacterized protein	72.73	100	517
144	g144_chr01_Ss	358609	359801	+	3	N	1	Not GPI-anchored	100	98.2475	Acyl-protein thioesterase 1	10	Ustilaginomycotina	APTH1_USTMA	sr11473	1	related to lysophospholipase	92.08	83	240
145	g145_chr01_Ss	359957	361920	-	2	N	0	Not GPI-anchored	98.9488	91.9096	Zinc-binding oxidoreductase	18	Dikarya	M9LNH0_PSEA3	sr11474	1	related to NADPH quinone oxidoreductase homolog PIG3	83.77	92	419
146	g146_chr01_Ss	365038	366558	+	1	N	0	Not GPI-anchored	0	48.878	Uncharacterized protein	6	Ustilaginaceae	M9MED0_PSEA3	sr11475	1	uncharacterized protein	73.52	95	491
147	g147_chr01_Ss	367874	368398	-	0	N	0	Not GPI-anchored	99.2453	81.2261	Acetylhydrolase	4	Ustilaginaceae	R9P5S7_PSEHS	sr11476	1	related to acetylhydrolase	61.58	99	177
148	g148_chr01_Ss	368660	370006	-	0	N	0	Not GPI-anchored	96.8053	80.5204	Acetylhydrolase	4	Ustilaginaceae	R9P5S7_PSEHS	sr11476	1	related to acetylhydrolase	86	100	450
149	g149_chr01_Ss	370607	374064	-	4	N	0	Not GPI-anchored	72.3083	66.5856	""	""	""	""	sr11478	1	related to embryonic protein DC-8	66.03	67	577
150	g150_chr01_Ss	374421	375300	+	1	N	0	Not GPI-anchored	100	99.8639	Uncharacterized protein	1	Pseudozyma brasiliensis (strain GHG001)	V5F2S9_PSEBG	sr11479	1	related to N-acetyltransferase	64.89	99	262
151	g151_chr01_Ss	375358	377541	-	0	N	0	Not GPI-anchored	100	99.5879	Related to Zinc finger protein	4	Ustilaginaceae	I2G3V8_USTH4	sr11480	1	related to Zinc finger protein	78.9	100	730
152	g152_chr01_Ss	377926	380003	+	1	N	0	Not GPI-anchored	100	100	Uncharacterized protein	4	Ustilaginaceae	I2G3V9_USTH4	sr11481	1	uncharacterized protein	80.31	100	574
153	g153_chr01_Ss	380312	381724	-	0	N	0	Not GPI-anchored	100	100	Elongation factor Tu	1	Fibroporia radiculosa (strain TFFH 294)	J4GUS3_FIBRA	sr11482	1	probable TUF1 - translation elongation factor TU, mitochondrial	97.03	100	471
154	g154_chr01_Ss	382599	385433	+	0	N	0	Not GPI-anchored	100	100	Transcription elongation factor SPT5	8	Ustilaginomycotina	SPT5_USTMA	sr11483	1	related to SPT5 - transcription elongation protein	94.09	100	947
155	g155_chr01_Ss	385734	386822	-	0	N	0	Not GPI-anchored	100	100	Related to tRNA dihydrouridine synthase	7	Ustilaginaceae	I2G3W2_USTH4	sr11484	1	related to tRNA dihydrouridine synthase	85.36	100	362
156	g156_chr01_Ss	387801	391825	+	1	N	0	Not GPI-anchored	95.0973	100	Uncharacterized protein	2	Ustilaginaceae	I2G3W3_USTH4	sr11485	1	uncharacterized protein	87.4	100	1349
157	g157_chr01_Ss	392327	392638	-	1	N	0	Not GPI-anchored	100	100	Uncharacterized protein	7	Ustilaginomycotina	I2G3W4_USTH4	sr11486		related to MRP10 - mitochondrial ribosomal protein of the small subunit	98.72	100	78
158	g158_chr01_Ss	393072	393825	+	2	N	1	Not GPI-anchored	100	100	Putative uncharacterized protein	1	Malassezia globosa (strain ATCC MYA-4612 / CBS 7966)	A8PZ42_MALGO	sr11487	1	probable protein transport protein sec61 beta subunit	98.95	100	95
159	g159_chr01_Ss	395142	395716	+	1	N	0	Not GPI-anchored	0	76.2346	""	""	""	""			na
160	g160_chr01_Ss	396511	397890	+	0	Y	0	Highly probable	100	98.1146	Uncharacterized protein	7	Ustilaginaceae	R9P5T9_PSEHS	sr11488		uncharacterized protein	86.32	100	468
161	g161_chr01_Ss	398247	401806	-	4	N	0	Not GPI-anchored	100	99.2642	Serine/threonine protein kinase	1	Pseudozyma antarctica (strain T-34)	M9LNH7_PSEA3	sr11493	1	related to p53-related protein kinase	88.59	74	666
162	g162_chr01_Ss	402340	404760	-	2	N	0	Not GPI-anchored	100	100	Uncharacterized protein	7	Ustilaginaceae	I2G3X0_USTH4	sr11491	1	uncharacterized protein	87.04	100	733
163	g163_chr01_Ss	406159	408510	+	2	N	0	Not GPI-anchored	44.434	100	Putative uncharacterized protein	1	Sporisorium reilianum (strain SRZ2)	E6ZJN6_SPORE	sr11489		uncharacterized protein	29.59	99	713
164	g164_chr01_Ss	410037	415975	+	1	N	0	Not GPI-anchored	94.5194	99.7798	Guanyl-nucleotide exchange factor	2	Ustilaginaceae	R9P618_PSEHS	sr11495	1	uncharacterized protein	82.45	99	1989
165	g165_chr01_Ss	417545	420528	+	3	N	0	Not GPI-anchored	100	100	Uncharacterized protein	1	Pseudozyma antarctica (strain T-34)	M9M0I4_PSEA3	sr11496	1	probable multifunctional beta-oxidation protein	95.4	100	913
166	g166_chr01_Ss	421402	423234	+	0	N	0	Not GPI-anchored	100	100	Related to MMT1-Mitochondrial iron transport protein	5	Ustilaginaceae	E6ZJP4_SPORE	sr11497	1	related to MMT1 - Mitochondrial iron transport protein	84.65	100	619
167	g167_chr01_Ss	423492	425873	-	0	N	0	Not GPI-anchored	100	100	Related to tandem ph domain-containing protein-2 (Tapp2)	5	Ustilaginaceae	E6ZJP5_SPORE	sr11498	1	related to tandem ph domain-containing protein-2 (tapp2)	86.4	94	772
168	g168_chr01_Ss	426733	427393	+	2	N	1	Not GPI-anchored	100	100	Uncharacterized protein	16	Basidiomycota	I2G3X9_USTH4	sr11499	1	uncharacterized protein	91.6	100	119
169	g169_chr01_Ss	427802	429904	-	0	Y	1	Not GPI-anchored	55.7619	100	Related to Para-nitrobenzyl esterase	6	Ustilaginaceae	E6ZJP7_SPORE	sr11500	1	related to Para-nitrobenzyl esterase	88.05	100	703
170	g170_chr01_Ss	431970	433056	+	1	N	0	Not GPI-anchored	100	100	Uncharacterized protein	1	Pseudozyma hubeiensis (strain SY62)	R9P613_PSEHS	sr11501	1	uncharacterized protein	83.16	100	297
171	g171_chr01_Ss	433194	434620	-	2	N	0	Not GPI-anchored	90.7186	99.2958	Uncharacterized protein	6	Ustilaginaceae	I2G3Y2_USTH4	sr11502	1	uncharacterized protein	86.69	89	293
172	g172_chr01_Ss	435592	437178	+	3	N	0	Not GPI-anchored	100	100	Pyruvate kinase	246	Eukaryota	KPYK_NEUCR	sr11503	1	probable pyruvate kinase	83.36	100	529
173	g173_chr01_Ss	439283	440365	+	0	N	5	Not GPI-anchored	100	100	Elongation of fatty acids protein	7	Ustilaginaceae	M9MCB1_PSEA3	sr11504		related to SUR4 - elongase, involved in fatty acid and sphingolipid biosynthesis	80.52	97	349
174	g174_chr01_Ss	444127	445131	-	0	Y	1	Not GPI-anchored	100	100	Uncharacterized protein	8	Ustilaginaceae	R9P609_PSEHS	sr11505	1	uncharacterized protein	95.3	89	298
175	g175_chr01_Ss	445762	446714	+	1	N	0	Not GPI-anchored	100	100	Uncharacterized conserved protein	10	Ustilaginomycotina	M9M0I9_PSEA3	sr11506	1	probable SEC17 - transport vesicle fusion protein	94.79	100	288
176	g176_chr01_Ss	446858	448672	-	0	N	0	Not GPI-anchored	100	100	Uncharacterized protein	1	Pseudozyma brasiliensis (strain GHG001)	V5EW66_PSEBG	sr11507	1	uncharacterized protein	80.56	100	612
177	g177_chr01_Ss	449443	450457	-	2	N	0	Not GPI-anchored	100	98.5849	Uncharacterized protein	1	Pseudozyma hubeiensis (strain SY62)	R9P697_PSEHS	sr11508		uncharacterized protein	83.46	93	260
178	g178_chr01_Ss	450785	451456	+	0	N	0	Not GPI-anchored	100	100	Related to Tubulin-specific chaperone B	8	Ustilaginaceae	I2G3Y9_USTH4	sr11509		related to Tubulin-specific chaperone B	84.06	93	207
179	g179_chr01_Ss	452311	454447	-	2	N	0	Not GPI-anchored	100	100	RNA recognition motif containing protein	7	Ustilaginaceae	R9P604_PSEHS	sr11510	1	related to RNA-binding region containing protein 2	88.77	100	659
180	g180_chr01_Ss	454826	456432	+	1	N	0	Not GPI-anchored	100	100	Related to wd-repeat protein 8	7	Ustilaginaceae	I2G3Z1_USTH4	sr11511	1	related to wd-repeat protein 8	86.78	100	537
181	g181_chr01_Ss	456534	457744	-	1	N	0	Not GPI-anchored	100	99.3722	Uncharacterized protein	4	Ustilaginaceae	R9P691_PSEHS	sr11512	1	uncharacterized protein	84.37	100	371
182	g182_chr01_Ss	458764	460779	+	2	N	1	Probable	99.3236	100	Uncharacterized protein	7	Ustilaginaceae	I2G3Z3_USTH4	sr11513	1	uncharacterized protein	79.97	99	669
183	g183_chr01_Ss	460965	464212	-	1	N	0	Not GPI-anchored	97.9795	100	Uncharacterized protein	1	Pseudozyma brasiliensis (strain GHG001)	V5EGW4_PSEBG	sr11514	1	related to Cell division control protein 15	89.24	43	446
184	g184_chr01_Ss	465104	468259	-	2	N	0	Not GPI-anchored	100	100	""	""	""	""			na
185	g185_chr01_Ss	469515	473714	+	0	N	3	Not GPI-anchored	98.8194	100	Uncharacterized protein	1	Pseudozyma hubeiensis (strain SY62)	R9P601_PSEHS	sr11534	1	related to MNR2 - Manganese resistance protein	84.42	99	1406
186	g186_chr01_Ss	474135	474808	-	3	N	1	Not GPI-anchored	100	100	Uncharacterized protein	6	Ustilaginaceae	M9M0J5_PSEA3	sr11533	1	related to COX8 - cytochrome-c oxidase chain VIII	97.44	100	78
187	g187_chr01_Ss	475263	476546	+	0	N	0	Not GPI-anchored	100	100	Related to RPF1-involved in the assembly of the large ribosomal subunit	7	Ustilaginaceae	I2G3Z7_USTH4	sr11532	1	related to RPF1 - involved in the assembly of the large ribosomal subunit	86.04	99	437
188	g188_chr01_Ss	477347	479076	+	1	N	0	Not GPI-anchored	100	100	Uncharacterized protein	5	Ustilaginaceae	R9P5S2_PSEHS	sr11531		related to SWD1 - subunit of the COMPASS complex	70.4	100	571
189	g189_chr01_Ss	479223	480968	-	0	Y	0	Not GPI-anchored	23.0063	99.0847	Carboxylesterase	6	Ustilaginaceae	R9P686_PSEHS	sr11530	1	related to Lipase 2 precursor	86.4	99	581
190	g190_chr01_Ss	483957	487709	+	0	N	0	Not GPI-anchored	93.4239	99.9202	Prib protein	6	Ustilaginaceae	R9PF97_PSEHS	sr11529	1	uncharacterized protein	72.08	98	1257
191	g191_chr01_Ss	487920	489386	-	0	N	0	Not GPI-anchored	100	100	Uncharacterized protein	5	Ustilaginaceae	M9M0J9_PSEA3	sr11528	1	uncharacterized protein	73.21	100	489
192	g192_chr01_Ss	490007	491434	-	0	N	0	Not GPI-anchored	100	100	rRNA biogenesis protein RRP36	7	Ustilaginaceae	RRP36_USTMA	sr11527		uncharacterized protein	80.54	100	478
193	g193_chr01_Ss	491901	493832	+	0	N	0	Not GPI-anchored	100	100	Uncharacterized protein	9	Ustilaginomycotina	R9P5X8_PSEHS	sr11526	1	related to UTP7 - nucleolar protein, component of the small subunit processome	92.86	99	644
194	g194_chr01_Ss	493982	495274	-	0	N	0	Not GPI-anchored	100	100	Uncharacterized protein	47	Dikarya	I2G406_USTH4	sr11525	1	uncharacterized protein	84.42	100	430
195	g195_chr01_Ss	495907	497919	-	0	N	2	Not GPI-anchored	100	100	Uncharacterized protein	9	Ustilaginomycotina	R9P5Z3_PSEHS	sr11524	1	probable SAC1 - recessive suppressor of secretory defect	92.86	100	672
196	g196_chr01_Ss	498563	499467	-	1	N	0	Not GPI-anchored	100	100	Eukaryotic translation initiation factor 3 subunit F	23	Basidiomycota	EIF3F_USTMA	sr11523	1	related to translation initiation factor 3 (47 kDa subunit)	80.27	96	294
197	g197_chr01_Ss	500523	505699	+	1	N	0	Not GPI-anchored	100	100	Transcription elongation factor SPT6	8	Ustilaginaceae	SPT6_USTMA	sr11522	1	related to transcriptional regulator protein SPT6	91.96	94	1629
198	g198_chr01_Ss	506121	506859	+	2	N	0	Not GPI-anchored	100	100	Putative uncharacterized protein	1	Sporisorium reilianum (strain SRZ2)	E6ZJS5_SPORE	sr11521		uncharacterized protein	54.36	96	195
199	g199_chr01_Ss	506925	508935	-	1	N	10	Not GPI-anchored	100	98.9259	Uncharacterized protein	3	Ustilaginaceae	R9PF83_PSEHS	sr11520	1	uncharacterized protein	87.88	96	561
200	g200_chr01_Ss	509549	511474	-	0	N	0	Not GPI-anchored	62.0385	100	Meiotic cohesin complex subunit Rec8	4	Ustilaginaceae	R9P5Y6_PSEHS	sr11519	1	related to meiotic recombination protein rec8	81.96	99	643
201	g201_chr01_Ss	512049	512684	-	0	N	1	Not GPI-anchored	95.4331	98.4301	Ubiquitin carboxyl-terminal hydrolase	1	Pseudozyma hubeiensis (strain SY62)	R9P5Q4_PSEHS	sr11518		uncharacterized protein	77.17	100	219
202	g202_chr01_Ss	514694	518548	+	2	N	0	Not GPI-anchored	100	99.8225	Uncharacterized protein	5	Ustilaginomycotina	V5GV82_PSEBG	sr11517	1	related to leukotriene-A4 hydrolase	95.25	57	631
203	g203_chr01_Ss	518772	520191	-	2	N	0	Not GPI-anchored	100	100	Autophagy-related protein 3	1	Pseudozyma aphidis DSM 70725	W3VPG8_9BASI	sr11515	1	related to AUT1 - essential for autophagocytosis	81.78	100	450
204	g204_chr01_Ss	522166	523059	+	0	N	0	Not GPI-anchored	22.4467	83.3895	Uncharacterized protein	3	Ustilaginaceae	I2G418_USTH4	sr11535	1	uncharacterized protein	85.52	100	297
205	g205_chr01_Ss	523745	526417	+	0	N	0	Not GPI-anchored	100	100	Related to ESF1-18S rRNA factor, nucleolar protein involved in pre-rRNA processing	7	Ustilaginaceae	I2G419_USTH4	sr11536	1	related to ESF1 - 18S rRNA factor, nucleolar protein involved in pre-rRNA processing	81.42	100	904
206	g206_chr01_Ss	526728	527282	-	2	N	0	Not GPI-anchored	95.0431	98.005	""	""	""	""	sr11537	1	probable U6 snRNA-associated Sm-like protein LSm5	77.69	100	130
207	g207_chr01_Ss	527586	528670	+	1	N	0	Not GPI-anchored	99.893	90.7508	Pre-mRNA-splicing factor CWC26	4	Ustilaginaceae	CWC26_USTMA	sr11538	1	related to BUD13 - subunit of the RES complex, required for pre-mRNA retention and splicing	75.85	96	294
208	g208_chr01_Ss	528847	530484	-	0	N	7	Not GPI-anchored	100	99.4495	Uncharacterized protein	7	Ustilaginaceae	V5F0I6_PSEBG	sr11539	1	uncharacterized protein	88.71	100	549
209	g209_chr01_Ss	532987	535062	+	0	N	12	Not GPI-anchored	100	100	Putative uncharacterized protein	1	Sporisorium reilianum (strain SRZ2)	E6ZJT7_SPORE	sr11540	1	uncharacterized protein	78.55	99	690
210	g210_chr01_Ss	538088	541417	+	0	N	0	Not GPI-anchored	100	100	Uncharacterized protein	5	Ustilaginaceae	I2G425_USTH4	sr11541	1	uncharacterized protein	88.52	98	1106
211	g211_chr01_Ss	541637	542639	-	1	N	6	Not GPI-anchored	100	100	Possible transmembrane sensor/transporter	4	Basidiomycota	R9P5X3_PSEHS	sr11542		probable FUN34 - transmembrane protein involved in ammonia production	92.64	89	231
212	g212_chr01_Ss	548942	552745	-	0	N	0	Not GPI-anchored	100	100	Related to TAD2-tRNA-specific adenosine deaminase 2	6	Ustilaginaceae	E6ZJU0_SPORE	sr11543	1	related to TAD2 - tRNA-specific adenosine deaminase 2	90.83	100	1276
213	g213_chr01_Ss	554951	555448	-	1	N	0	Not GPI-anchored	100	100	60S ribosomal protein L31	2	Ustilaginaceae	V5F0J0_PSEBG	sr11544	1	probable 60S ribosomal protein L31	97.64	100	127
214	g214_chr01_Ss	557322	559388	-	2	N	0	Not GPI-anchored	95.0364	83.9018	Eukaryotic translation initiation factor 3 subunit H	10	Ustilaginomycotina	EIF3H_USTMA	sr11545	1	related to translation initiation factor eIF3 p40 subunit	98.4	77	375
215	g215_chr01_Ss	560839	565779	+	3	Y	6	Not GPI-anchored	100	98.9569	Uncharacterized protein	6	Ustilaginaceae	I2G430_USTH4	sr11546	1	uncharacterized protein	86.11	72	1015
216	g216_chr01_Ss	566120	567810	-	2	N	2	Not GPI-anchored	100	99.9353	Related to Cytochrome P450 4F8	7	Ustilaginaceae	I2G432_USTH4	sr11548	1	related to Cytochrome P450 4F8	75.21	100	597
217	g217_chr01_Ss	568660	571134	-	4	N	0	Not GPI-anchored	95.0713	100	Uncharacterized protein	5	Ustilaginaceae	I2G433_USTH4	sr11549	1	uncharacterized protein	91.16	78	396
218	g218_chr01_Ss	571342	574719	+	0	N	10	Not GPI-anchored	95.5286	100	Related to Ca2+-transporting ATPase	8	Ustilaginaceae	I2G434_USTH4	sr11550	1	related to Ca2 -transporting ATPase	93.69	100	1126
219	g219_chr01_Ss	576544	576870	+	1	N	0	Not GPI-anchored	100	100	Related to HSP12-heat shock protein	26	Dikarya	I2G435_USTH4	sr11551	1	related to HSP12 - heat shock protein	93.59	99	78
220	g220_chr01_Ss	577180	579321	-	0	N	8	Not GPI-anchored	100	99.675	Synaptic vesicle transporter SV2	6	Ustilaginaceae	M9LNK4_PSEA3	sr11552	1	uncharacterized protein	86.58	97	693
221	g221_chr01_Ss	580397	582127	+	0	N	0	Not GPI-anchored	100	100	Related to mitochondrial carrier family protein	6	Ustilaginaceae	I2G438_USTH4	sr11553	1	related to mitochondrial carrier family protein	88.48	98	564
222	g222_chr01_Ss	582375	584984	-	0	N	2	Not GPI-anchored	97.8955	97.8022	Related to SRC1-involved in sister chromatid segregation	7	Ustilaginaceae	I2G439_USTH4	sr11554	1	related to SRC1 - involved in sister chromatid segregation	87.3	91	795
223	g223_chr01_Ss	586098	586664	+	0	N	0	Not GPI-anchored	100	100	Uncharacterized protein	1	Pseudozyma hubeiensis (strain SY62)	R9PFD8_PSEHS	sr11555	1	uncharacterized protein	83.77	100	191
224	g224_chr01_Ss	586884	588164	-	0	N	0	Not GPI-anchored	100	100	Uncharacterized protein	3	Ustilaginaceae	M9MF87_PSEA3	sr11556		uncharacterized protein	78.4	100	426
225	g225_chr01_Ss	588898	590391	+	0	N	0	Not GPI-anchored	92.1386	95.6407	Putative uncharacterized protein	1	Sporisorium reilianum (strain SRZ2)	E6ZJV4_SPORE	sr11557	1	uncharacterized protein	68.13	86	433
226	g226_chr01_Ss	590536	591490	-	3	N	2	Not GPI-anchored	100	99.8208	Uncharacterized protein	6	Ustilaginaceae	I2G444_USTH4	sr11558		uncharacterized protein	45.53	98	235
227	g227_chr01_Ss	591949	592744	+	1	N	0	Not GPI-anchored	100	100	Uncharacterized protein	8	Ustilaginaceae	R9P5W4_PSEHS	sr11559		uncharacterized protein	88.41	99	233
228	g228_chr01_Ss	592950	595696	-	2	N	0	Not GPI-anchored	100	100	Uncharacterized protein	5	Ustilaginaceae	R9P634_PSEHS	sr11560	1	uncharacterized protein	75.19	99	911
229	g229_chr01_Ss	596621	598810	-	0	N	3	Not GPI-anchored	100	100	Related to GPI1-required for N-acetylglucosaminyl phosphatidylinositol synthesis	4	Ustilaginaceae	I2G447_USTH4	sr11561	1	related to GPI1 - required for N-acetylglucosaminyl phosphatidylinositol synthesis	78.14	99	732
230	g230_chr01_Ss	599638	599968	-	1	N	0	Not GPI-anchored	0	0	""	""	""	""			na
231	g231_chr01_Ss	600224	600460	+	0	N	0	Not GPI-anchored	87.1795	100	""	""	""	""	sr11562	1	uncharacterized protein	88.24	65	51
232	g232_chr01_Ss	601313	603010	+	0	N	0	Not GPI-anchored	100	100	Putative uncharacterized protein	1	Ustilago maydis (strain 521 / FGSC 9021)	Q4PI49_USTMA	sr11563	1	probable methylmalonate-semialdehyde dehydrogenase (acylating), mitochondrial precursor	95.58	100	565
233	g233_chr01_Ss	603088	604725	-	0	N	0	Not GPI-anchored	100	100	Glutamate 5-kinase	8	Ustilaginaceae	R9P5X0_PSEHS	sr11564	1	probable PRO1 - glutamate 5-kinase	89.58	99	547
234	g234_chr01_Ss	605144	606395	-	1	N	0	Not GPI-anchored	100	100	Uncharacterized protein	110	Dikarya	G7EA33_MIXOS	sr11565	1	probable RFC2 - DNA replication factor C, 41 KD subunit	97.4	100	385
235	g235_chr01_Ss	607352	610228	+	0	N	0	Not GPI-anchored	99.34	99.8283	Uncharacterized protein	5	Ustilaginaceae	I2G451_USTH4	sr11566	1	uncharacterized protein	86.19	100	970
236	g236_chr01_Ss	610370	612294	-	1	N	0	Not GPI-anchored	100	99.5573	Related to PFS2-polyadenylation factor I subunit 2	6	Ustilaginaceae	I2G452_USTH4	sr11567		related to PFS2 - polyadenylation factor I subunit 2	88.81	98	590
237	g237_chr01_Ss	612771	614858	-	0	N	9	Not GPI-anchored	100	100	Mg transporter	7	Ustilaginaceae	R9P8X0_PSEHS	sr11568	1	uncharacterized protein	90.65	100	695
238	g238_chr01_Ss	617172	617963	-	0	N	4	Not GPI-anchored	100	97.0996	Uncharacterized protein	5	Ustilaginaceae	I2G455_USTH4	sr11570	1	uncharacterized protein	90.49	100	263
239	g239_chr01_Ss	618589	620332	-	1	N	10	Not GPI-anchored	100	99.223	Related to monocarboxylate transporter	4	Ustilaginaceae	E6ZJW8_SPORE	sr11571	1	related to monocarboxylate transporter	89.49	92	514
240	g240_chr01_Ss	622286	623533	+	1	N	5	Not GPI-anchored	37.5635	77.242	Aquaporin	4	Ustilaginaceae	R9P987_PSEHS	sr11573	1	related to aquaporin	78.61	100	416
241	g241_chr01_Ss	623911	624690	+	0	N	0	Not GPI-anchored	100	97.9461	Uncharacterized protein	1	Pseudozyma brasiliensis (strain GHG001)	V5EWA9_PSEBG	sr11576		uncharacterized protein	68.73	100	259
242	g242_chr01_Ss	624957	628133	-	0	N	0	Not GPI-anchored	100	100	Putative uncharacterized protein	1	Sporisorium reilianum (strain SRZ2)	E6ZJX4_SPORE	sr11577	1	uncharacterized protein	75.26	100	1063
243	g243_chr01_Ss	628811	629849	+	1	N	0	Not GPI-anchored	100	100	Uncharacterized protein	7	Ustilaginaceae	I2G458_USTH4	sr11578	1	uncharacterized protein	95.6	100	318
244	g244_chr01_Ss	630031	633234	-	0	N	8	Not GPI-anchored	100	100	Copper-transporting ATPase	1	Pseudozyma brasiliensis (strain GHG001)	V5F0L4_PSEBG	sr11579	1	probable CCC2 - P-type ATPase, Cu(2 )-transporting ATPase	94	100	1067
245	g245_chr01_Ss	636370	637317	+	0	N	0	Not GPI-anchored	100	99.472	Uncharacterized protein	1	Pseudozyma brasiliensis (strain GHG001)	V5F2Z7_PSEBG	sr11580	1	uncharacterized protein	82.15	100	325
246	g246_chr01_Ss	641093	642267	+	1	N	0	Not GPI-anchored	100	100	Uncharacterized protein	5	Ustilaginaceae	I2G461_USTH4	sr11581	1	uncharacterized protein	69.23	100	403
247	g247_chr01_Ss	642537	644212	-	1	N	0	Not GPI-anchored	100	97.6309	Uncharacterized protein	1	Pseudozyma brasiliensis (strain GHG001)	V5EWB5_PSEBG	sr11582		related to FMO1 - flavin-containing monooxygenase	75.23	99	553
248	g248_chr01_Ss	644625	645784	-	1	N	0	Not GPI-anchored	100	100	Uncharacterized protein	1	Pseudozyma aphidis DSM 70725	W3VP81_9BASI	sr11583	1	related to Formyltetrahydrofolate deformylase	84.24	100	387
249	g249_chr01_Ss	646562	647842	+	0	N	0	Not GPI-anchored	97.5441	94.2636	Related to GTR1-GTP-binding protein	8	Ustilaginaceae	E6ZJY1_SPORE	sr11584	1	related to GTR1 - GTP-binding protein	91.54	93	402
250	g250_chr01_Ss	648009	649769	-	0	N	0	Not GPI-anchored	92.4422	92.5113	Uncharacterized protein	2	Ustilaginaceae	V5GVC9_PSEBG	sr11585	1	uncharacterized protein	74.76	89	531
251	g251_chr01_Ss	649918	651030	+	1	N	0	Not GPI-anchored	100	100	Splicing factor	5	Ustilaginaceae	R9P904_PSEHS	sr11586		related to SYF2 - pre-mRNA-splicing factor	72.25	100	346
252	g252_chr01_Ss	651173	652778	-	2	Y	0	Not GPI-anchored	100	100	Exo-beta-1,3-glucanase	7	Ustilaginaceae	R9PIC3_PSEHS	sr11587	1	probable EXG1 - exo-beta-1,3-glucanase (I/II), major isoform	90.42	94	449
253	g253_chr01_Ss	655930	659211	+	0	N	0	Not GPI-anchored	100	100	Regulator of nonsense transcripts, putative	1	Byssochlamys spectabilis (strain No. 5 / NBRC 109023)	V5G1X9_BYSSN	sr11588	1	probable NAM7 - nonsense-mediated mRNA decay protein	95.26	100	1097
254	g254_chr01_Ss	661291	665829	+	0	N	0	Not GPI-anchored	68.9139	97.8251	Putative uncharacterized protein	1	Sporisorium reilianum (strain SRZ2)	E6ZJY6_SPORE	sr11589	1	uncharacterized protein	75.41	100	1533
255	g255_chr01_Ss	666579	673022	-	4	N	0	Not GPI-anchored	100	100	Related to SSK1-two-component signal transducer	3	Ustilaginaceae	E6ZJY7_SPORE	sr11590	1	related to SSK1 - two-component signal transducer	82.78	91	1690
256	g256_chr01_Ss	673357	676638	+	1	N	0	Not GPI-anchored	100	100	Uncharacterized protein	4	Ustilaginaceae	R9P2Z3_PSEHS	sr11592	1	related to UTP4 - U3 snoRNP protein	85.76	96	1032
257	g257_chr01_Ss	676955	678117	-	1	N	0	Not GPI-anchored	100	100	Putative uncharacterized protein	1	Sporisorium reilianum (strain SRZ2)	E6ZJZ0_SPORE	sr11593		uncharacterized protein	57.35	99	347
258	g258_chr01_Ss	678633	681490	-	1	N	0	Not GPI-anchored	100	100	Uncharacterized protein	1	Pseudozyma hubeiensis (strain SY62)	R9P335_PSEHS	sr11594	1	related to MAK5 - ATP-dependent RNA helicase	82.03	100	957
259	g259_chr01_Ss	681738	682337	+	1	N	0	Not GPI-anchored	100	100	Uncharacterized protein	6	Ustilaginaceae	R9P2V2_PSEHS	sr11595		uncharacterized protein	83.04	100	171
260	g260_chr01_Ss	683729	684793	+	0	N	0	Not GPI-anchored	100	99.4485	""	""	""	""	sr11596	1	uncharacterized protein	92.94	100	354
261	g261_chr01_Ss	685174	686450	-	3	N	0	Not GPI-anchored	100	100	Related to mitochondrial uncoupling protein 3	6	Basidiomycota	E6ZJZ4_SPORE	sr11597	1	related to mitochondrial uncoupling protein 3	92.92	98	325
262	g262_chr01_Ss	687098	688510	+	3	N	0	Not GPI-anchored	100	87.7323	Putative uncharacterized protein	1	Ustilago maydis (strain 521 / FGSC 9021)	Q4PI17_USTMA	sr11598	1	probable RPP1A - 60S large subunit acidic ribosomal protein a1	96.59	51	88
263	g263_chr01_Ss	689071	691094	-	2	N	0	Not GPI-anchored	100	100	Predicted protein	4	Ustilaginaceae	Q4PI16_USTMA	sr11599		uncharacterized protein	87.91	99	604
264	g264_chr01_Ss	691651	693289	-	1	N	0	Not GPI-anchored	100	100	Adenylyl cyclase-associated protein	7	Basidiomycota	E6ZJZ7_SPORE	sr11600	1	probable adenylyl-cyclase-associated protein CAP	89.73	100	526
265	g265_chr01_Ss	693663	695536	-	1	N	0	Not GPI-anchored	99.662	99.718	Adenylyl cyclase-associated protein	1	Ustilago maydis (strain 521 / FGSC 9021)	Q4PI15_USTMA	sr11601	1	related to kinetochore associated 2 (HEC)	91.19	100	624
266	g266_chr01_Ss	696342	698997	+	1	N	0	Not GPI-anchored	100	100	Uncharacterized protein	7	Basidiomycota	I2G481_USTH4	sr11602	1	uncharacterized protein	88.59	100	885
267	g267_chr01_Ss	701283	701714	+	0	N	0	Not GPI-anchored	0	0	Putative uncharacterized protein	1	Sporisorium reilianum (strain SRZ2)	E6ZW65_SPORE	sr11325		uncharacterized protein	70.63	100	143
268	g268_chr01_Ss	702796	703853	-	1	Y	0	Not GPI-anchored	100	100	""	""	""	""	sr11603	1	uncharacterized protein	93.08	49	159
269	g269_chr01_Ss	705613	707526	-	0	N	0	Not GPI-anchored	100	99.5293	Uncharacterized protein	2	Ustilaginaceae	I2G483_USTH4	sr11604	1	uncharacterized protein	77.8	99	635
270	g270_chr01_Ss	712596	713836	-	2	N	0	Not GPI-anchored	18.0758	99.5224	Putative uncharacterized protein	1	Sporisorium reilianum (strain SRZ2)	E6ZK02_SPORE	sr11605	1	uncharacterized protein	66.48	99	349
271	g271_chr01_Ss	714930	716831	+	0	N	0	Not GPI-anchored	99.4211	100	Putative uncharacterized protein	1	Sporisorium reilianum (strain SRZ2)	E6ZK03_SPORE	sr11606	1	uncharacterized protein	76.17	99	642
272	g272_chr01_Ss	717657	718859	+	4	N	0	Not GPI-anchored	100	100	Related to 3-oxoacyl-[acyl-carrier protein] reductase	18	cellular organisms	I2G489_USTH4	sr11607	1	related to 3-oxoacyl-[acyl-carrier protein] reductase	97.36	99	265
273	g273_chr01_Ss	718966	722248	-	2	Y	2	Not GPI-anchored	100	100	Beta-Ig-H3/Fasciclin	7	Ustilaginaceae	R9P2U0_PSEHS	sr11608	1	uncharacterized protein	88.28	100	1041
274	g274_chr01_Ss	722856	724556	+	0	N	3	Not GPI-anchored	100	100	Uncharacterized protein	4	Ustilaginaceae	R9PC46_PSEHS	sr11609	1	uncharacterized protein	80.11	100	568
275	g275_chr01_Ss	724795	726495	-	0	N	0	Not GPI-anchored	100	100	Elongator complex protein 3	2	Opisthokonta	R9ADH8_WALI9	sr11610	1	probable ELP3 - subunit of elongator/RNAPII holoenzyme with histone	99.47	100	566
276	g276_chr01_Ss	727018	727794	+	3	N	0	Not GPI-anchored	100	99.8004	Putative uncharacterized protein	1	Ustilago maydis (strain 521 / FGSC 9021)	Q4PI03_USTMA	sr11611	1	probable Glycine cleavage system H protein, mitochondrial precursor	97.58	100	165
277	g277_chr01_Ss	732041	733230	+	1	N	6	Not GPI-anchored	100	100	Uncharacterized protein	2	Pseudozyma	M9LV49_PSEA3	sr11612	1	uncharacterized protein	93.5	100	369
278	g278_chr01_Ss	734187	735586	+	1	N	0	Not GPI-anchored	100	98.8086	Uncharacterized protein	1	Pseudozyma brasiliensis (strain GHG001)	V5EH36_PSEBG	sr11613	1	related to carnitine/acylcarnitine translocase	91.57	99	415
279	g279_chr01_Ss	735792	739392	-	6	Y	0	Not GPI-anchored	99.4236	95.3933	""	""	""	""	sr11615	1	related to ZAP1 - metalloregulatory protein involved in zinc-responsive transcriptional regulation	56.46	67	666
280	g280_chr01_Ss	740625	741670	-	1	N	0	Not GPI-anchored	100	100	Pyruvate dehydrogenase protein x component, mitochondrial	7	Ustilaginaceae	R9PC34_PSEHS	sr11616	1	related to pyruvate dehydrogenase complex protein X precursor, dihydrolipoamide acetyltransferase component	87.39	100	349
281	g281_chr01_Ss	742329	743304	-	1	N	0	Not GPI-anchored	100	97.5336	Related to Rpa34-34 kD subunit of DNA-directed RNA polymerase I	7	Ustilaginaceae	I2G499_USTH4	sr11617	1	related to Rpa34 - 34 kD subunit of DNA-directed RNA polymerase I	86.92	88	260
282	g282_chr01_Ss	743743	744897	+	0	N	3	Not GPI-anchored	100	99.74	Uncharacterized protein	7	Ustilaginaceae	I2G4A0_USTH4	sr11618	1	uncharacterized protein	91.93	100	384
283	g283_chr01_Ss	744969	746723	-	0	N	0	Not GPI-anchored	100	100	Uncharacterized protein	5	Ustilaginaceae	V5GVG1_PSEBG	sr11619	1	uncharacterized protein	78.61	98	575
284	g284_chr01_Ss	747126	749466	+	1	N	0	Not GPI-anchored	100	100	Uncharacterized protein	3	Ustilaginaceae	M9MEJ0_PSEA3	sr11620	1	uncharacterized protein	72.58	100	755
285	g285_chr01_Ss	749647	753647	-	1	N	0	Not GPI-anchored	100	100	Putative uncharacterized protein	1	Ustilago maydis (strain 521 / FGSC 9021)	Q4PHZ5_USTMA	sr11621	1	related to JSN1 - RNA-binding protein (pumilio family)	83.17	100	1349
286	g286_chr01_Ss	756727	759369	+	0	N	0	Not GPI-anchored	100	100	Uncharacterized protein	2	Pseudozyma	R9P2K5_PSEHS	sr11622	1	uncharacterized protein	78.2	100	899
287	g287_chr01_Ss	760325	761911	+	0	Y	1	Not GPI-anchored	100	100	Putative lipase ATG15	7	Ustilaginaceae	ATG15_USTMA	sr11623	1	related to Lipase, required for intravacuolar lysis of autophagic bodies	92.28	100	531
288	g288_chr01_Ss	763035	765873	+	2	N	5	Not GPI-anchored	100	100	""	""	""	""	sr11624	1	uncharacterized protein	88.92	82	379
289	g289_chr01_Ss	767364	768800	-	0	N	0	Not GPI-anchored	100	100	Uncharacterized protein	103	Dikarya	G7E1D1_MIXOS	sr11626	1	probable casein kinase I	95.84	100	481
290	g290_chr01_Ss	770622	774365	-	0	N	0	Not GPI-anchored	100	100	Related to DNA polymerase V	7	Ustilaginaceae	I2G4A9_USTH4	sr11627	1	related to DNA polymerase V	88.92	99	1245
291	g291_chr01_Ss	778217	781263	+	1	N	0	Not GPI-anchored	97.054	99.4663	Sulfurtransferase	6	Ustilaginaceae	E6ZK25_SPORE	sr11628	1	related to M-phase inducer phosphatase	85.99	100	1021
292	g292_chr01_Ss	782107	783821	+	3	N	1	Not GPI-anchored	66.5696	13.069	Alginate lyase	2	Pseudozyma	R9P2V5_PSEHS	sr11629		uncharacterized protein	62.14	67	309
293	g293_chr01_Ss	784180	785682	-	1	N	0	Not GPI-anchored	100	98.1261	""	""	""	""	sr11630		related to NTG2 - DNA N-glycosylase and apurinic/apyrimidinic (AP) lyase involved in base excision repair	77.98	43	168
294	g294_chr01_Ss	786255	789596	-	0	N	0	Not GPI-anchored	96.8583	100	Uncharacterized protein	1	Pseudozyma brasiliensis (strain GHG001)	V5GVH1_PSEBG	sr11631	1	related to NPR2 - nitrogen permease regulator	86.1	100	1115
295	g295_chr01_Ss	790197	791735	+	1	Y	0	Not GPI-anchored	100	98.0524	4560300 hypothetical protein PFL1_00389	1	Pseudozyma flocculosa PF-1	UPI0004560300	sr11632	1	related to Glutaminyl-peptide cyclotransferase precursor	87.53	98	433
296	g296_chr01_Ss	791836	795475	-	1	N	0	Not GPI-anchored	100	100	Homeodomain transcription factor	4	Ustilaginaceae	R9PC12_PSEHS	sr11633	1	uncharacterized protein	82.65	99	1187
297	g297_chr01_Ss	797701	803902	+	2	N	0	Not GPI-anchored	97.9522	98.1241	Potential translation-regulating helicase	5	Ustilaginaceae	R9P2J3_PSEHS	sr11634	1	probable RNA helicase	89.08	95	1951
298	g298_chr01_Ss	804424	805629	+	0	N	0	Not GPI-anchored	100	100	Uncharacterized protein	1	Pseudozyma hubeiensis (strain SY62)	R9P2Z1_PSEHS	sr11635		uncharacterized protein	86.1	100	403
299	g299_chr01_Ss	805762	806502	-	1	N	1	Weakly probable	100	100	Uncharacterized protein	9	Basidiomycota	R9P2Q9_PSEHS	sr11636		related to vesicle-associated membrane protein 7	91.47	100	211
300	g300_chr01_Ss	807013	809504	+	3	N	0	Not GPI-anchored	100	100	Uncharacterized protein	6	Ustilaginaceae	R9PC06_PSEHS	sr11637		related to Acetoacetyl-CoA synthetase	89.52	98	725
301	g301_chr01_Ss	812877	815114	+	1	N	0	Not GPI-anchored	99.4034	97.0847	Uncharacterized protein	1	Pseudozyma brasiliensis (strain GHG001)	V5F336_PSEBG	sr11638	1	uncharacterized protein	71.71	100	753
302	g302_chr01_Ss	815595	816990	-	1	N	0	Not GPI-anchored	100	93.4862	Putative uncharacterized protein	1	Sporisorium reilianum (strain SRZ2)	E6ZK36_SPORE	sr11639		related to muconate cycloisomerase / uncharacterized protein	70.29	87	239
303	g303_chr01_Ss	817119	820447	-	1	N	0	Not GPI-anchored	100	100	""	""	""	""	sr11640	1	related to trna methyltransferase	81.76	48	455
304	g304_chr01_Ss	820781	823131	-	1	N	0	Not GPI-anchored	100	97.1928	Related to inner kinetochore protein MIF2	3	Ustilaginaceae	E6ZK38_SPORE	sr11641		related to inner kinetochore protein MIF2	83.85	96	706
305	g305_chr01_Ss	823825	827451	-	0	N	0	Not GPI-anchored	100	99.8626	Related to DNA topoisomerase II binding protein	4	Ustilaginaceae	E6ZK39_SPORE	sr11642	1	related to DNA topoisomerase II binding protein	83.59	100	1219
306	g306_chr01_Ss	829022	830752	+	0	N	0	Not GPI-anchored	100	100	Uncharacterized protein	7	Ustilaginaceae	I2G4C6_USTH4	sr11643	1	uncharacterized protein	80.66	88	517
307	g307_chr01_Ss	830837	832587	-	1	N	0	Not GPI-anchored	100	100	Related to WD repeat protein PWP1	9	Ustilaginomycotina	I2G4C7_USTH4	sr11644	1	related to WD repeat protein PWP1	82.34	97	572
308	g308_chr01_Ss	832882	834156	+	0	N	0	Not GPI-anchored	100	100	Related to protein RPF2 involved in ribosomal large subunit assembly and maintenance	8	Ustilaginomycotina	I2G4C8_USTH4	sr11645	1	related to protein RPF2 involved in ribosomal large subunit assembly and maintenance	88.24	100	425
309	g309_chr01_Ss	834343	836306	-	1	Y	0	Not GPI-anchored	100	100	Uncharacterized protein	7	Ustilaginaceae	I2G4C9_USTH4	sr11646	1	uncharacterized protein	85.78	100	654
310	g310_chr01_Ss	837465	838364	-	1	N	0	Not GPI-anchored	97.7578	92.4439	""	""	""	""	sr11647	1	GTP binding protein Cdc42	99.48	68	191
311	g311_chr01_Ss	841868	843757	+	0	N	0	Not GPI-anchored	100	100	Expressed protein	6	Ustilaginaceae	R9P2T6_PSEHS	sr11648	1	uncharacterized protein	84.56	100	641
312	g312_chr01_Ss	844376	845680	+	3	N	0	Not GPI-anchored	100	95.1292	Related to Peroxisome assembly protein 12	6	Ustilaginaceae	I2G4D2_USTH4	sr11649		related to Peroxisome assembly protein 12	51.36	100	442
313	g313_chr01_Ss	845852	848427	-	1	N	0	Not GPI-anchored	100	100	Uncharacterized protein	7	Ustilaginaceae	R9P2P1_PSEHS	sr11650	1	related to ubiquitin-specific processing protease	84.78	100	874
314	g314_chr01_Ss	849058	851706	-	0	N	7	Not GPI-anchored	100	100	Uncharacterized protein	7	Ustilaginaceae	R9PBY1_PSEHS	sr11651	1	uncharacterized protein	81.66	100	889
315	g315_chr01_Ss	852581	856057	+	0	N	0	Not GPI-anchored	100	100	Uncharacterized protein	6	Ustilaginaceae	I2G4D5_USTH4	sr11652	1	uncharacterized protein	86.98	99	1152
316	g316_chr01_Ss	856276	858303	-	0	N	0	Not GPI-anchored	99.4135	95.7185	tRNA (guanine(37)-N1)-methyltransferase	7	Ustilaginaceae	TRM5_USTMA	sr11653		related to met-10 protein	70.29	92	626
317	g317_chr01_Ss	858536	859434	-	1	N	1	Not GPI-anchored	100	100	Glycan biosynthesis protein	1	Pseudozyma hubeiensis (strain SY62)	R9P2W8_PSEHS	sr11654		related to N-acetylglucosaminyl-phosphatidylinositol de-N-acetylase	74.92	100	299
318	g318_chr01_Ss	861507	863842	+	1	N	0	Not GPI-anchored	100	100	Putative uncharacterized protein	1	Sporisorium reilianum (strain SRZ2)	E6ZK52_SPORE	sr11655	1	uncharacterized protein	57.92	99	808
319	g319_chr01_Ss	864087	865618	-	1	N	0	Not GPI-anchored	100	100	Anthranilate synthase	1	Thanatephorus cucumeris (strain AG1-IA)	L8X687_THACA	sr11656	1	probable TRP2 - anthranilate synthase component I	92.94	100	510
320	g320_chr01_Ss	866504	872045	+	7	N	0	Not GPI-anchored	89.5435	84.9021	""	""	""	""	sr11657	1	related to Splicing factor 3 subunit 1	89.89	58	712
321	g321_chr01_Ss	872148	873800	-	0	N	0	Not GPI-anchored	100	100	DNA lyase	6	Ustilaginaceae	R9P2N2_PSEHS	sr11660	1	related to APN1 - AP endonuclease	77.4	100	553
322	g322_chr01_Ss	875313	876539	+	0	Y	0	Highly probable	22.0408	45.2614	Macrophage activating glycoprotein	8	Ustilaginaceae	R9PBX1_PSEHS	sr11661		uncharacterized protein	82.08	100	424
323	g323_chr01_Ss	876781	878553	-	0	N	0	Not GPI-anchored	100	100	Pre-rRNA-processing protein IPI3	8	Ustilaginaceae	IPI3_USTMA	sr11662	1	related to WD-repeat protein crb3	92.19	99	589
324	g324_chr01_Ss	879769	881679	+	0	N	0	Not GPI-anchored	100	99.8441	Asparagine synthetase	11	Basidiomycota	I2G4E5_USTH4	sr11663	1	probable asparagine synthase	97.8	100	636
325	g325_chr01_Ss	881994	884231	-	0	N	0	Not GPI-anchored	100	100	Uncharacterized protein	8	Ustilaginaceae	I2G4E6_USTH4	sr11664	1	uncharacterized protein	91.47	100	750
326	g326_chr01_Ss	885516	886164	-	2	N	0	Not GPI-anchored	100	91.6256	Uncharacterized protein	1	Pseudozyma aphidis DSM 70725	W3VPS1_9BASI	sr11665	1	probable RNA helicase dbp2 (DEAD box protein)	98.26	88	115
327	g327_chr01_Ss	886634	888972	-	3	N	0	Not GPI-anchored	100	100	p68-like protein	16	Eukaryota	R9PBW7_PSEHS	sr11665	1	probable RNA helicase dbp2 (DEAD box protein)	98.12	64	373
328	g328_chr01_Ss	890113	891420	+	0	N	0	Not GPI-anchored	100	100	Biotin synthase	7	Ustilaginaceae	M9MCH9_PSEA3	sr11666	1	probable biotin synthase	92.58	100	445
329	g329_chr01_Ss	891886	895206	-	0	N	0	Not GPI-anchored	96.9979	72.0783	Uncharacterized protein	6	Ustilaginaceae	M9LV75_PSEA3	sr11667	1	uncharacterized protein	88.95	99	1104
330	g330_chr01_Ss	901047	902228	-	0	N	0	Not GPI-anchored	100	100	Uncharacterized protein	1	Pseudozyma hubeiensis (strain SY62)	R9P2M4_PSEHS	sr11668	1	uncharacterized protein	72.11	99	398
331	g331_chr01_Ss	904121	905044	-	0	N	0	Not GPI-anchored	100	100	Protein involved in mRNA turnover	9	Ustilaginomycotina	M9LNR9_PSEA3	sr11669	1	related to MRT4 - mRNA turnover 4	94.14	100	307
332	g332_chr01_Ss	905465	906574	+	0	N	0	Not GPI-anchored	100	100	Deoxyhypusine hydroxylase	10	Ustilaginomycotina	DOHH_USTMA	sr11670	1	related to LIA1 - deoxyhypusine hydroxylase	94.44	98	360
333	g333_chr01_Ss	906855	908339	-	2	N	0	Not GPI-anchored	100	100	Lish motif-containing protein	9	Fungi	M9MCI1_PSEA3	sr11671	1	uncharacterized protein	95.29	100	255
334	g334_chr01_Ss	909502	911397	+	0	N	0	Not GPI-anchored	100	100	Nucleus protein	7	Ustilaginaceae	R9P2V3_PSEHS	sr11672	1	related to MPE1 - subunit of CPF involved 3` end formation of mRNA	86.54	100	639
335	g335_chr01_Ss	911638	913833	-	0	N	1	Not GPI-anchored	100	99.5928	Lecithin:cholesterol acyltransferase	9	Basidiomycota	M9M0U1_PSEA3	sr11673	1	probable LRO1 - a lecithin cholesterol acyltransferase-like gene, mediates diacylglycerol esterification	93.3	100	731
336	g336_chr01_Ss	915560	916941	-	1	N	0	Not GPI-anchored	83.6406	81.937	Uncharacterized protein	1	Ustilago hordei (strain Uh4875-4)	I2FTW8_USTH4			na
337	g337_chr01_Ss	921648	930494	+	0	N	0	Not GPI-anchored	99.3377	98.682	Uncharacterized protein	7	Ustilaginaceae	R9PBV8_PSEHS	sr11674	1	related to TAO3 - Transcriptional Activator of OCH1	91.2	99	2966
338	g338_chr01_Ss	930575	933389	-	1	N	0	Not GPI-anchored	100	99.7892	""	""	""	""	sr11676	1	related to peroxisome assembly protein car1	88.69	65	513
339	g339_chr01_Ss	934374	935276	+	0	Y	1	Highly probable	100	100	Uncharacterized protein	7	Ustilaginaceae	V5EH82_PSEBG	sr11677	1	uncharacterized protein	88.41	100	302
340	g340_chr01_Ss	935666	936700	+	0	Y	2	Not GPI-anchored	100	100	Uncharacterized protein	5	Ustilaginaceae	I2G4G1_USTH4	sr11678		related to ERJ5 - Type I membrane protein preserves the folding capacity of the endoplasmic reticulum	80.62	92	320
341	g341_chr01_Ss	936781	939874	-	1	N	0	Not GPI-anchored	100	99.9315	Uncharacterized protein	6	Ustilaginaceae	R9PBV3_PSEHS	sr11679	1	uncharacterized protein	85.28	95	924
342	g342_chr01_Ss	940430	943801	+	0	N	0	Not GPI-anchored	100	100	Related to exocyst complex 100 kDa component	6	Ustilaginaceae	E6ZK77_SPORE	sr11680	1	related to exocyst complex 100 kDa component	92.07	100	1135
343	g343_chr01_Ss	944062	945123	-	0	Y	0	Not GPI-anchored	100	63.1132	Uncharacterized protein	2	Pseudozyma	W3VPT4_9BASI	sr11681	1	related to UTR2 - cell wall protein	86.97	100	353
344	g344_chr01_Ss	945850	946663	+	2	N	0	Not GPI-anchored	100	100	Uncharacterized protein	4	Ustilaginaceae	I2G4H9_USTH4	sr11682	1	related to PSF3 - subunit of the GINS complex	90.7	100	215
345	g345_chr01_Ss	947001	948755	+	0	N	0	Not GPI-anchored	100	99.4312	Putative uncharacterized protein	1	Sporisorium reilianum (strain SRZ2)	E6ZK80_SPORE	sr11683		uncharacterized protein	53.57	99	588
346	g346_chr01_Ss	949051	952755	-	0	N	0	Not GPI-anchored	100	99.492	Related to transcription factor TFIIIC subunit	7	Ustilaginaceae	I2G4G6_USTH4	sr11684	1	related to transcription factor TFIIIC subunit	87.72	99	1238
347	g347_chr01_Ss	953059	956319	+	0	N	0	Not GPI-anchored	100	100	Uncharacterized protein	6	Ustilaginaceae	I2G4G7_USTH4	sr11685	1	uncharacterized protein	83.52	100	1092
348	g348_chr01_Ss	956479	957667	-	1	N	0	Not GPI-anchored	100	100	Potential acyl-CoA thioesterase	6	Ustilaginaceae	R9P2Q6_PSEHS	sr11686	1	probable peroxisomal acyl-coenzyme A thioester hydrolase 1	87.84	100	370
349	g349_chr01_Ss	958520	960730	+	0	N	0	Not GPI-anchored	100	100	Related to SLY1 protein	18	Eukaryota	I2G4G9_USTH4	sr11687	1	related to SLY1 protein	91.63	98	729
350	g350_chr01_Ss	961132	961608	-	0	N	0	Not GPI-anchored	100	98.3229	Uncharacterized protein	3	Ustilaginaceae	R9P2K6_PSEHS	sr11688		uncharacterized protein	77.4	100	177
351	g351_chr01_Ss	963319	968957	-	1	N	0	Not GPI-anchored	100	100	Serine/threonine protein kinase	6	Ustilaginaceae	M9MCJ0_PSEA3	sr11689	1	uncharacterized protein	81.83	100	1910
352	g352_chr01_Ss	970422	970793	+	0	N	0	Not GPI-anchored	0	31.9783	Related to transposases	2	Sporisorium reilianum (strain SRZ2)	E6ZRJ4_SPORE	sr15513	13	uncharacterized protein	86.96	75	92
353	g353_chr01_Ss	972285	972887	+	1	N	0	Not GPI-anchored	100	100	Ubiquitin-conjugating enzyme E2-18 kDa	245	Opisthokonta	UBC7_SCHPO	sr11690	1	probable QRI8 - E2 ubiquitin-conjugating enzyme	98.84	100	172
354	g354_chr01_Ss	973003	974205	-	0	N	1	Not GPI-anchored	100	100	SNARE protein Syntaxin 18/UFE1	6	Ustilaginaceae	M9M0V6_PSEA3	sr11691	1	related to syntaxin 18	92.25	100	400
355	g355_chr01_Ss	974501	976375	+	0	Y	11	Not GPI-anchored	100	99.84	Related to ALG12-alpha-1,6-mannosyltransferase	4	Ustilaginaceae	E6ZK89_SPORE	sr11692	1	related to ALG12 - alpha-1,6-mannosyltransferase	82.42	99	620
356	g356_chr01_Ss	976551	977786	+	2	N	0	Not GPI-anchored	100	100	Mitochondrial/chloroplast ribosomal protein L4/L29	2	Ustilaginaceae	M9LNT2_PSEA3	sr11693	1	related to xap-5 protein	93.7	100	349
357	g357_chr01_Ss	977858	978467	-	1	N	0	Not GPI-anchored	100	80.5405	Uncharacterized protein	1	Pseudozyma brasiliensis (strain GHG001)	V5EH96_PSEBG	sr11694		uncharacterized protein	82.65	79	98
358	g358_chr01_Ss	978821	982412	+	2	N	0	Not GPI-anchored	100	96.1024	Uncharacterized protein	3	Ustilaginaceae	I2G4H7_USTH4	sr11695		uncharacterized protein	76.79	100	1202
359	g359_chr01_Ss	982779	985007	-	1	N	12	Not GPI-anchored	99.2655	97.554	Amino acid transporters	10	Ustilaginomycotina	M9LV90_PSEA3	sr11697	1	probable GAP1 - amino acid transport protein	89.89	94	544
360	g360_chr01_Ss	988644	990587	-	0	Y	0	Not GPI-anchored	100	100	Uncharacterized protein	4	Ustilaginaceae	I2G4I1_USTH4	sr11698	1	uncharacterized protein	85.34	99	641
361	g361_chr01_Ss	991209	992242	+	1	N	0	Not GPI-anchored	100	100	Uncharacterized protein	7	Ustilaginaceae	R9PBT4_PSEHS	sr11699		uncharacterized protein	91.72	100	314
362	g362_chr01_Ss	992318	993181	-	0	N	0	Not GPI-anchored	100	100	Uncharacterized protein	7	Ustilaginaceae	I2G4I3_USTH4	sr11700	1	uncharacterized protein	78.95	99	285
363	g363_chr01_Ss	993583	997200	+	0	N	0	Not GPI-anchored	100	99.3681	Related to Tubulin-folding cofactor D	6	Ustilaginaceae	I2G4I5_USTH4	sr11701		related to Tubulin-folding cofactor D	78.35	100	1215
364	g364_chr01_Ss	997323	1001723	-	0	N	0	Not GPI-anchored	95.4576	100	Lipase	6	Ustilaginaceae	R9P2T0_PSEHS	sr11702	1	uncharacterized protein	86.3	99	1453
365	g365_chr01_Ss	1002936	1003680	+	1	N	0	Not GPI-anchored	100	100	Uncharacterized protein	3	Ustilaginaceae	I2G4I7_USTH4	sr11703	1	uncharacterized protein	85.78	99	225
366	g366_chr01_Ss	1003917	1005975	-	2	N	0	Not GPI-anchored	100	100	Cytochrome P450	53	Fungi	R9PBS9_PSEHS	sr11704	1	probable ERG5 - C-22 sterol desaturase	95.16	100	558
367	g367_chr01_Ss	1007513	1009039	+	1	N	0	Not GPI-anchored	100	96.6759	Putative uncharacterized protein	1	Sporisorium reilianum (strain SRZ2)	E6ZKA2_SPORE	sr11705		uncharacterized protein	57.91	91	430
368	g368_chr01_Ss	1009178	1011003	-	1	N	9	Not GPI-anchored	100	100	Related to GPI14-Glycosylphosphatidylinositol-alpha 1,4 mannosyltransferase I	7	Ustilaginaceae	I2G4I9_USTH4	sr11706	1	related to GPI14 - Glycosylphosphatidylinositol-alpha 1,4 mannosyltransferase I	87.72	100	578
369	g369_chr01_Ss	1011783	1013993	+	0	N	0	Not GPI-anchored	100	100	Potential mitochondrial protein	7	Ustilaginaceae	R9P2S7_PSEHS	sr11707	1	uncharacterized protein	91.63	99	729
370	g370_chr01_Ss	1014564	1015682	-	2	N	0	Not GPI-anchored	100	99.0789	Uncharacterized protein	1	Pseudozyma brasiliensis (strain GHG001)	V5EWL0_PSEBG	sr11708	1	uncharacterized protein	64.59	99	209
371	g371_chr01_Ss	1016004	1018754	-	0	N	0	Not GPI-anchored	97.6017	99.8184	Related to Sentrin-specific protease 1	3	Ustilaginaceae	E6ZKA6_SPORE	sr11709	1	related to Sentrin-specific protease 1	73.55	100	930
372	g372_chr01_Ss	1019308	1022241	+	0	N	0	Not GPI-anchored	100	100	Uncharacterized protein	4	Ustilaginaceae	R9P2N8_PSEHS	sr11710	1	related to SGT1 protein	76.96	99	981
373	g373_chr01_Ss	1022347	1026225	-	0	N	0	Not GPI-anchored	99.9228	99.9743	Uncharacterized protein	6	Ustilaginaceae	R9P2C0_PSEHS	sr11711	1	uncharacterized protein	87.56	99	1286
374	g374_chr01_Ss	1028145	1029284	+	0	N	8	Not GPI-anchored	100	100	Uncharacterized protein	7	Ustilaginaceae	I2G4J5_USTH4	sr11712	1	uncharacterized protein	98.42	100	380
375	g375_chr01_Ss	1030288	1034582	+	1	N	0	Not GPI-anchored	100	99.9507	Uncharacterized protein	1	Pseudozyma hubeiensis (strain SY62)	R9P2I5_PSEHS	sr11713	1	uncharacterized protein	78.62	100	1272
376	g376_chr01_Ss	1035087	1036390	-	2	N	4	Not GPI-anchored	100	88.6635	Integral membrane protein	6	Ustilaginaceae	R9PBS3_PSEHS	sr11714	1	related to PUN1 - plasma membrane protein with a role in cell wall integrity	84.89	100	278
377	g377_chr01_Ss	1039614	1042274	+	0	N	2	Not GPI-anchored	100	99.8513	Related to MNR2-Manganese resistance protein	7	Ustilaginaceae	I2G4J8_USTH4	sr11715	1	related to MNR2 - Manganese resistance protein	94.47	100	886
378	g378_chr01_Ss	1042444	1043796	-	0	N	0	Not GPI-anchored	100	100	Uncharacterized protein	6	Ustilaginaceae	R9P2R9_PSEHS	sr11716		uncharacterized protein	79.24	99	448
379	g379_chr01_Ss	1044318	1047992	+	3	N	0	Not GPI-anchored	97.9356	100	Acyl-coa synthetase	7	Ustilaginaceae	V5F395_PSEBG	sr11717	1	related to acetyl coenzyme A synthetase / uncharacterized protein	83.88	100	1135
380	g380_chr01_Ss	1048144	1049955	-	0	N	0	Not GPI-anchored	90.9841	92.9238	Related to U4/U6 snRNP-associated 61 kDa protein	8	Ustilaginomycotina	I2G4K1_USTH4	sr11718	1	related to U4/U6 snRNP-associated 61 kDa protein	89.46	97	588
381	g381_chr01_Ss	1050003	1050857	+	2	N	0	Not GPI-anchored	88.4334	85.8198	Predicted protein	8	Ustilaginaceae	Q4PHP8_USTMA	sr11719	1	uncharacterized protein	89.09	73	165
382	g382_chr01_Ss	1051667	1054621	+	0	N	0	Not GPI-anchored	99.8309	99.8316	DNA replication licensing factor mcm6	50	Dikarya	MCM6_SCHPO	sr11720	1	probable MCM6 - involved in replication	96	99	976
383	g383_chr01_Ss	1055499	1058093	+	0	N	1	Not GPI-anchored	99.923	100	Related to neutral ceramidase	5	Ustilaginaceae	I2G4K4_USTH4	sr11721	1	related to neutral ceramidase	87.4	100	865
384	g384_chr01_Ss	1058290	1059570	-	0	N	0	Not GPI-anchored	100	100	Uncharacterized protein	1	Mixia osmundae (strain CBS 9802 / IAM 14324 / JCM 22182 / KY 12970)	G7E1K8_MIXOS	sr11722	1	probable beta-succinyl CoA synthetase precursor	97.65	100	426
385	g385_chr01_Ss	1060165	1061208	+	0	N	0	Not GPI-anchored	100	100	Uncharacterized protein	8	Ustilaginaceae	M9MEN8_PSEA3	sr11723	1	uncharacterized protein	83.33	97	342
386	g386_chr01_Ss	1062285	1067648	+	0	N	0	Not GPI-anchored	99.2768	100	Phospholipase D active site motif containing protein	7	Ustilaginaceae	R9P2M6_PSEHS	sr11726	1	probable SPO14 - phospholipase D	90.79	100	1802
387	g387_chr01_Ss	1067827	1068351	-	0	N	0	Not GPI-anchored	100	100	Ubiquitin-conjugating enzyme	9	Eukaryota	R9P2B1_PSEHS	sr11727		probable ubiquitin-conjugating enzyme E2	89.53	99	172
388	g388_chr01_Ss	1069758	1070718	+	1	N	6	Not GPI-anchored	100	100	Uncharacterized protein	6	Ustilaginaceae	M9LVB0_PSEA3	sr11728	1	related to Opsin-1	94.52	100	292
389	g389_chr01_Ss	1071699	1077693	-	2	N	9	Not GPI-anchored	94.6326	96.4319	""	""	""	""	sr11729	1	probable SPF1 - P-type ATPase	95.76	67	1179
390	g390_chr01_Ss	1080476	1082035	+	0	N	12	Not GPI-anchored	75.7381	100	Uncharacterized protein	7	Ustilaginaceae	V5EHC3_PSEBG	sr11731	1	probable DAL5 - Allantoate and ureidosuccinate permease	91.75	100	521
391	g391_chr01_Ss	1082415	1086173	-	0	N	0	Not GPI-anchored	33.7237	99.7339	Raffinose synthase protein	3	Ustilaginaceae	R9P2A6_PSEHS	sr11732	1	uncharacterized protein	79.59	99	1254
392	g392_chr01_Ss	1087672	1090887	-	0	N	0	Not GPI-anchored	100	99.6907	Ubiquitin carboxyl-terminal hydrolase	6	Ustilaginaceae	E6ZKE6_SPORE	sr11733	1	related to deubiquitinating enzyme ubh1	87.9	100	1083
393	g393_chr01_Ss	1092951	1096212	+	2	N	0	Not GPI-anchored	100	100	Uncharacterized protein	1	Pseudozyma aphidis DSM 70725	W3VPL0_9BASI	sr11734	1	uncharacterized protein	88.3	100	966
394	g394_chr01_Ss	1097058	1098851	+	0	N	8	Not GPI-anchored	79.9553	99.7774	Uncharacterized protein	6	Ustilaginaceae	M9MEN4_PSEA3	sr11735	1	uncharacterized protein	80.56	100	602
395	g395_chr01_Ss	1099051	1100826	-	2	N	9	Not GPI-anchored	98.5388	99.4242	Uncharacterized protein	7	Ustilaginaceae	M9LNV5_PSEA3	sr11736	1	uncharacterized protein	67.64	98	547
396	g396_chr01_Ss	1101977	1103608	-	0	N	0	Not GPI-anchored	100	100	Eukaryotic translation initiation factor 3 subunit E	10	Basidiomycota	EIF3E_USTMA	sr11737	1	related to eukaryotic initiation factor 3e subunit	96.39	97	526
397	g397_chr01_Ss	1104307	1107407	+	2	N	0	Not GPI-anchored	100	96.5896	""	""	""	""	sr11739	1	probable NADH2 dehydrogenase (ubiquinone) 40K chain	97.19	45	392
398	g398_chr01_Ss	1108553	1110412	+	0	N	8	Not GPI-anchored	100	95.2637	Ferric reductase	7	Ustilaginaceae	M9LNV2_PSEA3	sr11740	1	related to Ferric reductase transmembrane component 1 precursor	86.13	100	620
399	g399_chr01_Ss	1110483	1111544	-	0	N	0	Not GPI-anchored	100	100	Uncharacterized conserved protein	6	Ustilaginaceae	M9M0X9_PSEA3	sr11741	1	related to THG1 - protein required for tRNA-His guanylylation at 5` end	81.79	100	357
400	g400_chr01_Ss	1111914	1112789	-	0	N	0	Not GPI-anchored	100	100	Putative uncharacterized protein	1	Ustilago maydis (strain 521 / FGSC 9021)	Q4PHN0_USTMA	sr11742	1	uncharacterized protein	80.6	100	299
401	g401_chr01_Ss	1116620	1118446	-	0	N	0	Not GPI-anchored	100	99.8366	Putative uncharacterized protein	1	Sporisorium reilianum (strain SRZ2)	E6ZKD6_SPORE	sr11743		uncharacterized protein	74.96	99	615
402	g402_chr01_Ss	1122029	1124920	+	0	N	0	Not GPI-anchored	98.376	100	Putative uncharacterized protein	1	Sporisorium reilianum (strain SRZ2)	E6ZKD5_SPORE	sr11744	1	uncharacterized protein	75.9	100	975
403	g403_chr01_Ss	1125158	1126926	-	1	N	0	Not GPI-anchored	100	100	Cdc2-related protein kinase	9	Dikarya	M9LNU8_PSEA3	sr11745	1	uncharacterized protein	96.25	100	560
404	g404_chr01_Ss	1128437	1129483	-	3	N	0	Not GPI-anchored	100	100	ADP-ribosylation factor 2	11	Eukaryota	ARF2_ORYSJ	sr11746	1	probable ADP-ribosylation factor	99.45	100	181
405	g405_chr01_Ss	1132149	1133786	+	0	N	0	Not GPI-anchored	83.4045	82.0795	Uncharacterized protein	5	Ustilaginaceae	I2G4P0_USTH4	sr11747		uncharacterized protein	82.2	100	545
406	g406_chr01_Ss	1135303	1137612	+	0	N	0	Not GPI-anchored	100	99.7839	Uncharacterized protein	1	Pseudozyma brasiliensis (strain GHG001)	V5GVT3_PSEBG	sr11748	1	related to Hsk1-interacting molecule 1	89.29	99	775
407	g407_chr01_Ss	1138112	1139110	-	0	N	0	Not GPI-anchored	100	100	Putative uncharacterized protein	1	Sporisorium reilianum (strain SRZ2)	E6ZKD0_SPORE	sr11749	1	uncharacterized protein	77.18	100	333
408	g408_chr01_Ss	1139681	1140817	+	2	N	1	Not GPI-anchored	100	100	Uncharacterized protein	7	Ustilaginaceae	I2G4P3_USTH4	sr11750	1	uncharacterized protein	87.89	100	322
409	g409_chr01_Ss	1140994	1141548	-	1	N	0	Not GPI-anchored	100	93.2059	""	""	""	""	sr11751	1	uncharacterized protein	76.77	100	155
410	g410_chr01_Ss	1141890	1145752	+	1	N	0	Not GPI-anchored	100	99.9211	Cytoplasmic exosomal RNA helicase SKI2	20	Basidiomycota	M9LV95_PSEA3	sr11752	1	probable SKI2 - antiviral protein and putative helicase	87.06	100	1291
411	g411_chr01_Ss	1145974	1147836	-	0	N	0	Not GPI-anchored	100	99.5745	Uncharacterized protein	7	Ustilaginaceae	R9PBP2_PSEHS	sr11753	1	uncharacterized protein	81.83	99	622
412	g412_chr01_Ss	1148549	1149736	-	0	Y	0	Not GPI-anchored	43.5443	100	Uncharacterized protein	7	Basidiomycota	M9MCL6_PSEA3	sr11754	1	probable Rds1 protein	89.37	100	395
413	g413_chr01_Ss	1151045	1152537	+	2	N	0	Not GPI-anchored	92.8571	100	Uncharacterized protein	5	Pseudozyma	R9PBN8_PSEHS	sr11755	1	uncharacterized protein	77.6	100	442
414	g414_chr01_Ss	1152663	1153352	-	1	N	0	Not GPI-anchored	100	100	Uncharacterized protein	7	Ustilaginaceae	M9M103_PSEA3	sr11756	1	uncharacterized protein	88.28	79	145
415	g415_chr01_Ss	1154075	1155293	+	4	N	0	Not GPI-anchored	100	100	Class II aldolase	7	Ustilaginaceae	R9P285_PSEHS	sr11757	1	uncharacterized protein	98.61	100	287
416	g416_chr01_Ss	1156262	1158994	+	0	N	0	Not GPI-anchored	100	99.9637	PHD Zn-finger proteins	6	Ustilaginaceae	M9MEP4_PSEA3	sr11758	1	uncharacterized protein	80.44	99	915
417	g417_chr01_Ss	1161193	1165335	+	0	N	0	Not GPI-anchored	100	100	Putative uncharacterized protein	3	Ustilaginaceae	E6ZKH2_SPORE	sr11764	1	uncharacterized protein	75.31	97	1393
418	g418_chr01_Ss	1166239	1168938	+	0	N	0	Not GPI-anchored	100	100	Uncharacterized protein	5	Ustilaginaceae	I2G4Q3_USTH4	sr11765	1	uncharacterized protein	86.11	99	907
419	g419_chr01_Ss	1169226	1170248	-	0	N	0	Not GPI-anchored	100	100	NAD-dependent malate dehydrogenase	10	Dikarya	M9M106_PSEA3	sr11766	1	probable MDH1 - malate dehydrogenase precursor, mitochondrial	98.24	100	340
420	g420_chr01_Ss	1171860	1173269	+	2	N	0	Not GPI-anchored	100	93.6041	Uncharacterized protein	24	Eukaryota	R9P281_PSEHS	sr11767	1	probable RPL8B - 60s large subunit ribosomal protein L7a.e.B	89.61	91	279
421	g421_chr01_Ss	1176586	1179357	+	0	N	0	Not GPI-anchored	100	100	Uncharacterized protein	3	Ustilaginaceae	I2G4Q6_USTH4	sr11768	1	uncharacterized protein	76.82	100	936
422	g422_chr01_Ss	1180156	1180820	+	2	N	4	Not GPI-anchored	100	100	Phosphatidylinositol 4-kinase	6	Ustilaginaceae	M9MCL9_PSEA3	sr11769		uncharacterized protein	82.43	97	148
423	g423_chr01_Ss	1180984	1182063	-	0	N	0	Not GPI-anchored	100	94.0796	D-malate dehydrogenase [decarboxylating]	3133	root	DMLA_ECOLI	sr11770	1	probable Tartrate dehydrogenase	90.81	100	359
424	g424_chr01_Ss	1182524	1183116	+	1	N	0	Not GPI-anchored	100	99.5918	Uncharacterized protein	1	Pseudozyma brasiliensis (strain GHG001)	V5EWR2_PSEBG	sr11771	1	probable MRPL23 - mitochondrial ribosomal protein, large subunit	93.21	100	162
425	g425_chr01_Ss	1183674	1184204	+	0	N	0	Not GPI-anchored	100	100	Putative uncharacterized protein	1	Sporisorium reilianum (strain SRZ2)	E6ZKG4_SPORE	sr11772		uncharacterized protein	56.5	100	177
426	g426_chr01_Ss	1184390	1187943	-	1	N	0	Not GPI-anchored	100	99.3743	Putative uncharacterized protein	1	Sporisorium reilianum (strain SRZ2)	E6ZKG3_SPORE	sr11773	1	uncharacterized protein	75.5	99	1196
427	g427_chr01_Ss	1189943	1190944	+	0	N	0	Not GPI-anchored	100	100	Uncharacterized protein	7	Ustilaginaceae	R9PBM5_PSEHS	sr11774		uncharacterized protein	72.7	98	326
428	g428_chr01_Ss	1191076	1193283	-	4	N	0	Not GPI-anchored	100	94.9249	Metalloprotease	2	Ustilaginaceae	R9P2I7_PSEHS	sr11775	1	related to metalloprotease	79.63	94	437
429	g429_chr01_Ss	1194453	1195959	+	1	N	0	Not GPI-anchored	100	100	Sorbitol dehydrogenase	7	Ustilaginaceae	R9P2M5_PSEHS	sr11776	1	related to sorbitol dehydrogenase	78.38	100	495
430	g430_chr01_Ss	1196168	1202704	-	6	N	0	Not GPI-anchored	99.9082	96.1531	Putative uncharacterized protein	1	Sporisorium reilianum (strain SRZ2)	E6ZKF9_SPORE	sr11777	1	uncharacterized protein	63.35	76	1416
431	g431_chr01_Ss	1206398	1209811	+	0	N	0	Not GPI-anchored	99.7659	99.6199	Putative uncharacterized protein	1	Ustilago maydis (strain 521 / FGSC 9021)	Q4PHJ9_USTMA	sr11779	1	uncharacterized protein	84.59	100	1168
432	g432_chr01_Ss	1210706	1215661	+	0	N	0	Not GPI-anchored	99.1777	99.4586	Uncharacterized protein	4	Ustilaginaceae	I2G4S0_USTH4	sr11780	1	uncharacterized protein	82.66	100	1678
433	g433_chr01_Ss	1216036	1217886	-	0	N	0	Not GPI-anchored	98.5169	98.0054	Uncharacterized protein	1	Pseudozyma brasiliensis (strain GHG001)	V5F159_PSEBG	sr11781		uncharacterized protein	72.68	96	593
434	g434_chr01_Ss	1218292	1221966	-	0	N	0	Not GPI-anchored	100	100	Uncharacterized protein	1	Pseudozyma brasiliensis (strain GHG001)	V5F159_PSEBG	sr11782	1	related to ubiquitin protein ligase e3	83.2	100	1226
435	g435_chr01_Ss	1222359	1223206	+	1	N	0	Not GPI-anchored	100	100	Putative uncharacterized protein	1	Sporisorium reilianum (strain SRZ2)	E6ZKH3_SPORE	sr11783		uncharacterized protein	60.5	99	281
436	g436_chr01_Ss	1223760	1224907	+	1	N	0	Not GPI-anchored	100	93.1985	Uncharacterized protein	1	Pseudozyma hubeiensis (strain SY62)	R9P2L7_PSEHS	sr11784	1	probable xylitol dehydrogenase	88.48	100	382
437	g437_chr01_Ss	1225063	1226177	-	3	N	0	Not GPI-anchored	36.0731	100	Acid sphingomyelinase and PHM5 phosphate metabolism protein	2	Pseudozyma	M9M8D8_PSEA3			na
438	g438_chr01_Ss	1226688	1227101	+	0	N	0	Not GPI-anchored	0	92.944	""	""	""	""			na
439	g439_chr01_Ss	1227869	1231809	-	4	N	0	Not GPI-anchored	14.361	99.5652	""	""	""	""	sr14514		uncharacterized protein	39.57	12	139
440	g440_chr01_Ss	1232971	1235808	-	0	N	0	Not GPI-anchored	99.7194	99.5435	Related to atp-dependent rna helicase	7	Ustilaginaceae	I2G4S5_USTH4	sr11785	1	related to atp-dependent rna helicase	88.21	100	950
441	g441_chr01_Ss	1237903	1239243	+	0	N	0	Not GPI-anchored	100	100	Mitogen-activated protein kinase	2	Pseudozyma	M9MEQ1_PSEA3	sr11786	1	probable mitogen-activated protein kinase MpkA	98.21	100	446
442	g442_chr01_Ss	1239363	1240470	-	1	N	0	Not GPI-anchored	100	100	Possible thiamine biosynthesis enzyme	8	Ustilaginaceae	R9P264_PSEHS	sr11787	1	uncharacterized protein	86.73	100	339
443	g443_chr01_Ss	1240887	1241996	+	0	N	0	Not GPI-anchored	100	100	Related to CAP1-F-actin capping protein alpha subunit	1	Sporisorium reilianum (strain SRZ2)	E6ZKH8_SPORE	sr11788	1	related to CAP1 - F-actin capping protein alpha subunit	82.85	100	379
444	g444_chr01_Ss	1242265	1244058	-	0	N	0	Not GPI-anchored	100	100	Related to Choline dehydrogenase	169	cellular organisms	E6ZKH9_SPORE	sr11789	1	related to Choline dehydrogenase	93.48	100	598
445	g445_chr01_Ss	1245057	1247048	-	1	N	0	Not GPI-anchored	100	100	Uncharacterized protein	5	Ustilaginaceae	I2G4T0_USTH4	sr11790	1	uncharacterized protein	85.55	55	339
446	g446_chr01_Ss	1247686	1248989	+	3	N	0	Not GPI-anchored	100	89.4075	""	""	""	""	sr11792	1	probable 60S ribosomal protein L36	95.92	55	98
447	g447_chr01_Ss	1249504	1252976	-	1	N	0	Not GPI-anchored	100	100	Uncharacterized protein	5	Ustilaginaceae	M9MCM6_PSEA3	sr11793	1	uncharacterized protein	84.33	97	1142
448	g448_chr01_Ss	1254930	1255963	+	2	N	0	Not GPI-anchored	100	96.204	Uncharacterized protein	12	Dikarya	M9LVC6_PSEA3	sr11794		uncharacterized protein	82.09	100	296
449	g449_chr01_Ss	1256110	1257954	-	0	N	0	Not GPI-anchored	100	100	F8C7 Trehalose-6-phosphate synthase2	2	Moniliella megachiliensis	A0A024F8C7_9BASI	sr11795	1	probable TPS1 - alpha,alpha-trehalose-phosphate synthase, 56 KD subunit	97.68	98	603
450	g450_chr01_Ss	1258671	1260029	-	2	N	0	Not GPI-anchored	100	100	Aminomethyltransferase	14	Dikarya	Q4PHI3_USTMA	sr11796	1	probable GCV1 - glycine decarboxylase, subunit T, mitochondrial	76.82	100	453
451	g451_chr01_Ss	1260812	1261789	+	0	N	0	Not GPI-anchored	100	100	Uncharacterized protein	7	Ustilaginaceae	R9P2K8_PSEHS	sr11797	1	uncharacterized protein	91.38	100	325
452	g452_chr01_Ss	1262738	1263799	+	0	N	0	Not GPI-anchored	100	100	Proline iminopeptidase	61	cellular organisms	F2U7N2_SALR5	sr11798	1	probable proline iminopeptidase	92.07	100	353
453	g453_chr01_Ss	1263989	1266253	-	0	N	0	Not GPI-anchored	99.9566	100	Uncharacterized protein	3	Ustilaginaceae	I2G4T8_USTH4	sr11799	1	uncharacterized protein	78.12	93	704
454	g454_chr01_Ss	1267370	1272964	+	0	N	0	Not GPI-anchored	100	99.8588	Uncharacterized protein	4	Ustilaginaceae	R9P2G4_PSEHS	sr11800	1	related to SNF2 family helicase/ATPase	79.9	98	1841
455	g455_chr01_Ss	1273183	1274505	-	0	N	0	Not GPI-anchored	100	100	Mitochondrial/chloroplast ribosomal protein L4	7	Ustilaginaceae	M9MEQ6_PSEA3	sr11801	1	related to 50S ribosomal protein L4	85.2	100	446
456	g456_chr01_Ss	1275539	1276601	+	1	N	0	Not GPI-anchored	100	100	40S ribosomal protein rps16	1	Rhizoctonia solani AG-3 Rhs1AP	X8IX53_9HOMO	sr11802	1	probable 40S ribosomal protein S16	98.59	100	142
457	g457_chr01_Ss	1278128	1282128	+	1	N	0	Not GPI-anchored	99.9495	100	Uncharacterized protein	4	Pseudozyma	M9M128_PSEA3	sr10102.2	1	uncharacterized protein	79.44	100	1347
458	g458_chr01_Ss	1283254	1283673	-	0	N	0	Not GPI-anchored	100	100	Predicted protein	6	Ustilaginaceae	Q4PHH5_USTMA	sr10105	1	related to 50S ribosomal protein L35	93.53	100	139
459	g459_chr01_Ss	1284107	1284928	+	0	N	0	Not GPI-anchored	100	99.5163	Putative uncharacterized protein	1	Sporisorium reilianum (strain SRZ2)	E6ZKJ6_SPORE	sr10106		uncharacterized protein	66.54	96	263
460	g460_chr01_Ss	1285066	1286034	-	0	N	0	Not GPI-anchored	100	100	Uncharacterized protein	6	Ustilaginaceae	I2G4U7_USTH4	sr10108	1	uncharacterized protein	94.19	96	310
461	g461_chr01_Ss	1286854	1288106	-	1	N	0	Not GPI-anchored	97.9965	98.8725	Putative uncharacterized protein	1	Sporisorium reilianum (strain SRZ2)	E6ZKJ8_SPORE	sr10109	1	uncharacterized protein	53.17	92	363
462	g462_chr01_Ss	1290259	1293291	+	1	N	0	Not GPI-anchored	9.25989	98.086	Putative uncharacterized protein	1	Sporisorium reilianum (strain SRZ2)	E6ZKJ9_SPORE	sr10112.2	1	uncharacterized protein	62.69	98	989
463	g463_chr01_Ss	1293418	1295544	+	0	N	0	Not GPI-anchored	93.8871	93.134	Uncharacterized protein	3	Ustilaginaceae	R9P251_PSEHS	sr10113.2	1	uncharacterized protein	66.98	89	645
464	g464_chr01_Ss	1295615	1297257	-	1	N	0	Not GPI-anchored	99.4943	96.4103	Uncharacterized protein	6	Ustilaginaceae	R9P2J6_PSEHS	sr10114		uncharacterized protein	87.7	98	512
465	g465_chr01_Ss	1298912	1299196	+	1	N	0	Not GPI-anchored	0	87.5	""	""	""	""			na
466	g466_chr01_Ss	1299954	1301548	+	2	Y	1	Not GPI-anchored	24.3187	61.2705	""	""	""	""			na
467	g467_chr01_Ss	1302072	1302593	-	0	N	0	Not GPI-anchored	66.0886	90.7514	Cutinase	18	Dikarya	R9PBI8_PSEHS	sr10115	1	uncharacterized protein	87.72	99	171
468	g468_chr01_Ss	1306657	1309116	+	0	Y	0	Not GPI-anchored	100	100	Uncharacterized protein	14	Basidiomycota	M9LNY9_PSEA3	sr10116	1	probable beta-glucosidase	94.75	100	819
469	g469_chr01_Ss	1309917	1311610	+	2	N	0	Not GPI-anchored	100	100	Putative uncharacterized protein	1	Sporisorium reilianum (strain SRZ2)	E6ZKK5_SPORE	sr10118.2		uncharacterized protein	50.9	84	389
470	g470_chr01_Ss	1311761	1315573	-	0	N	0	Not GPI-anchored	100	99.8429	Putative uncharacterized protein	1	Sporisorium reilianum (strain SRZ2)	E6ZKK6_SPORE	sr10119		uncharacterized protein	65.13	99	1299
471	g471_chr01_Ss	1316237	1321660	-	0	N	14	Not GPI-anchored	99.1722	99.2995	ATP-binding cassette transporter	6	Ustilaginaceae	R9PBI4_PSEHS	sr10122	1	related to multidrug resistance protein	84.41	96	1745
472	g472_chr01_Ss	1322602	1323348	-	0	N	0	Not GPI-anchored	100	99.734	Ubiquitin-conjugating enzyme-related protein Ft1	7	Ustilaginaceae	M9M137_PSEA3	sr10123	1	uncharacterized protein	85.77	96	239
473	g473_chr01_Ss	1323698	1324624	+	0	N	0	Not GPI-anchored	100	100	Uncharacterized protein	4	Ustilaginaceae	I2G4V8_USTH4	sr10125.2		uncharacterized protein	78.14	100	311
474	g474_chr01_Ss	1324704	1327625	-	0	N	0	Not GPI-anchored	100	99.6582	Phosphatidylinositol 3-kinase	7	Ustilaginaceae	I2G4V9_USTH4	sr10126	1	related to phosphatidylinositol 3-kinase	95.17	100	973
475	g475_chr01_Ss	1328029	1332261	-	0	N	0	Not GPI-anchored	99.812	99.9529	Uncharacterized protein	2	Ustilaginaceae	R9P293_PSEHS	sr10127	1	uncharacterized protein	75.02	100	1417
476	g476_chr01_Ss	1333172	1336540	-	0	N	14	Not GPI-anchored	100	99.5849	GPI ethanolamine phosphate transferase	7	Ustilaginaceae	R9P2E3_PSEHS	sr10128	1	related to MCD4 - sporulation protein	85.92	100	1122
477	g477_chr01_Ss	1336990	1338050	-	1	N	0	Not GPI-anchored	100	99.3909	Related to MIR1-Phosphate transporter of the mitochondrial carrier (MCF) family	62	Dikarya	I2G4W2_USTH4	sr10130	1	related to MIR1 - Phosphate transporter of the mitochondrial carrier (MCF) family	85.27	100	353
478	g478_chr01_Ss	1338962	1342098	+	1	N	0	Not GPI-anchored	99.9677	99.9674	Uncharacterized protein	5	Ustilaginaceae	M9M141_PSEA3	sr10131	1	uncharacterized protein	77.84	100	1065
479	g479_chr01_Ss	1342187	1346899	-	0	N	0	Not GPI-anchored	100	99.8731	Related to antiviral protein SKI3	5	Ustilaginaceae	I2FLX6_USTH4	sr10134	1	related to antiviral protein SKI3	89.87	99	1570
480	g480_chr01_Ss	1347465	1348471	+	1	N	1	Not GPI-anchored	100	100	Related to siroheme synthase	7	Ustilaginaceae	E6ZKL5_SPORE	sr10132	1	related to siroheme synthase	96.42	100	307
481	g481_chr01_Ss	1348644	1351763	-	0	N	0	Not GPI-anchored	100	100	Related to Condensin complex subunit 3	7	Ustilaginaceae	E6ZKL7_SPORE	sr10135	1	related to Condensin complex subunit 3	88.1	98	1017
482	g482_chr01_Ss	1352311	1353450	+	0	N	0	Not GPI-anchored	100	100	Related to exosome complex exonuclease	7	Ustilaginaceae	I2G4W7_USTH4	sr10136	1	related to exosome complex exonuclease	93.4	100	379
483	g483_chr01_Ss	1354429	1357451	+	1	N	0	Not GPI-anchored	100	100	Uncharacterized protein	7	Ustilaginaceae	R9P2I2_PSEHS	sr10137	1	uncharacterized protein	86.43	100	1017
484	g484_chr01_Ss	1358412	1361231	+	0	N	7	Not GPI-anchored	100	99.2237	Chitin synthase 4	39	Fungi	CHS4_USTMA	sr10139	1	probable Chs4 - Chitin Synthase 4	95.86	100	943
485	g485_chr01_Ss	1361813	1364771	+	2	N	0	Not GPI-anchored	100	100	Zinc knuckle containing protein	4	Ustilaginaceae	R9PBH3_PSEHS	sr10141	1	uncharacterized protein	73.1	83	710
486	g486_chr01_Ss	1364839	1367103	-	0	N	0	Not GPI-anchored	100	99.4333	Uncharacterized protein	6	Ustilaginaceae	I2G4X1_USTH4	sr10142	1	uncharacterized protein	92.68	94	710
487	g487_chr01_Ss	1368722	1370911	+	0	N	6	Not GPI-anchored	47.2843	99.863	Uncharacterized protein	6	Ustilaginaceae	I2G4X2_USTH4	sr10144	1	uncharacterized protein	86.56	99	729
488	g488_chr01_Ss	1371289	1372539	-	1	Y	0	Not GPI-anchored	86.2222	100	""	""	""	""			na
489	g489_chr01_Ss	1374087	1376759	-	1	N	0	Not GPI-anchored	22.8846	99.9619	Uncharacterized protein	4	Ustilaginaceae	I2G4X3_USTH4	sr10147.2	1	uncharacterized protein	80.92	100	891
490	g490_chr01_Ss	1380823	1385160	-	0	N	0	Not GPI-anchored	100	99.5418	Related to glycinamide ribonucleotide transformylase	7	Ustilaginaceae	I2G4X4_USTH4	sr10148	1	related to glycinamide ribonucleotide transformylase	88.12	100	1448
491	g491_chr01_Ss	1386190	1387167	+	1	N	0	Not GPI-anchored	100	100	Histone H2A	2	Pseudozyma	M9MCP1_PSEA3	sr10150	1	probable histone H2A F/Z family member HTZ1	99.26	100	135
492	g492_chr01_Ss	1387435	1388351	-	2	N	0	Not GPI-anchored	100	100	Uncharacterized protein	2	Pseudozyma	R9NXI4_PSEHS	sr10151.2	1	uncharacterized protein	82.83	100	233
493	g493_chr01_Ss	1388825	1390325	+	1	N	0	Not GPI-anchored	100	99.3684	Uncharacterized protein	10	Basidiomycota	M9M149_PSEA3	sr10152	1	probable IPL1 - ser/thr protein kinase	93.02	100	473
494	g494_chr01_Ss	1390507	1394940	-	17	N	0	Not GPI-anchored	77.3613	100	Related to MutS protein homolog 5	1	Sporisorium reilianum (strain SRZ2)	E6ZKM9_SPORE	sr10153.2	1	related to MutS protein homolog 5	66.74	99	968
495	g495_chr01_Ss	1396935	1399508	+	3	N	0	Not GPI-anchored	90.8245	100	""	""	""	""	sr10156.2	1	uncharacterized protein	67.83	100	861
496	g496_chr01_Ss	1399920	1403011	-	1	N	7	Not GPI-anchored	99.7368	100	Chitin synthase 3	6	Ustilaginaceae	CHS3_USTMA	sr10158	1	probable Chitin Synthase 3	85.71	100	1036
497	g497_chr01_Ss	1403975	1409386	-	0	N	0	Not GPI-anchored	100	100	Uncharacterized protein	4	Ustilaginaceae	I2G4Y1_USTH4	sr10159	1	uncharacterized protein	81.13	100	1807
498	g498_chr01_Ss	1409788	1410765	+	0	N	0	Not GPI-anchored	100	100	Related to 2-hydroxy-6-oxo-6-phenylhexa-2,4-dienoate hydrolase	7	Ustilaginaceae	I2G4Y2_USTH4	sr10160.2		related to 2-hydroxy-6-oxo-6-phenylhexa-2,4-dienoate hydrolase	89.85	100	325
499	g499_chr01_Ss	1410901	1412580	-	0	N	12	Not GPI-anchored	100	91.8951	Monocarboxylate permease-like protein	7	Ustilaginaceae	R9P5D8_PSEHS	sr10161	1	related to Monocarboxylate transporter 1	85.26	100	563
500	g500_chr01_Ss	1413035	1413701	+	1	N	1	Not GPI-anchored	96.2227	90.9474	""	""	""	""			na
501	g501_chr01_Ss	1413814	1418082	-	0	N	0	Not GPI-anchored	100	99.0665	Uncharacterized protein	3	Ustilaginaceae	R9NXL6_PSEHS	sr10164	1	uncharacterized protein	74.9	100	1442
502	g502_chr01_Ss	1421219	1424260	+	0	Y	0	Weakly probable	100	100	""	""	""	""	sr10165.2	1	transmembrane mucin involved in surface sensing via MAP-kinase cascade	72.17	75	769
503	g503_chr01_Ss	1424588	1425189	-	1	N	0	Not GPI-anchored	100	100	Putative uncharacterized protein	1	Melampsora larici-populina (strain 98AG31 / pathotype 3-4-7)	F4R7Y9_MELLP	sr10166		probable signal peptidase (endopeptidase SP18)	94.89	100	176
504	g504_chr01_Ss	1425811	1427400	+	0	N	0	Not GPI-anchored	100	100	Epsin-1	2	Ustilaginaceae	R9NXM2_PSEHS	sr10168		uncharacterized protein	72.25	99	537
505	g505_chr01_Ss	1427532	1429112	-	1	N	0	Not GPI-anchored	100	100	Putative uncharacterized protein	1	Sporisorium reilianum (strain SRZ2)	E6ZKP0_SPORE	sr10169		uncharacterized protein	67.85	97	367
506	g506_chr01_Ss	1430910	1432726	+	1	N	0	Not GPI-anchored	100	100	Serine/threonine-protein kinase gad8	77	Fungi	GAD8_SCHPO	sr10172	1	probable Serine/threonine-protein kinase gad8	97.06	100	578
507	g507_chr01_Ss	1433246	1434026	+	1	N	0	Not GPI-anchored	100	100	""	""	""	""	sr10173		related to RNA splicing endonuclease gamma subunit	68.67	46	83
508	g508_chr01_Ss	1434547	1436394	-	0	N	0	Not GPI-anchored	99.6004	94.382	Putative phosphoglucomutase	1	Wallemia ichthyophaga (strain EXF-994 / CBS 113033)	R9AH81_WALI9	sr10174	1	probable PGM2 - phosphoglucomutase	91.85	90	552
509	g509_chr01_Ss	1438286	1446707	+	2	N	1	Not GPI-anchored	92.8511	99.8438	Uncharacterized protein	4	Ustilaginaceae	R9NXN4_PSEHS	sr10176.2	1	uncharacterized protein	84.21	97	2723
510	g510_chr01_Ss	1447161	1449332	-	0	N	0	Not GPI-anchored	100	98.8558	Putative uncharacterized protein	1	Ustilago maydis (strain 521 / FGSC 9021)	Q4PHC4_USTMA	sr10177.2	1	uncharacterized protein	86.34	100	732
511	g511_chr01_Ss	1453595	1454635	+	3	N	0	Not GPI-anchored	31.7125	0	""	""	""	""			na
512	g512_chr01_Ss	1455093	1457359	+	2	N	0	Not GPI-anchored	100	100	Sorting nexin MVP1	6	Ustilaginaceae	MVP1_USTMA	sr10179	1	related to Sorting nexin MVP1	86.24	100	683
513	g513_chr01_Ss	1458088	1460382	+	0	N	0	Not GPI-anchored	100	100	Related to BRF1-TFIIIB subunit, 70 kD	6	Ustilaginaceae	E6ZKP9_SPORE	sr10181	1	related to BRF1 - TFIIIB subunit, 70 kD	91.74	100	775
514	g514_chr01_Ss	1461490	1462941	+	0	Y	0	Probable	100	99.8626	Uncharacterized protein	6	Ustilaginaceae	V5ETN0_PSEBG	sr10182		uncharacterized protein	80.82	95	464
515	g515_chr01_Ss	1463182	1464723	-	0	N	0	Not GPI-anchored	100	100	Mps one binder kinase activator	1	Pseudozyma hubeiensis (strain SY62)	R9P5H4_PSEHS	sr10183	1	uncharacterized protein	83.92	99	510
516	g516_chr01_Ss	1466336	1470769	+	0	N	0	Not GPI-anchored	99.4596	100	Uncharacterized protein	2	Pseudozyma	R9NXM5_PSEHS	sr10185	1	uncharacterized protein	84.44	100	1510
517	g517_chr01_Ss	1471083	1472753	-	0	N	0	Not GPI-anchored	100	100	Uncharacterized protein	4	Ustilaginaceae	R9NXQ2_PSEHS	sr10186	1	uncharacterized protein	87.1	100	566
518	g518_chr01_Ss	1472801	1475482	-	0	N	0	Not GPI-anchored	100	100	Uncharacterized protein	4	Ustilaginaceae	R9NXQ2_PSEHS	sr10186	1	uncharacterized protein	73.16	96	883
519	g519_chr01_Ss	1476108	1476906	+	3	N	3	Not GPI-anchored	100	100	Uncharacterized protein	4	Pseudozyma	V5GKE2_PSEBG	sr10187	1	uncharacterized protein	89.77	100	176
520	g520_chr01_Ss	1477094	1477497	-	1	N	0	Not GPI-anchored	100	100	Uncharacterized protein	28	Basidiomycota	R9NXK1_PSEHS	sr10188	1	probable Hmp1 - Mismatch base pair and cruciform DNA recognition protein	91.75	100	97
521	g521_chr01_Ss	1478955	1481213	-	0	N	0	Not GPI-anchored	100	97.1694	Uncharacterized protein	1	Pseudozyma hubeiensis (strain SY62)	R9NXN0_PSEHS	sr10190	1	related to Cobalamin synthesis protein	87.1	100	752
522	g522_chr01_Ss	1482094	1484048	-	1	N	0	Not GPI-anchored	83.9444	99.6672	Uncharacterized protein	3	Ustilaginaceae	I2G503_USTH4	sr10193	1	related to CSR1 - phosphatidylinositol transfer protein	88.22	100	611
523	g523_chr01_Ss	1485542	1486744	-	0	N	0	Not GPI-anchored	100	100	Predicted phospholipase	7	Ustilaginaceae	M9LVF1_PSEA3	sr10194	1	uncharacterized protein	82.25	100	400
524	g524_chr01_Ss	1487686	1488465	+	0	N	0	Not GPI-anchored	97.9408	97.9513	Uncharacterized protein	5	Ustilaginaceae	I2G505_USTH4	sr10195	1	uncharacterized protein	77.99	99	259
525	g525_chr01_Ss	1488572	1489558	-	0	N	0	Not GPI-anchored	100	100	Uncharacterized protein	4	Ustilaginaceae	I2G506_USTH4	sr10196	1	uncharacterized protein	77.4	98	323
526	g526_chr01_Ss	1491842	1492780	+	0	N	0	Not GPI-anchored	30.5556	97.2222	""	""	""	""			na
527	g527_chr01_Ss	1495439	1497078	-	1	N	0	Not GPI-anchored	100	100	Putative uncharacterized protein	1	Sporisorium reilianum (strain SRZ2)	E6ZKR1_SPORE	sr10197		uncharacterized protein	67.41	100	537
528	g528_chr01_Ss	1498100	1499074	+	0	N	0	Not GPI-anchored	100	100	Transcription factor TFIID complex subunit	5	Ustilaginaceae	R9NXR2_PSEHS	sr10229		related to TAF13 - TFIID subunit involved in RNA polymerase II transcription initiation	85.35	82	273
529	g529_chr01_Ss	1499272	1503900	-	0	N	0	Not GPI-anchored	100	100	Uncharacterized protein	6	Ustilaginaceae	I2G510_USTH4	sr10227	1	uncharacterized protein	80.97	99	1529
530	g530_chr01_Ss	1504332	1505019	+	1	N	0	Not GPI-anchored	100	100	4561408 hypothetical protein PFL1_06170	2	Basidiomycota	UPI0004561408	sr10226	1	probable NADH-ubiquinone oxidoreductase 21 kDa subunit, mitochondrial precursor	93.51	100	185
531	g531_chr01_Ss	1505345	1506278	-	3	N	0	Not GPI-anchored	100	100	Uncharacterized protein	3	Dikarya	R9P5J1_PSEHS	sr10225.2	1	probable PUP3 - 20S proteasome subunit beta3	97.55	100	204
532	g532_chr01_Ss	1506971	1507393	+	0	N	0	Not GPI-anchored	100	95.7245	AAA+-type ATPase	25	Fungi	M9LP17_PSEA3	sr10223	1	probable MSP1 - intra-mitochondrial sorting protein	99.22	92	129
533	g533_chr01_Ss	1507423	1508166	+	0	N	0	Not GPI-anchored	100	100	AAA+-type ATPase	25	Fungi	M9LP17_PSEA3	sr10223	1	probable MSP1 - intra-mitochondrial sorting protein	97.58	100	248
534	g534_chr01_Ss	1510823	1513601	+	1	N	7	Not GPI-anchored	33.6571	100	Pheromone-regulated transmembrane protein	4	Ustilaginaceae	R9NXR6_PSEHS	sr10221	1	uncharacterized protein	70.36	69	631
535	g535_chr01_Ss	1514319	1515239	+	2	N	4	Not GPI-anchored	100	100	Uncharacterized protein	2	Mixia osmundae (strain CBS 9802 / IAM 14324 / JCM 22182 / KY 12970)	G7DWQ6_MIXOS	sr10220	1	probable CUP5 - Proteolipid subunit of the vacuolar H( )-ATPase V0 sector	99.41	100	170
536	g536_chr01_Ss	1515755	1516720	-	3	N	0	Not GPI-anchored	100	100	Mediator of RNA polymerase II transcription subunit 6	4	Ustilaginaceae	MED6_USTMA	sr10219		related to MED6 - subunit of the RNA polymerase II mediator complex	76.42	93	229
537	g537_chr01_Ss	1517135	1517962	+	0	N	4	Not GPI-anchored	100	100	Uncharacterized protein	8	Ustilaginaceae	I2G517_USTH4	sr10218		uncharacterized protein	87.96	99	274
538	g538_chr01_Ss	1518200	1523926	-	4	N	9	Not GPI-anchored	98.4652	96.8302	""	""	""	""	sr10216	1	related to BRO1 - cytoplasmic class E vacuolar protein sorting (VPS) factor	95.01	45	741
539	g539_chr01_Ss	1524879	1525957	+	1	N	0	Not GPI-anchored	100	100	Predicted protein	6	Ustilaginaceae	Q4PH98_USTMA	sr10213	1	uncharacterized protein	86.39	100	360
540	g540_chr01_Ss	1526121	1529333	-	0	N	0	Not GPI-anchored	100	100	Uncharacterized protein	6	Ustilaginaceae	R9NXL0_PSEHS	sr10212	1	related to Nucleolar protein NOP4	83.57	99	1059
541	g541_chr01_Ss	1529793	1533929	+	0	N	0	Not GPI-anchored	100	100	Minor extracellular protease	8	Ustilaginaceae	R9P5J9_PSEHS	sr10211	1	related to Tripeptidyl-peptidase II	95.47	94	1302
542	g542_chr01_Ss	1534004	1535476	-	0	N	0	Not GPI-anchored	99.8668	100	Likely anthranilate phosphoribosyl transferase	8	Ustilaginaceae	R9NXP2_PSEHS	sr10209		related to TRP4 - anthranilate phosphoribosyltransferase	89.02	100	492
543	g543_chr01_Ss	1536180	1537388	-	4	N	0	Not GPI-anchored	100	100	Uncharacterized protein	1	Rhizopus delemar (strain RA 99-880 / ATCC MYA-4621 / FGSC 9543 / NRRL 43880)	I1CAW0_RHIO9	sr10208.2	1	probable electron transfer flavoprotein beta chain	98.18	100	274
544	g544_chr01_Ss	1537938	1538945	-	4	N	0	Not GPI-anchored	100	100	Putative uncharacterized protein	1	Ustilago maydis (strain 521 / FGSC 9021)	Q4PH93_USTMA	sr10207.2	1	probable FRQ1 - regulator of phosphatidylinositol-4-OH kinase	99.47	100	190
545	g545_chr01_Ss	1540196	1541800	+	0	N	0	Not GPI-anchored	100	100	Uncharacterized protein	1	Pseudozyma hubeiensis (strain SY62)	R9P5K3_PSEHS	sr10206	1	uncharacterized protein	71.01	100	545
546	g546_chr01_Ss	1545750	1547528	+	0	N	0	Not GPI-anchored	78.4874	99.8323	Putative uncharacterized protein	1	Sporisorium reilianum (strain SRZ2)	E6ZKT0_SPORE	sr10203		uncharacterized protein	61.98	100	605
547	g547_chr01_Ss	1547807	1549650	-	1	N	0	Not GPI-anchored	100	97.4591	Related to CDC36-transcription factor	4	Ustilaginaceae	E6ZKT1_SPORE	sr10201.2	1	related to CDC36 - transcription factor	88.81	94	554
548	g548_chr01_Ss	1550652	1552298	+	1	N	0	Not GPI-anchored	100	100	Uncharacterized protein	8	Ustilaginaceae	R9NXG1_PSEHS	sr10200	1	related to GLO3 - zinc finger protein	89.98	100	529
549	g549_chr01_Ss	1552506	1553562	-	4	N	0	Not GPI-anchored	100	100	Uncharacterized protein	36	Basidiomycota	G7DWS8_MIXOS	sr10199.2	1	probable UBC1 - E2 ubiquitin-conjugating enzyme	96.48	100	227
550	g550_chr01_Ss	1554078	1555445	+	0	N	0	Not GPI-anchored	100	100	Uncharacterized protein	7	Ustilaginaceae	I2G532_USTH4	sr11803	1	uncharacterized protein	92.53	97	442
551	g551_chr01_Ss	1555622	1556137	-	0	N	0	Not GPI-anchored	100	100	DNA polymerase delta subunit 4	7	Ustilaginaceae	R9NXP7_PSEHS	sr11804		related to DNA polymerase delta subunit 4	90.06	100	171
552	g552_chr01_Ss	1558671	1562894	+	0	N	0	Not GPI-anchored	100	98.7086	Uncharacterized protein	7	Ustilaginaceae	I2G535_USTH4	sr11805	1	uncharacterized protein	82.93	99	1406
553	g553_chr01_Ss	1563449	1564852	-	0	N	4	Not GPI-anchored	100	100	Uncharacterized protein	7	Ustilaginaceae	R9NXT6_PSEHS	sr11806	1	uncharacterized protein	68.58	100	471
554	g554_chr01_Ss	1566976	1570292	+	1	N	0	Not GPI-anchored	97.6029	92.1594	Putative uncharacterized protein	1	Sporisorium reilianum (strain SRZ2)	E6ZKT8_SPORE	sr11807	1	uncharacterized protein	79.25	70	723
555	g555_chr01_Ss	1570435	1572141	-	0	N	0	Not GPI-anchored	100	100	Uncharacterized protein	7	Ustilaginaceae	I2G538_USTH4	sr11808	1	uncharacterized protein	72.92	100	576
556	g556_chr01_Ss	1573217	1576978	+	0	N	0	Not GPI-anchored	100	100	Uncharacterized protein	6	Ustilaginaceae	M9MCR4_PSEA3	sr11809	1	related to PPR1 - transcription factor regulating pyrimidine pathway	87.11	100	1272
557	g557_chr01_Ss	1578294	1580441	+	0	Y	2	Not GPI-anchored	100	100	Uncharacterized protein	6	Ustilaginaceae	R9NXU0_PSEHS	sr11810	1	uncharacterized protein	81.26	100	731
558	g558_chr01_Ss	1580632	1583215	-	3	N	0	Not GPI-anchored	99.4845	97.808	Uncharacterized protein	7	Ustilaginaceae	I2FMK2_USTH4	sr11811	1	uncharacterized protein	76.37	99	859
559	g559_chr01_Ss	1583759	1584448	+	0	N	0	Not GPI-anchored	100	96.3716	Uncharacterized protein	8	Ustilaginaceae	M9LVG5_PSEA3	sr11812	1	uncharacterized protein	89.91	99	228
560	g560_chr01_Ss	1584580	1585401	-	0	N	2	Not GPI-anchored	100	100	Uncharacterized protein	7	Ustilaginaceae	R9P5L8_PSEHS	sr11813	1	uncharacterized protein	96.3	99	270
561	g561_chr01_Ss	1587410	1588699	-	0	Y	1	Not GPI-anchored	100	100	Putative uncharacterized protein	1	Sporisorium reilianum (strain SRZ2)	E6ZKU6_SPORE	sr11815	1	uncharacterized protein	50	100	448
562	g562_chr01_Ss	1589407	1591287	+	0	N	0	Not GPI-anchored	100	100	Uncharacterized protein	8	Ustilaginaceae	L7N6F4_USTH4	sr11816	1	related to UGO1 - outer membrane component of the mitochondrial fusion machinery	90.94	100	629
563	g563_chr01_Ss	1592050	1593237	+	0	Y	0	Not GPI-anchored	13.6709	98.4861	Uncharacterized protein	2	Ustilaginaceae	R9PD37_PSEHS	sr11817		uncharacterized protein	63.66	97	399
564	g564_chr01_Ss	1593418	1598850	-	0	N	0	Not GPI-anchored	99.5238	100	Uncharacterized protein	7	Ustilaginaceae	R9PMD7_PSEHS	sr11818	1	related to MON2 - peripheral membrane protein with a role in endocytosis and vacuole integrity	88.69	100	1812
565	g565_chr01_Ss	1599959	1602079	+	0	N	1	Not GPI-anchored	100	100	Uncharacterized protein	7	Ustilaginaceae	I2FM20_USTH4	sr11819	1	uncharacterized protein	87.69	100	707
566	g566_chr01_Ss	1603603	1605812	+	1	N	6	Not GPI-anchored	100	99.8124	Uncharacterized protein	8	Ustilaginaceae	R9PD42_PSEHS	sr11821	1	related to HRD1 - ubiquitin-protein ligase	71.27	99	731
567	g567_chr01_Ss	1605979	1610118	-	0	N	0	Not GPI-anchored	100	100	Uncharacterized protein	6	Ustilaginaceae	L7N6C3_USTH4	sr11822	1	uncharacterized protein	85.2	100	1392
568	g568_chr01_Ss	1612999	1614147	+	0	N	0	Not GPI-anchored	100	99.9132	Uncharacterized protein	7	Ustilaginaceae	L7N6E0_USTH4	sr11823	1	uncharacterized protein	87.21	100	383
569	g569_chr01_Ss	1614514	1615066	-	1	N	0	Not GPI-anchored	100	100	Uncharacterized protein	1	Pseudozyma aphidis DSM 70725	W3VQR2_9BASI	sr11824	1	related to MIC17 - mitochondrial intermembrane space protein, required for normal oxygen consumption	94.24	91	139
570	g570_chr01_Ss	1615673	1616920	+	0	N	0	Not GPI-anchored	100	100	26S protease regulatory subunit 6B	273	Eukaryota	PRS6B_HUMAN	sr11825	1	probable RPT3 - 26S proteasome regulatory subunit	98.8	100	415
571	g571_chr01_Ss	1618165	1619088	+	0	N	1	Not GPI-anchored	100	100	Pyrroline-5-carboxylate reductase	1	Rhizoctonia solani AG-3 Rhs1AP	X8JDD9_9HOMO	sr11826	1	probable PRO3 - delta 1-pyrroline-5-carboxylate reductase	98.05	100	307
572	g572_chr01_Ss	1619243	1621153	-	0	N	1	Not GPI-anchored	100	99.3219	Nucleoside phosphatase	9	Ustilaginaceae	M9LVH0_PSEA3	sr11827	1	related to GDA1 - guanosine diphosphatase	94.19	100	637
573	g573_chr01_Ss	1622130	1625324	+	0	N	0	Not GPI-anchored	100	100	Related to UTR1 (Associated with ferric reductase activity)	8	Ustilaginaceae	E6ZKV9_SPORE	sr11828	1	related to UTR1 (associated with ferric reductase activity)	87.4	100	1079
574	g574_chr01_Ss	1629959	1632732	+	1	N	0	Not GPI-anchored	100	100	FOG: Zn-finger	6	Ustilaginaceae	M9MEU7_PSEA3	sr11829	1	related to putative C2H2 zinc finger protein flbC	80.75	100	935
575	g575_chr01_Ss	1633444	1638712	+	1	N	0	Not GPI-anchored	100	99.2037	Uncharacterized protein	3	Ustilago	L7N6C9_USTH4	sr11831	1	uncharacterized protein	80.02	99	1707
576	g576_chr01_Ss	1638743	1641817	-	0	N	0	Not GPI-anchored	100	99.2864	Uncharacterized protein	8	Ustilaginaceae	R9PMG2_PSEHS	sr11832	1	related to GTPase activating protein sec2	85.43	99	1023
577	g577_chr01_Ss	1643215	1644627	+	0	N	0	Not GPI-anchored	100	100	Predicted spermine/spermidine synthase	4	Ustilaginaceae	M9M1B0_PSEA3	sr11833	1	uncharacterized protein	88.94	100	470
578	g578_chr01_Ss	1644926	1645999	-	0	N	0	Not GPI-anchored	100	100	4560EB0 hypothetical protein PFL1_06110	1	Pseudozyma flocculosa PF-1	UPI0004560EB0	sr11834	1	probable glycerol-3-phosphate dehydrogenase (NAD)	94.52	97	347
579	g579_chr01_Ss	1647307	1649262	-	0	N	0	Not GPI-anchored	100	99.1874	Related to GDP/GTP exchange factor for Gsp1p/Gsp2p	7	Ustilaginomycotina	E6ZKW6_SPORE	sr11835	1	related to GDP/GTP exchange factor for Gsp1p/Gsp2p	92.9	97	634
580	g580_chr01_Ss	1649867	1650448	+	3	N	0	Not GPI-anchored	100	54.7529	""	""	""	""	sr11836	1	uncharacterized protein	92.11	44	38
581	g581_chr01_Ss	1650924	1654373	+	0	N	0	Not GPI-anchored	100	99.8849	Alpha-mannosidase	9	Ustilaginaceae	M9MCS4_PSEA3	sr11837	1	probable AMS1 - alpha-mannosidase	96.43	100	1149
582	g582_chr01_Ss	1656455	1657981	+	1	N	0	Not GPI-anchored	100	100	Glycogen synthase kinase-3	2	Pseudozyma	M9M1B4_PSEA3	sr11838	1	probable glycogen synthase kinase 3 alpha	99.01	100	403
583	g583_chr01_Ss	1658678	1660020	-	1	N	0	Not GPI-anchored	100	100	Related to cell cycle arrest protein BUB2	4	Ustilaginaceae	L7N6D4_USTH4	sr11839		related to cell cycle arrest protein BUB2	81.93	100	415
584	g584_chr01_Ss	1660500	1661732	-	0	N	0	Not GPI-anchored	100	100	Uncharacterized protein	5	Ustilaginaceae	L7N6D6_USTH4	sr11840		uncharacterized protein	70.42	99	426
585	g585_chr01_Ss	1664842	1665360	+	0	N	0	Not GPI-anchored	100	100	Uncharacterized protein	1	Pseudozyma antarctica (strain T-34)	M9MEV2_PSEA3	sr11841	1	related to MRPL33 - mitochondrial ribosomal protein, large subunit	94.77	100	172
586	g586_chr01_Ss	1666596	1670594	-	0	N	0	Not GPI-anchored	100	100	Glycosyltransferase	9	Ustilaginaceae	R9PBD1_PSEHS	sr13591	20	related to alpha,alpha-trehalose-phosphate synthase, 115 KD subunit	93.27	100	1338
587	g587_chr01_Ss	1671950	1672972	+	1	N	1	Not GPI-anchored	100	100	Predicted coiled-coil protein	8	Ustilaginaceae	M9LZ27_PSEA3	sr13592	20	uncharacterized protein	83.6	100	317
588	g588_chr01_Ss	1673449	1674636	-	0	N	2	Not GPI-anchored	100	99.1625	Uncharacterized protein	8	Ustilaginaceae	L7N6D1_USTH4	sr13593	20	uncharacterized protein	94.19	100	396
589	g589_chr01_Ss	1675315	1676216	+	3	N	0	Not GPI-anchored	100	96.8404	Putative uncharacterized protein	2	Ustilaginaceae	Q4PBX0_USTMA	sr13594	20	probable CF25 - polyadenylation factor	94.29	100	210
590	g590_chr01_Ss	1676988	1677830	-	1	N	0	Not GPI-anchored	100	100	Uncharacterized protein	70	Eukaryota	G7DTB8_MIXOS	sr13595	20	probable TATA-box-binding factor TBP	95.85	100	241
591	g591_chr01_Ss	1679118	1680965	-	0	N	8	Not GPI-anchored	100	100	Likely ferric reductase	8	Ustilaginaceae	R9PBA4_PSEHS	sr13596	20	related to ferric reductase	86.75	100	619
592	g592_chr01_Ss	1681652	1682326	+	0	N	0	Not GPI-anchored	100	95.8333	Uncharacterized protein	6	Ustilaginaceae	R9PKI2_PSEHS	sr13597		related to oxidoreductase	93.3	100	224
593	g593_chr01_Ss	1682399	1683663	+	3	N	3	Not GPI-anchored	100	91.5416	Uncharacterized protein	9	Basidiomycota	I2G544_USTH4	sr13598	20	uncharacterized protein	97.92	80	192
594	g594_chr01_Ss	1684213	1686453	+	0	N	0	Not GPI-anchored	100	100	Uncharacterized protein	4	Ustilaginaceae	R9PBL9_PSEHS	sr13599	20	uncharacterized protein	74.87	99	748
595	g595_chr01_Ss	1686752	1688400	-	1	N	3	Not GPI-anchored	100	98.2086	Related to squalene monooxygenase	12	Basidiomycota	E6ZV83_SPORE	sr13600	20	related to squalene monooxygenase	87.43	92	509
596	g596_chr01_Ss	1689190	1690743	+	2	N	0	Not GPI-anchored	100	100	Related to Sulfite oxidase	7	Ustilaginaceae	I2G547_USTH4	sr13601		related to Sulfite oxidase	78.07	99	456
597	g597_chr01_Ss	1691193	1694047	-	1	N	0	Not GPI-anchored	100	99.8928	Uncharacterized protein	5	Ustilaginaceae	I2G552_USTH4	sr13602	20	related to CAC2 - component of the chromatin assembly complex	90.15	100	954
598	g598_chr01_Ss	1696005	1697606	-	0	N	0	Not GPI-anchored	100	100	Related to tRNA splicing endonuclease beta subunit	7	Ustilaginaceae	E6ZV86_SPORE	sr13607	20	related to tRNA splicing endonuclease beta subunit	89.55	100	536
599	g599_chr01_Ss	1698088	1698680	+	1	N	0	Not GPI-anchored	100	100	Uncharacterized protein	6	Ustilaginaceae	I2G550_USTH4	sr13606	20	uncharacterized protein	95.86	100	169
600	g600_chr01_Ss	1699096	1699817	-	1	N	0	Not GPI-anchored	100	100	""	""	""	""	sr13605	20	related to poly(a) binding protein II	97.12	100	208
601	g601_chr01_Ss	1700349	1702739	+	0	N	0	Not GPI-anchored	100	99.6661	Uncharacterized protein	6	Ustilaginaceae	I2G548_USTH4	sr13604	20	uncharacterized protein	86.93	99	796
602	g602_chr01_Ss	1703470	1705365	-	0	N	0	Not GPI-anchored	99.8429	100	Uncharacterized protein	1	Pseudozyma hubeiensis (strain SY62)	R9PB58_PSEHS	sr10812	20	related to KAR4 - transcription factor required for gene regulation in response to pheromones	80.95	99	630
603	g603_chr01_Ss	1706349	1708835	+	0	N	0	Not GPI-anchored	100	100	Protein kinase	1	Pseudozyma brasiliensis (strain GHG001)	V5GIW2_PSEBG	sr10814.2	20	probable Cla4 - p21-activated kinase	96.02	100	829
604	g604_chr01_Ss	1709596	1711260	+	0	N	0	Not GPI-anchored	100	100	Related to thymidylate synthase	9	Ustilaginomycotina	E6ZV93_SPORE	sr10815	20	related to thymidylate synthase	96.39	100	554
605	g605_chr01_Ss	1711686	1713547	-	2	N	0	Not GPI-anchored	100	98.7452	Guanine nucleotide binding protein beta subunit	2	Dikarya	L8X489_THACA	sr10817	20	probable CPC2 protein, guanine nucleotide-binding protein beta subunit-like	99.36	96	312
606	g606_chr01_Ss	1714049	1715293	+	5	N	0	Not GPI-anchored	100	54.7386	Genomic scaffold, msy_sf_9	38	Opisthokonta	M5EAD5_MALS4	sr10818.2	20	probable 60S ribosomal protein L12	63.46	61	156
607	g607_chr01_Ss	1716056	1717236	-	1	N	0	Not GPI-anchored	96.5209	83.4012	""	""	""	""	sr10821		uncharacterized protein	58.79	60	199
608	g608_chr01_Ss	1718036	1720651	-	0	N	1	Not GPI-anchored	100	100	Uncharacterized protein	7	Ustilaginaceae	R9PB44_PSEHS	sr10822	20	probable Glo1 - Glyoxaloxidase 1	94	96	834
609	g609_chr01_Ss	1723011	1723325	-	1	N	0	Not GPI-anchored	0	81.5166	""	""	""	""			na
610	g610_chr01_Ss	1725000	1726146	+	3	N	0	Not GPI-anchored	100	93.2432	""	""	""	""	sr10825.2	20	related to glycine-rich RNA-binding protein	96.3	57	162
611	g611_chr01_Ss	1727290	1727973	-	0	N	0	Not GPI-anchored	100	100	Uncharacterized protein	6	Ustilaginaceae	I2FMH1_USTH4	sr10826		uncharacterized protein	74.79	100	238
612	g612_chr01_Ss	1729072	1730487	+	0	N	0	Not GPI-anchored	100	100	Potential tRNA dihydrouridine synthase	10	Ustilaginales	R9PBK5_PSEHS	sr10827	20	related to tRNA dihydrouridine synthase	84.99	100	473
613	g613_chr01_Ss	1730721	1731326	-	1	N	0	Not GPI-anchored	100	100	Histone chaperone ASF1	8	Basidiomycota	R9ART2_WALI9	sr10828	20	related to anti-silencing protein 1	92.57	100	175
614	g614_chr01_Ss	1732936	1733466	+	0	N	0	Not GPI-anchored	100	100	Putative uncharacterized protein	1	Ustilago maydis (strain 521 / FGSC 9021)	Q4PBU7_USTMA	sr10829		uncharacterized protein	75.84	100	178
615	g615_chr01_Ss	1733751	1737959	-	0	N	0	Not GPI-anchored	99.8339	99.4088	Uncharacterized protein	6	Ustilaginaceae	R9PB35_PSEHS	sr10831	20	probable Don1 - cytokinesis protein Don1	87.5	100	1424
616	g616_chr01_Ss	1739887	1741014	+	0	N	0	Not GPI-anchored	100	100	Uncharacterized protein	7	Ustilaginaceae	I2FM97_USTH4	sr10832		uncharacterized protein	79.2	100	375
617	g617_chr01_Ss	1741194	1743633	-	2	N	0	Not GPI-anchored	100	99.6741	Nuclear porin	4	Ustilaginaceae	M9LQF4_PSEA3	sr10833	20	related to HRP1 - subunit of cleavage factor I	76.56	100	610
618	g618_chr01_Ss	1744332	1748219	+	0	N	0	Not GPI-anchored	100	99.6142	Uncharacterized protein	5	Ustilaginaceae	R9PB30_PSEHS	sr10835	20	related to PEX6 - peroxisomal assembly protein	89.43	97	1258
619	g619_chr01_Ss	1751531	1754788	+	0	N	0	Not GPI-anchored	100	99.8159	Related to CDC24-GTP/GDP exchange factor for Cdc42p	8	Ustilaginaceae	E6ZVA8_SPORE	sr10836	20	related to CDC24 - GTP/GDP exchange factor for Cdc42p	91.16	99	1097
620	g620_chr01_Ss	1755308	1757492	-	2	N	0	Not GPI-anchored	7.98341	100	Putative uncharacterized protein	1	Sporisorium reilianum (strain SRZ2)	E6ZVA9_SPORE	sr10838	20	uncharacterized protein	68.31	99	688
621	g621_chr01_Ss	1759028	1760378	-	2	N	0	Not GPI-anchored	100	100	Uncharacterized protein	15	Fungi	M9LQF2_PSEA3	sr10840	20	probable 26S proteasome regulatory subunit Rpn10	92.06	100	378
622	g622_chr01_Ss	1761120	1762073	+	0	N	0	Not GPI-anchored	100	100	Uncharacterized protein	19	Eukaryota	U5HEF0_USTV1	sr10841	20	probable CCR4-NOT transcription complex, subunit 7	98.11	100	317
623	g623_chr01_Ss	1762413	1763145	-	2	N	0	Not GPI-anchored	100	100	Uncharacterized protein	1	Pseudozyma aphidis DSM 70725	W3VP84_9BASI	sr10842.2	20	probable ubiquitin-conjugating enzyme E2	99.42	100	173
624	g624_chr01_Ss	1764158	1770510	+	1	N	0	Not GPI-anchored	99.3837	100	Uncharacterized protein	6	Ustilaginaceae	R9PKE7_PSEHS	sr10844.2	20	related to negative regulator of mitosis	81.75	100	2120
625	g625_chr01_Ss	1771033	1772464	+	2	N	0	Not GPI-anchored	91.0339	100	Putative uncharacterized protein	1	Sporisorium reilianum (strain SRZ2)	E6ZVB4_SPORE	sr10845.2		uncharacterized protein	63.07	99	417
626	g626_chr01_Ss	1773350	1775970	+	1	N	0	Not GPI-anchored	100	100	Uncharacterized protein	7	Ustilaginaceae	I2FM42_USTH4	sr10846	20	uncharacterized protein	85.78	100	879
627	g627_chr01_Ss	1776137	1777012	-	0	Y	1	Highly probable	100	100	Uncharacterized protein	1	Pseudozyma antarctica (strain T-34)	M9LWH9_PSEA3	sr10848		uncharacterized protein	83.46	93	272
628	g628_chr01_Ss	1779396	1784957	+	0	N	0	Not GPI-anchored	84.8931	100	Uncharacterized protein	4	Ustilaginaceae	I2FM44_USTH4	sr10850	20	uncharacterized protein	80.25	100	1873
629	g629_chr01_Ss	1785171	1786881	-	2	N	0	Not GPI-anchored	99.7906	95.9469	Glutamyl-trna synthetase	7	Ustilaginaceae	M9MFW6_PSEA3	sr10851		related to glutamyl-tRNA synthetase	83.97	99	287
630	g630_chr01_Ss	1787168	1788994	+	0	N	10	Not GPI-anchored	100	100	Nuclear division RFT1 protein	6	Ustilaginaceae	M9MDS9_PSEA3	sr10852		related to nuclear division protein Rft1	73.55	100	620
631	g631_chr01_Ss	1789142	1791966	-	1	N	1	Not GPI-anchored	97.2023	97.1067	Putative uncharacterized protein	1	Sporisorium reilianum (strain SRZ2)	E6ZVC0_SPORE	sr10855		uncharacterized protein	68.74	93	867
632	g632_chr01_Ss	1793451	1795931	+	0	N	0	Not GPI-anchored	100	99.8393	Mitochondrial intermediate peptidase	8	Ustilaginaceae	PMIP_USTMA	sr10856.2	20	related to mitochondrial intermediate peptidase precursor	90.55	99	825
633	g633_chr01_Ss	1796084	1799941	-	0	N	10	Not GPI-anchored	100	100	P-type ATPase	10	Basidiomycota	M9LWI3_PSEA3	sr10858	20	probable NEO1 - P-type ATPase, a proposed aminophospholipid translocase	96.11	100	1286
634	g634_chr01_Ss	1800043	1801243	+	4	N	0	Not GPI-anchored	100	93.1034	Potential mitochondrial Complex I, B14_14kd subunit	1	Pseudozyma hubeiensis (strain SY62)	R9PB11_PSEHS	sr10860	20	probable NADH2 dehydrogenase (ubiquinone)	73.77	71	122
635	g635_chr01_Ss	1803209	1804780	+	1	N	0	Not GPI-anchored	100	97.6393	Related to clp1, essential for A-regulated sexual development	3	Ustilaginaceae	E6ZVC4_SPORE	sr10863	20	related to clp1, essential for A-regulated sexual development	79.61	92	456
636	g636_chr01_Ss	1804910	1806421	-	0	N	0	Not GPI-anchored	100	100	Uncharacterized protein	8	Ustilaginaceae	I2FMB1_USTH4	sr10864	20	related to REI1 - cytoplasmic pre-60S factor	82.81	100	506
637	g637_chr01_Ss	1807733	1809905	+	3	N	0	Not GPI-anchored	100	94.4942	""	""	""	""	sr10865	20	probable RPL40A - Ubiquitin	99.22	53	128
638	g638_chr01_Ss	1810309	1811890	-	1	N	0	Not GPI-anchored	100	100	Uncharacterized protein	2	Pseudozyma	V5EUV2_PSEBG	sr10869	20	related to translation elongation factor eEF1, gamma chain	87.5	100	416
639	g639_chr01_Ss	1812668	1814265	-	1	Y	0	Not GPI-anchored	100	100	Protein disulfide-isomerase	3	Ustilago maydis	Q4PBS0_USTMA	sr10870	20	probable proteine disulfate isomerase	93.24	100	503
640	g640_chr01_Ss	1814886	1816334	+	0	N	0	Not GPI-anchored	100	100	Adenylosuccinate lyase	3	Opisthokonta	R7RXL2_STEHR	sr10871	20	probable adenylosuccinate lyase	96.89	100	482
641	g641_chr01_Ss	1816484	1818781	-	0	N	0	Not GPI-anchored	100	100	Clathrin binding protein	67	Fungi	R9PB59_PSEHS	sr10872	20	probable adapter-related protein complex 1 beta 1 subunit	96.47	100	765
642	g642_chr01_Ss	1819481	1820857	+	1	N	0	Not GPI-anchored	100	100	Likely dimethyladenosine transferase	5	Opisthokonta	R9PB01_PSEHS	sr10873	20	probable rRNA (adenine-N6,N6-)-dimethyltransferase	97.9	100	334
643	g643_chr01_Ss	1821220	1822389	-	1	N	0	Not GPI-anchored	100	100	Serine/threonine-protein phosphatase	1	Mixia osmundae (strain CBS 9802 / IAM 14324 / JCM 22182 / KY 12970)	G7E555_MIXOS	sr10874	20	probable serine/threonine protein phosphatase ppe1	95.51	100	356
644	g644_chr01_Ss	1823397	1826906	+	0	N	0	Not GPI-anchored	100	100	DNA-directed RNA polymerase III subunit RPC2	250	Eukaryota	RPC2_YEAST	sr10877	20	probable DNA-directed RNA polymerase III, 130 KD subunit	97.01	100	1170
645	g645_chr01_Ss	1827081	1829996	-	0	N	0	Not GPI-anchored	100	100	Related to transcription activator amyR	7	Ustilaginaceae	E6ZVD5_SPORE	sr10878	20	related to transcription activator amyR	90.02	100	982
646	g646_chr01_Ss	1831095	1834517	+	0	Y	1	Not GPI-anchored	100	99.6516	Uncharacterized conserved protein	8	Ustilaginaceae	M9MFX7_PSEA3	sr10880	20	related to EMC1 - member of a transmembrane complex required for efficient folding of proteins in the ER	92.2	100	1141
647	g647_chr01_Ss	1834638	1835678	-	0	N	0	Not GPI-anchored	91.8112	100	Related to centromere binding factor 1	4	Ustilaginaceae	E6ZVD7_SPORE	sr10882	20	related to centromere binding factor 1	78.09	98	356
648	g648_chr01_Ss	1837189	1838174	+	3	N	0	Not GPI-anchored	100	95.1471	Translation initiation factor 5A	7	Ustilaginaceae	M9LWJ3_PSEA3	sr10884	20	probable HYP2 - translation initiation factor eIF5A.1	84.86	91	185
649	g649_chr01_Ss	1838852	1840386	-	2	N	0	Not GPI-anchored	99.9245	96.9489	""	""	""	""	sr12352		uncharacterized protein	55.74	14	61
650	g650_chr01_Ss	1842530	1844251	+	0	N	0	Not GPI-anchored	100	100	Uncharacterized protein	3	Ustilaginaceae	R9PAZ0_PSEHS	sr10885		uncharacterized protein	76.29	100	582
651	g651_chr01_Ss	1844345	1845125	-	1	N	0	Not GPI-anchored	100	100	Manganese superoxide dismutase	1	Pseudozyma antarctica (strain T-34)	M9LQG0_PSEA3	sr10887	20	probable SOD2 - superoxide dismutase (Mn) precursor, mitochondrial	80.18	100	227
652	g652_chr01_Ss	1845743	1852465	+	0	N	0	Not GPI-anchored	93.5991	100	Uncharacterized protein	3	Ustilaginaceae	R9PB17_PSEHS	sr10889	20	uncharacterized protein	76.58	99	2250
653	g653_chr01_Ss	1853163	1854011	-	0	N	0	Not GPI-anchored	100	98.8399	""	""	""	""			na
654	g654_chr01_Ss	1854312	1858748	-	0	N	0	Not GPI-anchored	99.933	100	Uncharacterized protein	9	Dikarya	I2FM75_USTH4	sr10892	20	uncharacterized protein	95.15	100	1484
655	g655_chr01_Ss	1859547	1861178	+	0	N	4	Not GPI-anchored	100	100	60Kd inner membrane protein	6	Ustilaginaceae	R9PAY6_PSEHS	sr10893	20	related to OXA1 - cytochrome oxidase biogenesis protein, mitochondrial	86.05	100	552
656	g656_chr01_Ss	1861412	1865356	-	0	N	0	Not GPI-anchored	99.6484	100	MYB DNA binding protein	2	Ustilaginaceae	R9PBF1_PSEHS	sr10894	20	uncharacterized protein	81.41	100	1323
657	g657_chr01_Ss	1865932	1867548	-	0	N	11	Not GPI-anchored	100	100	Related to neutral amino acid permease	4	Ustilaginaceae	E6ZVE6_SPORE	sr10896	20	related to neutral amino acid permease	92.15	99	535
658	g658_chr01_Ss	1870201	1872547	-	2	N	0	Not GPI-anchored	99.524	100	Uncharacterized protein	2	Ustilaginaceae	I2FM71_USTH4	sr10897	20	uncharacterized protein	69.21	100	786
659	g659_chr01_Ss	1873237	1876191	+	3	N	0	Not GPI-anchored	98.9441	95.7073	""	""	""	""	sr10898	20	probable LPD1 - dihydrolipoamide dehydrogenase precursor	92.76	71	497
660	g660_chr01_Ss	1878162	1882856	+	0	N	0	Not GPI-anchored	99.8312	100	Uncharacterized protein	6	Ustilaginaceae	R9PB09_PSEHS	sr10900.2	20	uncharacterized protein	88.82	99	1557
661	g661_chr01_Ss	1883044	1884088	-	1	N	0	Not GPI-anchored	100	100	Uncharacterized conserved protein	2	Pseudozyma	M9M3A7_PSEA3	sr10901	20	uncharacterized protein	79.04	100	334
662	g662_chr01_Ss	1884775	1887696	-	0	N	0	Not GPI-anchored	99.1914	99.3183	Isoleucyl-trna synthetase	7	Dikarya	M9LQH2_PSEA3	sr10902	20	related to ABC1 - ubiquinol--cytochrome-c reductase complex assembly protein	80.35	97	972
663	g663_chr01_Ss	1887997	1889925	+	0	Y	2	Highly probable	100	99.3846	Uncharacterized protein	7	Ustilaginaceae	M9M3B7_PSEA3	sr10904	20	related to Calcium influx promoting protein ehs1	91.12	100	642
664	g664_chr01_Ss	1890138	1890908	-	1	N	0	Not GPI-anchored	87.2011	100	Putative uncharacterized protein	1	Sporisorium reilianum (strain SRZ2)	E6ZVF3_SPORE	sr10906		uncharacterized protein	58.38	73	173
665	g665_chr01_Ss	1892925	1898036	+	0	N	0	Not GPI-anchored	100	99.4749	Stress response protein NST1	7	Ustilaginaceae	NST1_USTMA	sr10908	20	uncharacterized protein	88.52	100	1716
666	g666_chr01_Ss	1898569	1899744	-	0	N	0	Not GPI-anchored	100	99.9157	Potential protein lysine methyltransferase SET5	5	Ustilaginaceae	SET5_USTMA	sr10909		uncharacterized protein	65.75	83	327
667	g667_chr01_Ss	1900221	1901028	-	2	N	0	Not GPI-anchored	100	94.152	Related to pre-mRNA splicing factor	7	Ustilaginaceae	I2FLV9_USTH4	sr10910	20	related to pre-mRNA splicing factor	78.57	90	224
668	g668_chr01_Ss	1901704	1903522	+	5	N	0	Not GPI-anchored	100	98.4665	Related to Transformer-2 protein homolog	5	Ustilaginaceae	I2FNJ4_USTH4	sr10912	20	related to Transformer-2 protein homolog	75	75	336
669	g669_chr01_Ss	1903749	1907525	-	0	N	0	Not GPI-anchored	99.7627	100	Related to Exportin 4	5	Ustilaginaceae	I2FM25_USTH4	sr10913	20	related to Exportin 4	92.55	100	1261
670	g670_chr01_Ss	1908367	1910298	+	0	N	0	Not GPI-anchored	99.9488	100	Uncharacterized protein	7	Ustilaginaceae	I2FMD3_USTH4	sr10914	20	uncharacterized protein	87.58	100	652
671	g671_chr01_Ss	1910860	1911675	-	3	N	0	Not GPI-anchored	0	84.8049	Conserved hypothetical Ustilaginaceae-specific protein	1	Sporisorium reilianum (strain SRZ2)	E6ZVG0_SPORE	sr10916.2		uncharacterized protein	40.69	81	145
672	g672_chr01_Ss	1912954	1913522	-	2	Y	0	Not GPI-anchored	0	100	Conserved hypothetical Ustilaginaceae-specific protein	1	Sporisorium reilianum (strain SRZ2)	E6ZVG0_SPORE	sr10916.2		uncharacterized protein	58.74	99	143
673	g673_chr01_Ss	1914186	1914753	-	2	N	0	Not GPI-anchored	0	41.6058	Predicted protein	1	Ustilago maydis (strain 521 / FGSC 9021)	Q4PBN9_USTMA			na
674	g674_chr01_Ss	1915486	1916997	+	1	Y	1	Not GPI-anchored	37.5449	97.1831	""	""	""	""	sr10918.2	20	uncharacterized protein	85.93	64	135
675	g675_chr01_Ss	1917895	1920887	-	4	N	0	Not GPI-anchored	86.692	77.4206	Related to Retrovirus-related POL polyprotein	1	Ustilago hordei (strain Uh4875-4)	I2G5W2_USTH4			na
676	g676_chr01_Ss	1920927	1923434	-	1	N	0	Not GPI-anchored	97.7292	98.1321	Related to Retrovirus-related POL polyprotein	1	Ustilago hordei (strain Uh4875-4)	I2G5W2_USTH4			na
677	g677_chr01_Ss	1924574	1926235	-	0	N	0	Not GPI-anchored	100	100	Related to coatomer delta subunit (Delta-coat protein)	12	Basidiomycota	E6ZVG2_SPORE	sr10919	20	related to coatomer delta subunit (delta-coat protein)	92.11	100	558
678	g678_chr01_Ss	1927150	1928469	+	2	N	0	Not GPI-anchored	100	100	""	""	""	""	sr10921	20	probable cytochrome-c oxidase chain VI precursor	71.28	100	195
679	g679_chr01_Ss	1928875	1931789	-	2	N	0	Not GPI-anchored	97.8335	96.1084	Uncharacterized protein	7	Ustilaginaceae	R9PB18_PSEHS	sr10922	20	uncharacterized protein	80.27	92	801
680	g680_chr01_Ss	1933221	1934376	+	2	N	0	Not GPI-anchored	100	97.7778	60S ribosomal protein L18A	1	Pseudozyma antarctica (strain T-34)	M9M3A9_PSEA3	sr10923	20	probable 60S large subunit ribosomal protein L20	96.82	80	157
681	g681_chr01_Ss	1934468	1935127	-	0	N	0	Not GPI-anchored	100	99.2492	Related to E2 ubiquitin-conjugating enzyme	3	Ustilaginaceae	E6ZVG6_SPORE	sr10924	20	related to E2 ubiquitin-conjugating enzyme	78.28	100	221
682	g682_chr01_Ss	1937018	1941713	+	3	N	0	Not GPI-anchored	100	99.1384	""	""	""	""	sr10926.2	20	uncharacterized protein	81.7	62	787
683	g683_chr01_Ss	1941904	1944965	-	1	N	0	Not GPI-anchored	100	99.7392	Uncharacterized protein	2	Ustilaginaceae	R9PBC1_PSEHS	sr10928	20	uncharacterized protein	71.83	100	1040
684	g684_chr01_Ss	1946634	1947476	-	2	N	0	Not GPI-anchored	100	100	Uncharacterized protein	2	Chaetothyriomycetidae	U1GTP3_ENDPU	sr10929	20	probable GTP-binding protein ypt5	97.74	100	221
685	g685_chr01_Ss	1948311	1949669	+	3	N	0	Not GPI-anchored	100	100	Putative GTP cyclohydrolase 1 type 2	8	Ustilaginaceae	Q4PBM7_USTMA	sr10930	20	related to Ngg1p-interacting factor 3	87.58	86	306
686	g686_chr01_Ss	1950005	1951249	+	0	N	2	Not GPI-anchored	100	100	Uncharacterized protein	11	Basidiomycota	I2FM66_USTH4	sr10932.2	20	uncharacterized protein	94.93	100	414
687	g687_chr01_Ss	1951429	1952634	-	0	N	0	Not GPI-anchored	100	100	Uncharacterized protein	1	Pseudozyma hubeiensis (strain SY62)	R9PBB7_PSEHS	sr10933	20	probable Rpc40 - 40 kD subunit of DNA-directed RNA polymerases I and III	95.02	100	402
688	g688_chr01_Ss	1954559	1956567	+	1	N	3	Not GPI-anchored	100	100	Uncharacterized protein	7	Ustilaginaceae	M9MFZ2_PSEA3	sr10935	20	uncharacterized protein	79.8	94	599
689	g689_chr01_Ss	1956858	1959118	-	1	N	12	Not GPI-anchored	57.3947	85.434	Transporter	11	Basidiomycota	R9P973_PSEHS	sr10937	20	probable FLR1 - Putative H antiporter involved in multidrug resistance	83.01	99	671
690	g690_chr01_Ss	1960526	1960813	+	0	N	2	Not GPI-anchored	100	92.6316	""	""	""	""	sr10939		uncharacterized protein	81.05	100	95
691	g691_chr01_Ss	1961365	1962902	-	2	N	0	Not GPI-anchored	100	100	Glyceraldehyde-3-phosphate dehydrogenase	999	root	G3P_MOUSE	sr10940.2	20	probable Gapd - Glyceraldehyde 3-phosphate dehydrogenase	98.52	100	337
692	g692_chr01_Ss	1964728	1966146	+	0	N	0	Not GPI-anchored	100	100	Uncharacterized protein	7	Ustilaginaceae	I2FMF4_USTH4	sr10941	20	uncharacterized protein	85.12	100	477
693	g693_chr01_Ss	1966307	1968985	-	0	N	0	Not GPI-anchored	100	99.2916	DNA-directed RNA polymerase	5	Ustilaginaceae	Q4PBM0_USTMA	sr10944	20	related to RPO41 - DNA-directed RNA polymerase, mitochondrial	94.31	100	896
694	g694_chr01_Ss	1969012	1970943	-	0	N	0	Not GPI-anchored	99.7935	93.8923	DNA-directed RNA polymerase	5	Ustilaginaceae	Q4PBM0_USTMA	sr10944	20	related to RPO41 - DNA-directed RNA polymerase, mitochondrial	84.84	98	640
695	g695_chr01_Ss	1972801	1973445	+	0	N	0	Not GPI-anchored	100	100	Uncharacterized protein	2	Pseudozyma	M9MFZ3_PSEA3	sr10945	20	probable Rho2 - GTP binding protein Rho2	98.6	100	214
696	g696_chr01_Ss	1973701	1974993	-	1	N	0	Not GPI-anchored	100	100	Genomic scaffold, msy_sf_12	3	Basidiomycota	M5EC21_MALS4	sr10946	20	related to 26S proteasome regulatory particle chain RPN9	95.95	99	395
697	g697_chr01_Ss	1975358	1978627	+	0	N	1	Not GPI-anchored	99.3705	99.9092	Uncharacterized protein	5	Ustilaginaceae	R9PBA8_PSEHS	sr10948.2	20	uncharacterized protein	84.38	100	1095
698	g698_chr01_Ss	1978753	1979025	-	0	N	0	Not GPI-anchored	100	100	Uncharacterized protein	6	Ustilaginaceae	R9PAW9_PSEHS	sr10950.2		uncharacterized protein	87.5	98	88
699	g699_chr01_Ss	1979606	1981498	-	0	N	2	Not GPI-anchored	100	100	Delta 6-fatty acid desaturase	8	Ustilaginaceae	M9LQH6_PSEA3	sr10951.2	20	related to delta-6 fatty acid desaturase	89.25	99	623
700	g700_chr01_Ss	1981982	1983411	+	1	N	1	Weakly probable	100	100	Uncharacterized protein	7	Ustilaginaceae	V5ELQ3_PSEBG	sr10952	20	uncharacterized protein	88.24	100	476
701	g701_chr01_Ss	1983586	1986531	-	0	N	0	Not GPI-anchored	100	99.9327	Histone-lysine N-methyltransferase, H3 lysine-36 specific	3	Ustilaginaceae	SET2_USTMA	sr10954.2	20	related to SET2 - Histone methyltransferase	85.29	99	986
702	g702_chr01_Ss	1987859	1990441	+	0	N	0	Not GPI-anchored	100	100	Related to Pab1 dependent poly(A)-specific ribonuclease PAN3	5	Ustilaginaceae	I2FME5_USTH4	sr13608	20	related to Pab1 dependent poly(A)-specific ribonuclease PAN3	92.72	94	810
703	g703_chr01_Ss	1990656	1992035	-	0	N	0	Not GPI-anchored	100	100	Uncharacterized protein	7	Ustilaginaceae	I2FME4_USTH4	sr13609	20	uncharacterized protein	90.41	100	459
704	g704_chr01_Ss	1992932	1993386	+	2	N	0	Not GPI-anchored	95.2756	91.25	""	""	""	""	sr13610		uncharacterized protein	91.8	62	61
705	g705_chr01_Ss	1993866	1995365	+	3	N	0	Not GPI-anchored	95.3386	79.2586	Uncharacterized protein	1	Pseudozyma aphidis DSM 70725	W3VLX8_9BASI	sr13613	20	uncharacterized protein	72.73	61	176
706	g706_chr01_Ss	1996577	1997308	+	0	Y	0	Not GPI-anchored	100	84.4993	Putative uncharacterized protein	1	Sporisorium reilianum (strain SRZ2)	E6ZVJ5_SPORE	sr13615		uncharacterized protein	69.67	100	244
707	g707_chr01_Ss	1997738	1998153	+	1	N	0	Not GPI-anchored	100	100	Uncharacterized protein	6	Ustilaginaceae	I2FU27_USTH4	sr13616	20	uncharacterized protein	82.65	100	98
708	g708_chr01_Ss	1999151	2000293	+	2	N	0	Not GPI-anchored	0	69.9005	""	""	""	""			na
709	g709_chr01_Ss	2001914	2005057	+	0	N	0	Not GPI-anchored	100	100	Conserved hypothetical Ustilaginaceae-specific protein	1	Sporisorium reilianum (strain SRZ2)	E6ZMD1_SPORE	sr14681		uncharacterized protein	38.1	72	811
710	g710_chr01_Ss	2006278	2008924	+	4	N	1	Not GPI-anchored	7.01675	0	""	""	""	""			na
711	g711_chr01_Ss	2008946	2009670	+	1	N	0	Not GPI-anchored	16.7401	0	Putative uncharacterized protein	1	Ustilago maydis (strain 521 / FGSC 9021)	Q4P1N8_USTMA			na
712	g712_chr02_Ss	418	3771	+	1	N	0	Not GPI-anchored	100	100	Related to KAP114-Member of the karyopherin-beta family, nuclear import	7	Ustilaginaceae	I2FWM4_USTH4	sr12114	1	related to KAP114 - Member of the karyopherin-beta family, nuclear import	93.4	100	1091
713	g713_chr02_Ss	3885	5600	-	0	N	0	Not GPI-anchored	98.0147	97.6204	Uncharacterized protein	1	Pseudozyma aphidis DSM 70725	W3VTC1_9BASI	sr12113	1	probable aspartyl aminopeptidase	96.69	85	484
714	g714_chr02_Ss	5956	8448	-	0	N	0	Not GPI-anchored	100	99.2786	Uncharacterized protein	1	Pseudozyma aphidis DSM 70725	W3VTC1_9BASI	sr12112	1	related to bacterial glycerol-3-phosphate acyltransferases	95.56	100	833
715	g715_chr02_Ss	8928	10367	+	0	N	0	Not GPI-anchored	100	100	COP9 signalosome, subunit CSN2	15	Dikarya	M9MD42_PSEA3	sr12111	1	probable COP9 signalosome complex subunit 2	96.24	100	479
716	g716_chr02_Ss	10566	11904	-	3	N	0	Not GPI-anchored	100	100	Pyrimidine precursor biosynthesis enzyme thi3	251	Eukaryota	THI3_SCHPO	sr12110	1	probable thiamine biosynthesis protein nmt1	95.82	100	359
717	g717_chr02_Ss	14320	16337	+	1	N	5	Not GPI-anchored	94.0331	100	""	""	""	""	sr12109	1	related to multidrug resistant protein	88.03	100	610
718	g718_chr02_Ss	20587	24873	+	0	N	0	Not GPI-anchored	100	99.8611	Uncharacterized protein	3	Ustilaginaceae	R9PN81_PSEHS	sr12108	1	uncharacterized protein	80.08	100	1436
719	g719_chr02_Ss	25219	28284	-	1	N	0	Not GPI-anchored	92.3338	93.417	Uncharacterized protein	7	Ustilaginaceae	V5EWN6_PSEBG	sr12107	1	uncharacterized protein	84.76	81	807
720	g720_chr02_Ss	29701	32193	+	0	N	0	Not GPI-anchored	100	100	3F4A35E hypothetical protein TREMEDRAFT_74449	2	Basidiomycota	UPI0003F4A35E	sr12106	1	probable bifunctional purine biosynthetic protein ade1	94.82	100	830
721	g721_chr02_Ss	32455	33516	-	0	N	0	Not GPI-anchored	100	100	Related to 50S ribosomal protein L1	7	Ustilaginaceae	E6ZLN6_SPORE	sr12105	1	related to 50S ribosomal protein L1	93.52	100	355
722	g722_chr02_Ss	34002	36611	+	0	N	0	Not GPI-anchored	90.1187	100	Uncharacterized protein	5	Ustilaginaceae	R9PDZ5_PSEHS	sr12104		related to ALK1 - protein kinase	71.8	99	876
723	g723_chr02_Ss	37038	37642	+	1	N	0	Not GPI-anchored	100	96.1612	Uncharacterized protein	4	Ustilaginaceae	M9M1Y0_PSEA3	sr12103	1	uncharacterized protein	78.24	100	170
724	g724_chr02_Ss	37782	38995	-	1	Y	0	Not GPI-anchored	70.9565	80.8063	Uncharacterized protein	6	Ustilaginaceae	R9PEA5_PSEHS	sr12102		uncharacterized protein	71.22	96	403
725	g725_chr02_Ss	39840	42779	-	0	N	0	Not GPI-anchored	100	100	Uncharacterized protein	6	Ustilaginaceae	I2FWL2_USTH4	sr12101	1	related to BDP1 - essential subunit of RNA polymerase III transcription factor	79.92	100	996
726	g726_chr02_Ss	43157	45635	+	4	N	0	Not GPI-anchored	100	100	Spliceosomal protein snRNP-U1A/U2B	2	Pseudozyma	M9MF69_PSEA3	sr12100	1	related to small nuclear ribonucleoprotein snRNP U1A	92.78	50	291
727	g727_chr02_Ss	45713	47056	-	0	N	0	Not GPI-anchored	100	95.6069	Uncharacterized protein	3	Ustilaginaceae	R9PDX7_PSEHS	sr12098		uncharacterized protein	68.5	100	454
728	g728_chr02_Ss	47378	48154	+	1	Y	2	Not GPI-anchored	100	100	Protein GET1	3	Ustilaginaceae	R9PEA1_PSEHS	sr12097	1	uncharacterized protein	80.08	100	236
729	g729_chr02_Ss	48295	49983	-	0	N	5	Not GPI-anchored	100	100	Potential ZIP metal ion transporter	5	Ustilaginaceae	R9PDZ7_PSEHS	sr12096	1	related to ATX2 - Golgi membrane protein involved in manganese homeostasis	83.25	100	567
730	g730_chr02_Ss	50674	52536	+	1	N	0	Not GPI-anchored	100	100	Related to RRB1-involved in the regulation of ribosome biosynthesis	25	Basidiomycota	I2FWK6_USTH4	sr12095	1	related to RRB1 - involved in the regulation of ribosome biosynthesis	92.7	100	534
731	g731_chr02_Ss	52775	58446	-	1	N	0	Not GPI-anchored	100	99.502	Related to KOG1-Subunit of TORC1, a rapamycin-sensitive complex involved in growth control	6	Ustilaginaceae	E6ZLM5_SPORE	sr12094	1	related to KOG1 - Subunit of TORC1, a rapamycin-sensitive complex involved in growth control	89.96	99	1902
732	g732_chr02_Ss	59171	61357	-	0	N	12	Not GPI-anchored	74.4399	98.7203	Inorganic phosphate transporter	3	Ustilaginaceae	R9PDX1_PSEHS	sr12093	1	probable PHO84 - Inorganic phosphate permease	87.12	100	730
733	g733_chr02_Ss	64722	67282	+	1	N	0	Not GPI-anchored	100	100	Predicted hydroxylase	6	Ustilaginaceae	R9PE95_PSEHS	sr12092	1	uncharacterized protein	84.32	92	797
734	g734_chr02_Ss	67494	71653	-	1	N	0	Not GPI-anchored	98.6098	97.9294	DNA repair protein RAD5	7	Ustilaginaceae	RAD5_USTMA	sr12091	1	related to RAD5 - DNA helicase	85.07	100	1393
735	g735_chr02_Ss	72160	73197	+	0	N	0	Not GPI-anchored	100	100	Adenosine kinase	2	Basidiomycota	R9AB86_WALI9	sr12090	1	probable adenosine kinase	93.04	100	345
736	g736_chr02_Ss	73956	75984	-	3	N	1	Not GPI-anchored	100	99.6392	Glycoside hydrolase	1	Pseudozyma hubeiensis (strain SY62)	R9PDW6_PSEHS	sr12089	1	related to SKN1 - protein involved in sphingolipid biosynthesis	86.57	99	283
737	g737_chr02_Ss	78126	79217	+	0	N	0	Not GPI-anchored	100	100	Uncharacterized protein	6	Ustilaginaceae	I2FWK0_USTH4	sr12088	1	uncharacterized protein	87.88	100	363
738	g738_chr02_Ss	79827	80475	+	2	Y	1	Not GPI-anchored	100	100	Putative uncharacterized protein	1	Sporisorium reilianum (strain SRZ2)	E6ZLL8_SPORE	sr12087		uncharacterized protein	54.91	99	173
739	g739_chr02_Ss	80975	81872	-	3	N	1	Not GPI-anchored	0	77.28	Predicted protein	1	Ustilago maydis (strain 521 / FGSC 9021)	Q4PGH0_USTMA	sr12086		uncharacterized protein	45.73	75	164
740	g740_chr02_Ss	82281	83049	-	2	Y	0	Not GPI-anchored	100	100	Conserved hypothetical Ustilaginaceae-specific protein	2	Sporisorium reilianum (strain SRZ2)	E6ZLL5_SPORE	sr12084		uncharacterized protein	62.16	95	185
741	g741_chr02_Ss	83557	86346	-	0	N	0	Not GPI-anchored	100	100	Aminopeptidase	12	Basidiomycota	R9PDW0_PSEHS	sr12083	1	probable AAP1 - alanine/arginine aminopeptidase	96.03	100	933
742	g742_chr02_Ss	88143	92954	-	0	N	6	Not GPI-anchored	100	100	4417684 acetyl-CoA synthetase-like protein	3	Agaricomycetes incertae sedis	UPI0004417684	sr12082	1	related to coenzyme a synthetase	98.69	100	1603
743	g743_chr02_Ss	96883	98805	+	0	N	0	Not GPI-anchored	100	98.9108	Uncharacterized protein	12	Basidiomycota	R9PN58_PSEHS	sr12081	1	probable carnitine O-acetyltransferase, mitochondrial precursor	91.76	100	643
744	g744_chr02_Ss	99206	101251	+	2	N	0	Not GPI-anchored	100	88.6307	Uncharacterized protein	2	Ustilaginaceae	I2FWJ2_USTH4	sr12080		uncharacterized protein	70.77	90	260
745	g745_chr02_Ss	101355	103575	-	1	N	0	Not GPI-anchored	100	100	Uncharacterized protein	1	Wallemia ichthyophaga (strain EXF-994 / CBS 113033)	R9AA50_WALI9	sr12079	1	probable FUM1 - fumarate hydratase	98.24	100	510
746	g746_chr02_Ss	104319	106271	-	0	N	3	Not GPI-anchored	100	100	Uncharacterized protein	3	Ustilaginaceae	R9PDX9_PSEHS	sr12078	1	uncharacterized protein	74.04	100	651
747	g747_chr02_Ss	106571	109608	+	2	N	0	Not GPI-anchored	100	100	Uncharacterized protein	7	Ustilaginaceae	I2FWI9_USTH4	sr12077		uncharacterized protein	77.9	99	534
748	g748_chr02_Ss	109912	110934	-	0	N	0	Not GPI-anchored	100	100	Uncharacterized protein	7	Ustilaginaceae	R9PDW3_PSEHS	sr12076	1	uncharacterized protein	89.41	100	340
749	g749_chr02_Ss	112366	115634	+	5	N	0	Not GPI-anchored	100	91.4119	""	""	""	""	sr12075	1	uncharacterized protein	65.64	52	358
750	g750_chr02_Ss	115756	118788	-	0	N	0	Not GPI-anchored	100	100	Putative uncharacterized protein	1	Sporisorium reilianum (strain SRZ2)	E6ZLK4_SPORE	sr12073		uncharacterized protein	62.46	94	975
751	g751_chr02_Ss	119837	120817	-	0	Y	2	Not GPI-anchored	47.2393	87.4233	Putative uncharacterized protein	1	Sporisorium reilianum (strain SRZ2)	E6ZLK3_SPORE	sr12072		uncharacterized protein	59.2	96	326
752	g752_chr02_Ss	121443	124724	-	0	N	0	Not GPI-anchored	100	99.9696	Uncharacterized protein	6	Ustilaginaceae	I2FWI3_USTH4	sr12071		uncharacterized protein	73.32	99	1098
753	g753_chr02_Ss	125352	126200	-	0	N	0	Not GPI-anchored	100	100	Mitochondrial/chloroplast ribosomal protein L17	8	Ustilaginaceae	M9M1V2_PSEA3	sr12070	1	related to mitochondrial ribosomal protein YmL8	92.2	100	282
754	g754_chr02_Ss	126681	127369	+	3	N	0	Not GPI-anchored	100	96.3696	Acyl carrier protein	2	Pucciniales	E3KQU0_PUCGT	sr12069	1	probable ACP1 - mitochondrial acyl-carrier protein	90.62	98	96
755	g755_chr02_Ss	127655	132205	-	0	N	0	Not GPI-anchored	100	99.7809	Related to RAV1-Regulator of (H+)-ATPase in vacuolar membrane	6	Ustilaginaceae	I2FWI0_USTH4	sr12068	1	related to RAV1 - Regulator of (H )-ATPase in vacuolar membrane	83	100	1518
756	g756_chr02_Ss	132762	136003	+	2	N	0	Not GPI-anchored	100	99.5195	Conserved hypothetical Ustilaginaceae-specific protein	1	Sporisorium reilianum (strain SRZ2)	E6ZMD1_SPORE	sr14681		uncharacterized protein	50.52	97	1065
757	g757_chr02_Ss	136703	139423	+	0	N	0	Not GPI-anchored	100	99.8178	Uncharacterized protein	1	Pseudozyma brasiliensis (strain GHG001)	V5E8Q8_PSEBG	sr12067	1	uncharacterized protein	89.42	100	907
758	g758_chr02_Ss	140047	140729	-	1	N	0	Weakly probable	100	100	Ras-related C3 botulinum toxin substrate 1	43	Bilateria	RAC1_HUMAN	sr12066	1	GTP binding protein Rac1	100	100	193
759	g759_chr02_Ss	142286	142801	+	0	N	0	Not GPI-anchored	100	100	Uncharacterized protein	7	Ustilaginaceae	M9M1U8_PSEA3	sr12065		uncharacterized protein	86.55	100	171
760	g760_chr02_Ss	143528	146792	-	2	N	0	Not GPI-anchored	67.0807	90.9863	Putative uncharacterized protein	1	Sporisorium reilianum (strain SRZ2)	E6ZLJ4_SPORE	sr12063	1	uncharacterized protein	67.12	74	511
761	g761_chr02_Ss	148263	150227	-	0	N	1	Not GPI-anchored	100	100	CTP synthase	3	Opisthokonta	A8Q9B4_MALGO	sr12062	1	probable URA7 - CTP synthase 1	95.49	98	643
762	g762_chr02_Ss	151302	152499	+	2	N	0	Not GPI-anchored	100	100	Uncharacterized protein	6	Ustilaginaceae	M9LPH5_PSEA3	sr12061	1	related to MMS21 - SUMO ligase and component of the SMC5-SMC6 complex	82.37	100	329
763	g763_chr02_Ss	152659	155490	-	0	N	0	Not GPI-anchored	100	100	4561313 hypothetical protein PFL1_03385	1	Pseudozyma flocculosa PF-1	UPI0004561313	sr12060	1	probable coatomer gamma-2 subunit	98.41	100	943
764	g764_chr02_Ss	157427	159313	+	0	N	0	Not GPI-anchored	100	100	Uncharacterized protein	2	Ustilago	I2FWH1_USTH4	sr12059	1	uncharacterized protein	82.57	100	631
765	g765_chr02_Ss	159745	166800	-	0	N	0	Not GPI-anchored	97.8151	99.1236	Putative uncharacterized protein	1	Sporisorium reilianum (strain SRZ2)	E6ZLI9_SPORE	sr12058	1	uncharacterized protein	76.49	100	2369
766	g766_chr02_Ss	167345	169969	-	0	N	0	Not GPI-anchored	100	99.3138	Uncharacterized protein	5	Ustilaginaceae	I2FWG9_USTH4	sr12057	1	uncharacterized protein	83.05	99	873
767	g767_chr02_Ss	171532	174066	+	0	N	0	Not GPI-anchored	100	99.2578	Uncharacterized protein	5	Ustilaginaceae	I2FWG8_USTH4	sr12056	1	uncharacterized protein	79.66	100	880
768	g768_chr02_Ss	175114	179771	+	2	N	4	Not GPI-anchored	89.0586	97.3903	""	""	""	""	sr12055	1	uncharacterized protein	86.94	59	712
769	g769_chr02_Ss	180879	181475	+	1	N	0	Not GPI-anchored	0	0	Related to transposase (C-terminal) (Fragment)	1	Sporisorium reilianum (strain SRZ2)	E6ZJI9_SPORE	sr01840		related to transposase (C-terminal fragment)	41.88	95	191
770	g770_chr02_Ss	184679	184960	+	0	N	0	Not GPI-anchored	30.7692	0	Putative uncharacterized protein	1	Ustilago maydis (strain 521 / FGSC 9021)	Q4PC51_USTMA	sr07366		related to transposase	55.7	85	79
771	g771_chr02_Ss	185183	191142	-	3	N	0	Not GPI-anchored	98.5245	97.0334	Putative uncharacterized protein	1	Ustilago maydis (strain 521 / FGSC 9021)	Q4PGK2_USTMA	sr12052	1	uncharacterized protein	79.7	71	1286
772	g772_chr02_Ss	191424	193307	-	0	N	0	Not GPI-anchored	100	100	Phosphomevalonate kinase	7	Ustilaginaceae	M9LPG9_PSEA3	sr12051	1	related to ERG8 - phosphomevalonate kinase	88.91	100	631
773	g773_chr02_Ss	196614	198648	+	1	N	0	Not GPI-anchored	100	100	Uncharacterized protein	7	Ustilaginaceae	V5E8P6_PSEBG	sr12050	1	uncharacterized protein	86.78	97	643
774	g774_chr02_Ss	198890	201082	+	1	N	0	Not GPI-anchored	96.4421	96.0306	Uncharacterized protein	7	Ustilaginaceae	R9PDS5_PSEHS	sr12049		uncharacterized protein	66.99	99	718
775	g775_chr02_Ss	201190	206442	-	0	N	1	Not GPI-anchored	100	99.8865	Uncharacterized protein	6	Ustilaginaceae	R9PDR2_PSEHS	sr12048	1	uncharacterized protein	80.97	99	1776
776	g776_chr02_Ss	207196	208643	+	1	N	0	Not GPI-anchored	100	100	Uncharacterized protein	1	Trichosporon asahii var. asahii (strain CBS 8904)	K1VBP5_TRIAC	sr12047	1	probable GDI1 - GDP dissociation inhibitor	98.01	100	452
777	g777_chr02_Ss	209130	210689	+	0	N	1	Not GPI-anchored	100	100	Uncharacterized protein	2	Pseudozyma	M9LPG5_PSEA3	sr12046		uncharacterized protein	74.47	96	521
778	g778_chr02_Ss	210720	212025	-	3	N	0	Not GPI-anchored	99.6279	99.2446	""	""	""	""	sr12045		uncharacterized protein	77.92	45	154
779	g779_chr02_Ss	212439	212894	-	0	N	0	Not GPI-anchored	100	100	""	""	""	""	sr12044		related to DDR48 - heat shock protein	84.78	30	46
780	g780_chr02_Ss	216222	221866	+	1	N	0	Not GPI-anchored	98.731	99.2835	Putative DNA helicase INO80	8	Ustilaginaceae	INO80_USTMA	sr12043	1	related to INO80 - ATPase with chromatin remodeling and helicase activity	88.67	100	1916
781	g781_chr02_Ss	226265	228076	+	0	N	0	Not GPI-anchored	100	99.0055	Potential fungal zinc cluster transcription factor	6	Ustilaginaceae	R9PDQ7_PSEHS	sr12042	1	uncharacterized protein	83.65	100	630
782	g782_chr02_Ss	228480	230571	-	3	N	0	Not GPI-anchored	100	94.7904	Related to lipase	4	Ustilaginaceae	E6ZLH2_SPORE	sr12041	1	related to lipase	61.82	97	296
783	g783_chr02_Ss	232157	232517	-	1	N	0	Not GPI-anchored	100	100	4407EA5 SF3b10-domain-containing protein	1	Fomitiporia mediterranea (strain MF3/22)	UPI0004407EA5	sr12040	sr_contig_5.00023	probable Splicing factor 3B subunit 5	98.84	100	86
784	g784_chr02_Ss	233983	238007	+	1	N	2	Not GPI-anchored	100	96.8734	Uncharacterized protein	6	Ustilaginaceae	I2FWE9_USTH4	sr12039	1	uncharacterized protein	81.92	97	1311
785	g785_chr02_Ss	239187	240764	+	3	Y	0	Not GPI-anchored	100	87.2593	""	""	""	""	sr12038	1	probable ribosomal protein L35	95.87	56	121
786	g786_chr02_Ss	241400	242336	-	3	N	0	Not GPI-anchored	100	32.9016	Uncharacterized protein	1	Pseudozyma aphidis DSM 70725	W3VQP9_9BASI	sr12037		related to SSS1 - ER protein-translocase complex subunit	54.17	76	96
787	g787_chr02_Ss	242811	243410	+	0	N	0	Not GPI-anchored	100	100	Uncharacterized protein	7	Ustilaginaceae	R9PDS9_PSEHS	sr12036		related to IMG2 - mitochondrial ribosomal protein of the large subunit	78.79	66	132
788	g788_chr02_Ss	243621	245797	-	1	N	0	Not GPI-anchored	100	100	Nucleolar GTP-binding protein	5	Ustilaginaceae	V5E8N2_PSEBG	sr12035	1	probable LSG1 - Large-Subunit GTPase involved in 60S ribosomal subunit biogenesis	87.06	100	734
789	g789_chr02_Ss	246161	248244	+	1	N	0	Not GPI-anchored	100	100	Digestive organ expansion factor	7	Ustilaginaceae	R9PDQ8_PSEHS	sr12034	1	related to UTP25 - nucleolar protein required for 35S pre-RNA processing and 40S ribosomal subunit biogenesis	81.65	100	692
790	g790_chr02_Ss	248397	251152	-	2	N	0	Not GPI-anchored	100	99.9228	Uncharacterized protein	3	Ustilaginaceae	I2FWE3_USTH4	sr12033		uncharacterized protein	70.61	99	922
791	g791_chr02_Ss	251493	255134	-	0	N	0	Not GPI-anchored	100	100	Related to TAF1-TFIID subunit (TBP-associated factor), 145 kD	5	Ustilaginaceae	E6ZLG4_SPORE	sr12032	1	related to TAF1 - TFIID subunit (TBP-associated factor), 145 kD	92.33	99	1213
792	g792_chr02_Ss	255991	257675	+	1	N	0	Not GPI-anchored	100	99.6234	Related to 2-dehydropantoate 2-reductase	6	Ustilaginaceae	I2FWE1_USTH4	sr12031	1	related to 2-dehydropantoate 2-reductase	84.66	100	567
793	g793_chr02_Ss	257876	261406	-	0	N	0	Not GPI-anchored	100	100	Related to DNA repair protein rad18	7	Ustilaginaceae	E6ZLG2_SPORE	sr12030	1	related to DNA repair protein rad18	86.49	100	1177
794	g794_chr02_Ss	263075	263599	+	0	N	4	Not GPI-anchored	84.13	100	Predicted protein	17	Agaricomycetes	B0CRQ0_LACBS	sr12029	1	uncharacterized protein	95.98	100	174
795	g795_chr02_Ss	264631	268296	+	0	N	0	Not GPI-anchored	100	96.8207	Pre-mRNA-splicing factor RSE1	60	Fungi	RSE1_USTMA	sr12028	1	probable splicing factor 3B subunit 3	95.9	100	1221
796	g796_chr02_Ss	271435	276550	+	1	N	0	Not GPI-anchored	100	100	Uncharacterized protein	3	Ustilaginaceae	I2FWD7_USTH4	sr12027	1	uncharacterized protein	84.09	99	1672
797	g797_chr02_Ss	277348	279687	+	0	N	0	Not GPI-anchored	100	100	Uncharacterized protein	3	Ustilaginaceae	R9PDP8_PSEHS	sr12026	1	uncharacterized protein	84.63	100	787
798	g798_chr02_Ss	280219	282114	+	3	N	0	Not GPI-anchored	45.4272	96.2025	""	""	""	""	sr12025		uncharacterized protein	46.3	62	365
799	g799_chr02_Ss	282485	285705	-	1	N	0	Not GPI-anchored	100	99.8105	Uncharacterized protein	5	Ustilaginaceae	R9PDN5_PSEHS	sr12024	1	uncharacterized protein	78.89	100	1099
800	g800_chr02_Ss	288643	289371	-	0	Y	1	Not GPI-anchored	100	100	Uncharacterized protein	5	Ustilaginaceae	R9PDR3_PSEHS	sr12023	1	uncharacterized protein	90.91	100	242
801	g801_chr02_Ss	290778	295957	-	1	N	0	Not GPI-anchored	100	99.2944	Related to KEL1-involved in cell fusion and morphology	3	Ustilaginaceae	E6ZLF4_SPORE	sr12022	1	related to KEL1 - involved in cell fusion and morphology	87.16	100	1768
802	g802_chr02_Ss	296801	297624	-	1	N	0	Not GPI-anchored	100	97.9109	Uncharacterized protein	2	Pseudozyma	V5EU71_PSEBG	sr12021		uncharacterized protein	62.5	100	248
803	g803_chr02_Ss	299449	301796	+	2	Y	1	Not GPI-anchored	100	99.3503	""	""	""	""	sr12020	1	uncharacterized protein	82.91	62	357
804	g804_chr02_Ss	302128	303244	-	1	N	0	Not GPI-anchored	100	100	Replication factor C subunit 4	133	root	RFC4_SCHPO	sr12019	1	probable RFC4 - DNA replication factor C, 37 kDa subunit	96.51	100	344
805	g805_chr02_Ss	304070	310871	+	2	N	0	Not GPI-anchored	100	100	Related to helicase-dna-binding protein	5	Ustilaginaceae	E6ZLF0_SPORE	sr12018	1	related to helicase-dna-binding protein	80.91	92	2106
806	g806_chr02_Ss	311003	312938	-	1	N	0	Not GPI-anchored	100	99.6585	Uncharacterized protein	3	Ustilaginaceae	R9PDM5_PSEHS	sr12017		related to Origin recognition complex subunit 4	77.04	99	588
807	g807_chr02_Ss	315731	320767	+	0	N	4	Not GPI-anchored	47.199	96.9222	Putative uncharacterized protein	1	Sporisorium reilianum (strain SRZ2)	E6ZLE8_SPORE	sr12016	1	uncharacterized protein	82.97	100	1685
808	g808_chr02_Ss	321101	322181	+	1	N	1	Not GPI-anchored	100	100	Cytochrome c oxidase assembly protein COX11	4	Ustilaginaceae	R9PE14_PSEHS	sr12015	1	probable COX11 - cytochrome-c oxidase assembly protein	87.88	100	330
809	g809_chr02_Ss	322761	323762	+	0	N	0	Not GPI-anchored	100	99.8041	Nucleolar protein	4	Ustilaginaceae	R9PDQ5_PSEHS	sr12014	1	related to UTP11 - subunit of U3-containing small subunit processome complex	81.98	99	333
810	g810_chr02_Ss	324131	325587	-	1	N	7	Not GPI-anchored	100	99.8935	Pantothenate transporter liz1	7	Ustilaginaceae	R9PMZ2_PSEHS	sr12013	1	probable FEN2 - Pantothenate permease	89.72	100	214
811	g811_chr02_Ss	329108	330565	+	0	Y	0	Weakly probable	100	100	Related to stress response protein rds1p	7	Ustilaginaceae	I2FWC2_USTH4	sr12012		related to stress response protein rds1p	78.93	77	375
812	g812_chr02_Ss	330730	332622	-	0	N	0	Not GPI-anchored	100	100	Uncharacterized protein	3	Ustilaginaceae	R9PDM2_PSEHS	sr12011	1	uncharacterized protein	74.57	100	633
813	g813_chr02_Ss	333212	334258	+	0	N	0	Not GPI-anchored	100	90.9004	Uncharacterized protein	1	Pseudozyma aphidis DSM 70725	W3VQW7_9BASI	sr12010		related to aflatoxin aldehyde reductase	81.61	100	348
814	g814_chr02_Ss	334405	339465	-	0	N	0	Not GPI-anchored	97.9068	99.9211	Related to MAPKK kinase	7	Ustilaginaceae	I2FWB9_USTH4	sr12009	1	related to MAPKK kinase	90.76	100	1689
815	g815_chr02_Ss	340826	342945	+	2	N	8	Not GPI-anchored	100	99.1597	Predicted transporter	2	Pseudozyma	M9MF30_PSEA3	sr12008	1	related to sugar transport protein	87.91	92	579
816	g816_chr02_Ss	343309	344092	-	1	N	1	Not GPI-anchored	60.8974	74.6237	Predicted protein	4	Ustilaginaceae	Q4PGP4_USTMA	sr12007		uncharacterized protein	85.96	74	114
817	g817_chr02_Ss	344825	347936	-	3	N	4	Not GPI-anchored	100	97.7456	Uncharacterized protein	2	Ustilaginaceae	M9M1P9_PSEA3	sr12006	1	probable NADH2 dehydrogenase (ubiquinone) flavoprotein 1	97.24	63	508
818	g818_chr02_Ss	348966	349456	-	2	N	0	Not GPI-anchored	100	100	Uncharacterized protein	3	Ustilaginomycotina	M9LVN3_PSEA3	sr12004	1	probable TIM8 - Translocase of the mitochondrial inner Membrane	97.59	100	83
819	g819_chr02_Ss	349778	350871	+	1	N	0	Not GPI-anchored	100	100	Related to NOP6-protein with possible role in rRNA processing	7	Ustilaginaceae	I2FWB3_USTH4	sr12003		related to NOP6 - protein with possible role in rRNA processing	69.95	100	366
820	g820_chr02_Ss	351101	352099	-	0	Y	1	Not GPI-anchored	84.0361	100	Mitochondrial import inner membrane translocase, subunit TIM8	6	Ustilaginaceae	M9MF28_PSEA3	sr12002	1	uncharacterized protein	78.46	98	325
821	g821_chr02_Ss	352510	354699	-	0	N	0	Not GPI-anchored	100	100	ER-associated protein catabolism-related protein	8	Ustilaginomycotina	R9PDL3_PSEHS	sr12001	1	probable NPL4 - nuclear protein localization factor and ER translocation component	90.03	100	732
822	g822_chr02_Ss	356556	361448	+	0	N	8	Not GPI-anchored	100	97.6331	Probable YOR1-ABC transporter	3	Ustilaginaceae	E6ZLD2_SPORE	sr12000	1	probable YOR1 - ABC transporter	92.03	99	1631
823	g823_chr02_Ss	361714	362505	-	0	N	0	Not GPI-anchored	100	100	Related to Proteasome activator complex subunit 3	8	Ustilaginaceae	I2FWA9_USTH4	sr11999		related to Proteasome activator complex subunit 3	85.28	100	265
824	g824_chr02_Ss	362869	365525	+	1	N	0	Not GPI-anchored	100	99.7296	Related to Exocyst complex component Sec5	6	Ustilaginaceae	E6ZLD0_SPORE	sr11998	1	related to Exocyst complex component Sec5	85.76	100	885
825	g825_chr02_Ss	365821	366315	-	0	N	2	Not GPI-anchored	100	100	Genomic scaffold, msy_sf_11	93	Eukaryota	M5EAY6_MALS4	sr11997	1	probable TIM17 - mitochondrial inner membrane import translocase subunit	96.95	100	164
826	g826_chr02_Ss	367206	368969	-	0	N	0	Not GPI-anchored	100	100	Dimethylaniline monooxygenase	7	Ustilaginaceae	R9PDK9_PSEHS	sr11996	1	related to monooxygenase	92.69	100	588
827	g827_chr02_Ss	369883	372528	-	0	N	1	Not GPI-anchored	100	100	Uncharacterized protein	8	Ustilaginaceae	M9M1P1_PSEA3	sr11995	1	uncharacterized protein	91.7	100	892
828	g828_chr02_Ss	374232	378604	-	1	N	0	Not GPI-anchored	100	100	Uncharacterized protein	1	Ustilago hordei (strain Uh4875-4)	I2FWA4_USTH4	sr11994	1	uncharacterized protein	73.1	37	539
829	g829_chr02_Ss	380834	383737	+	0	N	0	Not GPI-anchored	100	100	Uncharacterized protein	3	Ustilaginaceae	R9PMX7_PSEHS	sr11993	1	uncharacterized protein	71.21	100	969
830	g830_chr02_Ss	383877	384497	-	1	N	0	Not GPI-anchored	100	99.8039	Uncharacterized protein	5	Ustilaginaceae	I2FWA2_USTH4	sr11992		uncharacterized protein	78.65	99	178
831	g831_chr02_Ss	385384	386433	-	0	N	0	Not GPI-anchored	100	100	Uncharacterized protein	1	Fibroporia radiculosa (strain TFFH 294)	J4GAC3_FIBRA	sr11991	1	G-protein beta subunit Bpp1	99.71	100	349
832	g832_chr02_Ss	388532	394093	+	0	N	0	Not GPI-anchored	100	100	Putative uncharacterized protein	1	Sporisorium reilianum (strain SRZ2)	E6ZLC2_SPORE	sr11990	1	uncharacterized protein	65.42	99	1897
833	g833_chr02_Ss	395326	397290	+	4	N	0	Not GPI-anchored	58.5315	100	Putative uncharacterized protein	1	Sporisorium reilianum (strain SRZ2)	E6ZLC1_SPORE	sr11989	1	uncharacterized protein	45.56	96	338
834	g834_chr02_Ss	397847	399342	+	1	N	0	Not GPI-anchored	100	100	""	""	""	""			na
835	g835_chr02_Ss	399642	402065	+	1	N	0	Not GPI-anchored	98.1921	99.4753	""	""	""	""	sr11988	1	related to Zinc-binding oxidoreductase	68.15	25	157
836	g836_chr02_Ss	402134	403840	-	0	N	0	Not GPI-anchored	100	100	Uncharacterized protein	1	Pseudozyma brasiliensis (strain GHG001)	V5GL00_PSEBG	sr11987		related to protein DGCR14, probably involved in pre-mRNA splicing	73.08	100	572
837	g837_chr02_Ss	404833	406345	+	1	N	0	Not GPI-anchored	100	100	Uncharacterized protein	6	Ustilaginaceae	I2FW96_USTH4	sr11986	1	uncharacterized protein	83.74	100	486
838	g838_chr02_Ss	406616	408489	-	1	N	0	Not GPI-anchored	100	97.9579	Related to SAD1-protein required for assembly of U4 snRNA into the U4/U6 particle	6	Ustilaginaceae	I2FW95_USTH4	sr11985	1	related to SAD1 - protein required for assembly of U4 snRNA into the U4/U6 particle	87.54	99	353
839	g839_chr02_Ss	410235	416601	+	1	N	11	Not GPI-anchored	100	100	Multidrug transporter	4	Ustilaginaceae	R9PDK8_PSEHS	sr11984	1	uncharacterized protein	83.94	97	2005
840	g840_chr02_Ss	417656	421903	-	5	N	0	Not GPI-anchored	94.0089	98.641	""	""	""	""	sr11983	1	related to exochitinase	78.2	55	610
841	g841_chr02_Ss	422317	427293	-	0	N	0	Not GPI-anchored	96.4866	99.2787	Uncharacterized protein	7	Ustilaginaceae	I2FW91_USTH4	sr11981	1	uncharacterized protein	87.49	100	1679
842	g842_chr02_Ss	429186	431210	-	0	N	0	Not GPI-anchored	100	100	45602E1 hypothetical protein PFL1_03372	1	Pseudozyma flocculosa PF-1	UPI00045602E1	sr11980	1	related to NOP7 - component of several different pre-ribosomal particles	93.35	100	677
843	g843_chr02_Ss	433846	434646	+	0	Y	0	Highly probable	100	100	Uncharacterized protein	5	Ustilaginaceae	V5ENG4_PSEBG	sr11979	1	uncharacterized protein	73.62	94	254
844	g844_chr02_Ss	436991	439627	+	0	N	0	Not GPI-anchored	99.8876	99.8864	Related to HRK1-Protein kinase with a role in ion homeostasis	5	Ustilaginaceae	I2FW87_USTH4	sr11978	1	related to HRK1 - Protein kinase with a role in ion homeostasis	89.9	100	881
845	g845_chr02_Ss	439864	440661	-	0	N	0	Not GPI-anchored	100	100	Related to CSL4-exosome core component	8	Ustilaginaceae	E6ZLA9_SPORE	sr11977	1	related to CSL4 - exosome core component	87.36	100	269
846	g846_chr02_Ss	441147	443336	+	0	N	0	Not GPI-anchored	100	99.9548	Related to LTV1-low-temperature viability protein	7	Ustilaginaceae	I2FW85_USTH4	sr11976	1	related to LTV1 - low-temperature viability protein	92.59	100	729
847	g847_chr02_Ss	443944	445161	+	0	Y	0	Not GPI-anchored	100	100	Aminopeptidase	7	Ustilaginaceae	R9PDJ9_PSEHS	sr11975		related to bacterial leucyl aminopeptidase precursor	85.29	100	408
848	g848_chr02_Ss	445258	447773	-	1	N	0	Not GPI-anchored	100	100	Uncharacterized protein	2	Pseudozyma	V5ENG0_PSEBG	sr11974	1	uncharacterized protein	88.96	100	806
849	g849_chr02_Ss	448623	449539	-	1	N	0	Not GPI-anchored	100	100	Putative uncharacterized protein	1	Ustilago maydis (strain 521 / FGSC 9021)	Q4PGS7_USTMA	sr11973	1	probable ribosomal protein L22	96.8	100	125
850	g850_chr02_Ss	450526	452262	-	1	N	0	Not GPI-anchored	100	100	Uncharacterized protein	3	Ustilago hordei	L7N6D8_USTH4	sr16557		uncharacterized protein	44.71	50	255
851	g851_chr02_Ss	452581	453369	-	0	N	0	Not GPI-anchored	100	100	""	""	""	""			na
852	g852_chr02_Ss	454586	456085	+	0	N	0	Not GPI-anchored	100	100	Centromere/microtubule-binding protein cbf5	3	Eurotiomycetidae	C1H9D7_PARBA	sr11972	1	probable CBF5 - Centromere Binding Factor / putative rRNA pseuduridine synthase	96.31	98	488
853	g853_chr02_Ss	456647	458206	-	0	N	1	Not GPI-anchored	100	100	Uncharacterized protein	7	Ustilaginaceae	I2FW80_USTH4	sr11971	1	uncharacterized protein	75.65	96	497
854	g854_chr02_Ss	458411	459808	+	0	N	0	Not GPI-anchored	100	99.3548	NADH-cytochrome b5 reductase 3	4	Ustilaginaceae	R9PDJ5_PSEHS	sr11970		related to CYC2 - cytochrome-c mitochondrial import factor	72.59	100	467
855	g855_chr02_Ss	459877	461019	-	0	N	0	Not GPI-anchored	100	100	Related to TAZ1-Lyso-phosphatidylcholine acyltransferase	6	Ustilaginaceae	E6ZLA1_SPORE	sr11969		related to TAZ1 - Lyso-phosphatidylcholine acyltransferase	83.55	100	383
856	g856_chr02_Ss	461694	462100	+	1	N	0	Not GPI-anchored	100	100	""	""	""	""	sr11968		related to TIM13 - Translocase of the inner membrane	95.28	100	106
857	g857_chr02_Ss	462388	463436	-	1	N	0	Not GPI-anchored	100	98.7629	Potential anaphase-promoting complex processivity factor	6	Ustilaginaceae	R9PMV4_PSEHS	sr11967		related to anaphase promoting complex subunit 10	73.19	100	317
858	g858_chr02_Ss	463817	465550	-	0	N	13	Not GPI-anchored	100	100	Related to VBA1-Vacuolar Basic Amino acid transporter	8	Ustilaginaceae	I2FW75_USTH4	sr11966	1	related to VBA1 - Vacuolar Basic Amino acid transporter	90.52	100	580
859	g859_chr02_Ss	466403	471109	+	0	N	0	Not GPI-anchored	100	100	Related to RRP5-processing of pre-ribosomal RNA	6	Ustilaginaceae	I2FW74_USTH4	sr11965	1	related to RRP5 - processing of pre-ribosomal RNA	85.91	99	1569
860	g860_chr02_Ss	471987	473762	+	0	N	0	Not GPI-anchored	100	100	Uncharacterized protein	5	Ustilaginaceae	R9PDW9_PSEHS	sr11963	1	related to TRM44 - tRNA(Ser) Um(44) 2`-O-methyltransferase	71.05	99	601
861	g861_chr02_Ss	473847	476168	-	0	N	1	Not GPI-anchored	100	100	Potential mitochondrial chaperonin	6	Ustilaginaceae	R9PDK7_PSEHS	sr11962	1	uncharacterized protein	89.27	100	783
862	g862_chr02_Ss	476796	478718	+	0	N	0	Not GPI-anchored	100	99.4819	WD repeat-containing protein UM00675	6	Ustilaginaceae	YD156_USTMA	sr11961	1	uncharacterized protein	88.58	100	648
863	g863_chr02_Ss	478924	482487	-	5	N	0	Not GPI-anchored	82.8735	81.8758	""	""	""	""	sr11960	1	probable FBA1 - fructose-bisphosphate aldolase	98.6	47	358
864	g864_chr02_Ss	483603	484525	-	3	N	0	Not GPI-anchored	100	99.8355	""	""	""	""	sr11959	1	probable het-c2 protein	96.5	100	200
865	g865_chr02_Ss	485164	486702	-	1	N	0	Not GPI-anchored	100	100	Uricase	4	Ustilaginaceae	Q4PGU1_USTMA	sr11958	1	probable urate oxidase (uricase)	92.97	80	327
866	g866_chr02_Ss	487567	491580	+	5	Y	0	Not GPI-anchored	98.6205	90.801	Putative uncharacterized protein	1	Ustilago maydis (strain 521 / FGSC 9021)	Q4PGU2_USTMA	sr11957	1	uncharacterized protein	73.85	76	826
867	g867_chr02_Ss	492171	494279	-	0	N	0	Not GPI-anchored	100	100	Uncharacterized protein	1	Pseudozyma brasiliensis (strain GHG001)	V5EWE0_PSEBG	sr11956	1	uncharacterized protein	85.21	100	710
868	g868_chr02_Ss	499699	502395	-	0	N	5	Not GPI-anchored	100	100	Uncharacterized protein	5	Ustilaginaceae	V5EU29_PSEBG	sr11955	1	uncharacterized protein	84.09	99	899
869	g869_chr02_Ss	504053	505258	+	0	N	0	Not GPI-anchored	100	100	Related to TFB3-TFIIH subunit (Transcription/repair factor)	8	Ustilaginomycotina	E6ZL86_SPORE	sr11954	1	related to TFB3 - TFIIH subunit (transcription/repair factor)	95.77	100	402
870	g870_chr02_Ss	505369	505677	-	1	N	0	Not GPI-anchored	100	100	Uncharacterized protein	5	Ustilaginaceae	M9LVL0_PSEA3	sr11953	1	uncharacterized protein	82.67	100	75
871	g871_chr02_Ss	506943	509723	+	0	N	0	Not GPI-anchored	100	100	Protein involved in Snf1 protein kinase complex assembly	6	Ustilaginaceae	M9LPA3_PSEA3	sr11952	1	related to SIP2 - subunit of the Snf1 serine/threonine protein kinase complex	87.92	100	927
872	g872_chr02_Ss	509938	510974	-	1	N	0	Not GPI-anchored	100	99.8955	Uncharacterized protein	1	Pseudozyma brasiliensis (strain GHG001)	V5EWD6_PSEBG	sr11951	1	related to Cell cycle control protein cwf5	81.21	98	314
873	g873_chr02_Ss	511336	512598	+	0	N	0	Not GPI-anchored	100	96.519	Uncharacterized protein	7	Ustilaginaceae	M9MCW4_PSEA3	sr11950	1	uncharacterized protein	87.62	100	420
874	g874_chr02_Ss	513089	513456	+	1	N	2	Not GPI-anchored	100	100	Related to NADH:ubiquinone oxidoreductase 14 kDa	5	Ustilaginaceae	E6ZL81_SPORE	sr11949	1	related to NADH:ubiquinone oxidoreductase 14 kda	97.67	100	86
875	g875_chr02_Ss	513971	515019	-	2	N	0	Not GPI-anchored	100	100	Uncharacterized protein	6	Ustilaginaceae	I2FW57_USTH4	sr11948	1	related to MZM1 - protein required for assembly of the cytochrome bc1 complex	80.69	100	321
876	g876_chr02_Ss	515671	516690	+	1	Y	0	Not GPI-anchored	100	100	Putative uncharacterized protein	1	Sporisorium reilianum (strain SRZ2)	E6ZL79_SPORE	sr11947		uncharacterized protein	40.65	99	310
877	g877_chr02_Ss	517929	520490	+	0	N	0	Not GPI-anchored	100	100	E3 ubiquitin-protein ligase	22	Dikarya	A8NGX0_COPC7	sr11946	1	probable ubiquitin-protein ligase	96.72	100	853
878	g878_chr02_Ss	520834	522282	-	0	Y	9	Not GPI-anchored	100	100	Predicted integral membrane protein	6	Ustilaginaceae	M9MF04_PSEA3	sr11944	1	uncharacterized protein	93.62	98	470
879	g879_chr02_Ss	524334	525662	+	0	N	0	Not GPI-anchored	100	99.3263	Uncharacterized protein	13	Agaricomycetes	K9IAC7_AGABB	sr11943	1	probable HOS2 - putative histone deacetylase	98.64	100	442
880	g880_chr02_Ss	526057	528705	-	0	N	0	Not GPI-anchored	100	100	Uncharacterized protein	1	Pseudozyma hubeiensis (strain SY62)	R9PDI9_PSEHS	sr11945	1	golgi adaptor HA1/AP1 adaptin gamma subunit	92.55	100	886
881	g881_chr02_Ss	530151	531274	-	2	N	0	Not GPI-anchored	52.5229	33.0601	""	""	""	""	sr14765		probable RPO21 - DNA-directed RNA polymerase II, 215 KD subunit	62.65	67	83
882	g882_chr02_Ss	531450	532181	-	0	N	0	Not GPI-anchored	100	100	Uncharacterized protein	1	Pseudozyma hubeiensis (strain SY62)	R9PDI9_PSEHS	sr11937	1	probable RPS6B - 40s ribosomal protein S6	97.53	100	243
883	g883_chr02_Ss	534263	535065	+	1	N	0	Not GPI-anchored	100	100	40S ribosomal protein S13	193	Eukaryota	RS13_AGABI	sr11938	1	probable 40s ribosomal protein S13.e	98.68	100	151
884	g884_chr02_Ss	535466	538021	-	0	N	0	Not GPI-anchored	100	100	Uncharacterized protein	6	Ustilaginaceae	I2FW44_USTH4	sr11939	1	uncharacterized protein	90.95	100	851
885	g885_chr02_Ss	539262	541217	-	0	N	0	Not GPI-anchored	100	100	Related to RAD7-nucleotide excision repair protein	6	Ustilaginaceae	E6ZL71_SPORE	sr11940	1	related to RAD7 - nucleotide excision repair protein	86.66	100	652
886	g886_chr02_Ss	541653	543242	-	0	N	0	Not GPI-anchored	100	100	Related to YSC84-protein involved in the organization of the actin cytoskeleton	6	Ustilaginaceae	I2FW46_USTH4	sr10642		uncharacterized protein	36.61	54	295
887	g887_chr02_Ss	543922	545714	-	1	Y	1	Not GPI-anchored	100	100	Glycoside hydrolase	7	Ustilaginaceae	R9PDI4_PSEHS	sr11936	1	probable Family 9 glycosyl hydrolase	82.41	100	597
888	g888_chr02_Ss	546637	547257	+	0	N	0	Not GPI-anchored	100	100	ADP-ribosylation factor-like protein 2	97	Opisthokonta	ARL2_HUMAN	sr11935	1	probable ARL1 - ADP-ribosylation factor	97.57	100	206
889	g889_chr02_Ss	547362	549026	-	0	N	10	Not GPI-anchored	100	100	Related to GPI-transamidase subunit	6	Ustilaginaceae	E6ZL65_SPORE	sr11934	1	related to GPI - transamidase subunit	87.91	100	554
890	g890_chr02_Ss	549522	551915	+	0	N	0	Not GPI-anchored	100	99.9174	ATP-dependent RNA helicase pitchoune	6	Ustilaginaceae	M9M1K2_PSEA3	sr11933	1	related to RNA helicase	88.28	100	802
891	g891_chr02_Ss	552698	554839	+	0	N	0	Not GPI-anchored	96.9683	100	Uncharacterized protein	8	Ustilaginaceae	R9PDU6_PSEHS	sr11932	1	related to CDC23 - cell division control protein	92.88	100	716
892	g892_chr02_Ss	555329	556510	+	0	N	0	Not GPI-anchored	100	100	Related to Progesterone 5-beta-reductase	5	Ustilaginaceae	E6ZL62_SPORE	sr11931	1	related to Progesterone 5-beta-reductase	93.89	100	393
893	g893_chr02_Ss	557268	559776	+	2	N	0	Not GPI-anchored	100	99.9043	Uncharacterized protein	1	Pseudozyma hubeiensis (strain SY62)	R9PDI0_PSEHS	sr11930	1	uncharacterized protein	85.13	80	558
894	g894_chr02_Ss	560526	561341	-	4	N	0	Not GPI-anchored	100	100	Putative uncharacterized protein	1	Ustilago maydis (strain 521 / FGSC 9021)	Q4PGW5_USTMA	sr11928	1	probable UBC5 - E2 ubiquitin-conjugating enzyme	96.67	100	150
895	g895_chr02_Ss	562145	563515	+	0	N	0	Not GPI-anchored	100	100	Uncharacterized protein	7	Ustilaginaceae	M9M1I1_PSEA3	sr11927	1	uncharacterized protein	89.69	100	456
896	g896_chr02_Ss	563922	564896	-	0	N	2	Not GPI-anchored	100	100	NADH-cytochrome b5 reductase 1	29	Fungi	NCB5R_USTMA	sr11926	1	related to cytochrome-b5 reductase	95.06	100	324
897	g897_chr02_Ss	565732	568710	+	0	N	0	Not GPI-anchored	99.9665	98.9273	FOG: LIM domain	6	Ustilaginaceae	M9MCV7_PSEA3	sr11925	1	uncharacterized protein	89.6	99	990
898	g898_chr02_Ss	569435	576296	+	1	N	0	Not GPI-anchored	86.2465	89.1827	Uncharacterized protein	4	Ustilaginaceae	R9PDF4_PSEHS	sr11924	1	uncharacterized protein	84.4	78	1750
899	g899_chr02_Ss	576428	577006	-	1	N	0	Not GPI-anchored	100	100	""	""	""	""	sr11923		uncharacterized protein	90.41	59	73
900	g900_chr02_Ss	577375	579051	+	5	N	0	Not GPI-anchored	100	100	COP9 signalosome, subunit CSN6	7	Ustilaginaceae	M9M1H7_PSEA3	sr11922	1	related to COP9 signalosome complex subunit 6	93.82	99	356
901	g901_chr02_Ss	584516	586366	+	0	N	0	Not GPI-anchored	100	99.7307	Uncharacterized protein	4	Ustilaginaceae	R9PDT7_PSEHS	sr11921	1	probable Hgl1p, required for dimorphism and teliospore formation	82.15	100	633
902	g902_chr02_Ss	586952	589132	-	0	N	0	Not GPI-anchored	100	100	Related to Phenol 2-monooxygenase	7	Ustilaginaceae	I2FW18_USTH4	sr11920	1	related to Phenol 2-monooxygenase	96.29	100	727
903	g903_chr02_Ss	590141	595096	-	0	N	0	Not GPI-anchored	100	100	Uncharacterized protein	7	Ustilaginaceae	R9PMR8_PSEHS	sr11919	1	related to nuclear pore complex protein Nup160	89.58	100	1651
904	g904_chr02_Ss	595743	596996	-	0	Y	0	Highly probable	100	61.8705	Uncharacterized protein	7	Ustilaginaceae	M9LP89_PSEA3	sr11918	1	related to CDA2 - sporulation-specific chitin deacetylase	86.24	97	407
905	g905_chr02_Ss	599168	600109	+	0	Y	0	Not GPI-anchored	100	100	Arylacetamide deacetylase	6	Ustilaginaceae	M9M1H3_PSEA3	sr11917	1	related to triacylglycerol lipase	82.43	100	313
906	g906_chr02_Ss	600269	602197	-	0	N	1	Not GPI-anchored	100	100	Aminoacylase ACY1 and related metalloexopeptidases	7	Ustilaginaceae	M9LVK1_PSEA3	sr11916	1	related to CPS1 - Gly-X carboxypeptidase YSCS precursor	91.12	100	642
907	g907_chr02_Ss	606288	607477	+	3	N	0	Not GPI-anchored	0	0	""	""	""	""			na
908	g908_chr02_Ss	609699	611288	+	1	N	0	Not GPI-anchored	100	99.314	Nucleoporin autopeptidase	4	Ustilaginaceae	R9PDE4_PSEHS	sr11915	1	uncharacterized protein	78.89	96	431
909	g909_chr02_Ss	612062	614119	+	0	N	1	Not GPI-anchored	100	100	Mitochondrion protein	7	Ustilaginaceae	R9PDD5_PSEHS	sr11914	1	related to FCJ1 - mitochondrial inner membrane protein involved in formation of crista junctions	94.74	100	685
910	g910_chr02_Ss	614423	615330	-	1	N	0	Not GPI-anchored	100	100	Potential mitochondrial Complex I, NUHM_24kd subunit	1	Pseudozyma hubeiensis (strain SY62)	R9PDT0_PSEHS	sr11913	1	probable NADH-ubiquinone oxidoreductase 24 kDa subunit, mitochondrial precursor	89.93	100	268
911	g911_chr02_Ss	616061	616855	+	0	N	0	Not GPI-anchored	100	100	NADH:ubiquinone oxidoreductase, NDUFS8/23 kDa subunit	27	Opisthokonta	M9LVK0_PSEA3	sr11912	1	probable NADH-ubiquinone oxidoreductase 23 kDa subunit precursor	93.96	100	265
912	g912_chr02_Ss	617172	618111	-	1	N	0	Not GPI-anchored	100	96.5438	Uncharacterized protein	5	Ustilaginaceae	I2FW38_USTH4	sr11911		uncharacterized protein	67.47	100	289
913	g913_chr02_Ss	618430	620754	-	0	N	1	Not GPI-anchored	100	100	Uncharacterized protein	7	Ustilaginaceae	R9PDE2_PSEHS	sr11910	1	uncharacterized protein	89.59	100	778
914	g914_chr02_Ss	621274	623844	+	0	N	6	Not GPI-anchored	100	99.7308	V-type H+-transporting ATPase subunit I	15	Basidiomycota	E3KRC1_PUCGT	sr11909	1	probable Vacuolar (H )-ATPase, 98 KD subunit	97.43	100	856
915	g915_chr02_Ss	624748	629673	+	0	Y	1	Not GPI-anchored	96.3655	100	Putative uncharacterized protein	1	Sporisorium reilianum (strain SRZ2)	E6ZL39_SPORE	sr11908	1	uncharacterized protein	29.1	73	921
916	g916_chr02_Ss	631706	634693	-	0	N	0	Not GPI-anchored	100	100	Uncharacterized protein	6	Ustilaginaceae	R9PMQ7_PSEHS	sr11907	1	uncharacterized protein	89.01	100	1010
917	g917_chr02_Ss	637661	639184	-	3	N	0	Not GPI-anchored	79.4964	51.5375	""	""	""	""			na
918	g918_chr02_Ss	641181	641566	+	1	N	0	Not GPI-anchored	100	100	Uncharacterized protein	4	Ustilaginaceae	I2FW16_USTH4	sr11906	1	uncharacterized protein	94.79	100	96
919	g919_chr02_Ss	642805	644175	+	0	N	0	Not GPI-anchored	100	100	Uncharacterized protein	4	Ustilaginaceae	R9PDF5_PSEHS	sr11905	1	uncharacterized protein	78.09	100	470
920	g920_chr02_Ss	644429	647362	-	0	N	0	Not GPI-anchored	99.5614	100	Uncharacterized protein	6	Ustilaginaceae	R9PMQ3_PSEHS	sr11904	1	uncharacterized protein	82.44	99	991
921	g921_chr02_Ss	648223	649059	+	0	N	4	Not GPI-anchored	100	100	CDP-diacylglycerol-inositol 3-phosphatidyltransferase, putative	12	Basidiomycota	Q5KCC1_CRYNJ	sr11903	1	related to CDP diacylglycerol-inositol 3-phosphatidyltransferase	96.4	100	278
922	g922_chr02_Ss	649647	651040	+	2	N	0	Not GPI-anchored	100	96.4492	Uncharacterized protein	7	Ustilaginaceae	I2FW12_USTH4	sr11902		uncharacterized protein	57.17	100	460
923	g923_chr02_Ss	651241	652680	-	0	N	0	Not GPI-anchored	100	100	Putative uncharacterized protein	6	Agaricomycetes	F8Q695_SERL3	sr11901	1	probable RPT1 - 26S proteasome regulatory subunit	95.62	100	479
924	g924_chr02_Ss	653524	655475	+	1	N	0	Not GPI-anchored	100	100	Uncharacterized protein	1	Fibroporia radiculosa (strain TFFH 294)	J4GQ97_FIBRA	sr11900	1	probable TFP1p - H -ATPase V1 domain 69 KD catalytic subunit, vacuolar	98.86	100	613
925	g925_chr02_Ss	656002	656707	+	2	N	0	Not GPI-anchored	96.0377	100	Uncharacterized protein	7	Ustilaginaceae	I2FW09_USTH4	sr11899	1	uncharacterized protein	95.68	91	162
926	g926_chr02_Ss	656985	658439	-	3	N	0	Not GPI-anchored	100	100	Uncharacterized protein	1	Pseudozyma aphidis DSM 70725	W3VQX3_9BASI	sr11898		related to SGF73 - SAGA complex subunit	86.49	98	370
927	g927_chr02_Ss	658977	661222	+	1	N	0	Not GPI-anchored	100	100	Related to APN2-AP endonuclease, exonuclease III homolog	7	Ustilaginaceae	I2FW07_USTH4	sr11897		related to APN2 - AP endonuclease, exonuclease III homolog	76.43	100	751
928	g928_chr02_Ss	661302	662534	-	0	N	0	Not GPI-anchored	100	100	tRNA N6-adenosine threonylcarbamoyltransferase, mitochondrial	8	Ustilaginaceae	I2FW06_USTH4	sr11896	1	related to O-sialoglycoprotein endopeptidase	82.04	100	412
929	g929_chr02_Ss	663328	664506	+	0	N	4	Not GPI-anchored	100	100	Uncharacterized protein	4	Ustilaginaceae	I2FW05_USTH4	sr11895		uncharacterized protein	80.05	100	396
930	g930_chr02_Ss	664992	665618	+	1	N	0	Not GPI-anchored	100	95.6019	Uncharacterized protein	3	Trichosporon asahii var. asahii	K1VI48_TRIAC	sr11894		probable FCF1 - putative PINc domain nuclease	91.67	93	132
931	g931_chr02_Ss	666111	667286	-	0	N	0	Not GPI-anchored	100	100	Translocase of outer mitochondrial membrane complex, subunit TOM40	18	Basidiomycota	M9M1F4_PSEA3	sr11893	1	probable TOM40 - mitochondrial import receptor (MOM38)	97.09	97	378
932	g932_chr02_Ss	667317	671697	-	3	N	1	Not GPI-anchored	100	99.3135	Uncharacterized protein	1	Ustilago hordei (strain Uh4875-4)	I2FW02_USTH4	sr11892	1	related to BYE1 - negative regulator of transcription elongation	74.98	90	1071
933	g933_chr02_Ss	672290	678178	+	0	N	0	Not GPI-anchored	100	100	Predicted E3 ubiquitin ligase	2	Pseudozyma	M9MCU4_PSEA3	sr11891	1	related to RKR1 - RING domain E3 ubiquitin ligase	83.37	100	1966
934	g934_chr02_Ss	678288	682103	-	1	N	0	Not GPI-anchored	100	100	Uncharacterized protein	1	Pseudozyma brasiliensis (strain GHG001)	V5ETZ4_PSEBG	sr11890		uncharacterized protein	70.42	100	1278
935	g935_chr02_Ss	682480	683307	+	0	N	0	Not GPI-anchored	100	100	Uncharacterized protein	6	Ustilaginaceae	R9PDC1_PSEHS	sr11889	1	uncharacterized protein	88.26	90	247
936	g936_chr02_Ss	684136	686478	+	0	N	0	Not GPI-anchored	100	100	Uncharacterized protein	8	Ustilaginaceae	I2FVZ8_USTH4	sr11888	1	uncharacterized protein	88.99	99	781
937	g937_chr02_Ss	686645	689081	-	3	N	0	Not GPI-anchored	100	93.1748	""	""	""	""	sr11887	1	uncharacterized protein	82.42	43	273
938	g938_chr02_Ss	689920	693909	+	0	N	0	Not GPI-anchored	93.4745	100	Uncharacterized protein	3	Ustilaginaceae	R9PMN7_PSEHS	sr11885	1	uncharacterized protein	74.79	96	1289
939	g939_chr02_Ss	694063	700869	-	2	N	6	Not GPI-anchored	100	99.8021	""	""	""	""	sr11884	1	related to PUF3 - transcript-specific regulator of mRNA degradation	80.65	59	1101
940	g940_chr02_Ss	701116	701772	+	0	N	0	Not GPI-anchored	100	100	Related to SGT1-subunit of SCF ubiquitin ligase complex	8	Ustilaginaceae	I2FVZ2_USTH4	sr11882	1	related to SGT1 - subunit of SCF ubiquitin ligase complex	81.78	94	214
941	g941_chr02_Ss	701857	703506	-	0	N	0	Not GPI-anchored	100	100	Uncharacterized protein	6	Ustilaginaceae	V5EW87_PSEBG	sr11881	1	uncharacterized protein	83.57	99	560
942	g942_chr02_Ss	705463	707846	+	1	N	0	Not GPI-anchored	100	100	Ribosomal protein S6 kinase and related proteins	9	Basidiomycota	M9MEX1_PSEA3	sr11880	1	probable SCH9 - serine/threonine protein kinase involved in stress response and nutrient-sensing signaling pathway	94.13	100	749
943	g943_chr02_Ss	708121	709473	-	0	N	0	Not GPI-anchored	100	99.0385	Potential spliceosome factor	7	Ustilaginaceae	R9PDB4_PSEHS	sr11879	1	related to Splicing factor U2AF-associated protein 2	78.02	100	455
944	g944_chr02_Ss	709780	711155	+	3	N	1	Not GPI-anchored	100	100	4561306 hypothetical protein PFL1_03307	1	Pseudozyma flocculosa PF-1	UPI0004561306	sr11878	1	probable syntaxin, vesicular transport protein	93.83	100	373
945	g945_chr02_Ss	711278	713149	-	0	N	0	Not GPI-anchored	100	99.4133	Uncharacterized protein	1	Pseudozyma hubeiensis (strain SY62)	R9PDP9_PSEHS	sr11877	1	related to DNA polymerase mu	78.96	98	618
946	g946_chr02_Ss	713543	714874	-	0	Y	1	Highly probable	88.6551	100	Uncharacterized protein	1	Pseudozyma hubeiensis (strain SY62)	R9PDP9_PSEHS	sr11876	1	uncharacterized protein	89.57	95	422
947	g947_chr02_Ss	716776	719102	+	1	N	4	Not GPI-anchored	100	100	Iron-sulfur clusters transporter ATM1, mitochondrial	37	Dikarya	ATM1_USTMA	sr11875	1	probable ATP-binding cassette transporter protein, mitochondrial	88.35	89	695
948	g948_chr02_Ss	719198	721873	-	0	N	0	Not GPI-anchored	100	99.9629	Uncharacterized protein	4	Ustilaginaceae	R9PMN1_PSEHS	sr11874	1	uncharacterized protein	74.36	100	905
949	g949_chr02_Ss	722538	723836	+	0	N	0	Not GPI-anchored	100	100	Aspartate aminotransferase	1	Rhodotorula glutinis (strain ATCC 204091 / IIP 30 / MTCC 1151)	G0SWM2_RHOG2	sr11873	1	probable aspartate aminotransferase, mitochondrial precursor	99.54	100	432
950	g950_chr02_Ss	725188	726686	+	1	N	0	Not GPI-anchored	100	100	Acetyltransferase component of pyruvate dehydrogenase complex	13	Basidiomycota	G7E782_MIXOS	sr11872	1	probable dihydrolipoamide acetyltransferase component of pyruvate dehydrogenase complex, mitochondrial precursor	86.06	100	502
951	g951_chr02_Ss	728971	729804	-	0	N	0	Not GPI-anchored	0	0	""	""	""	""	sr02164		uncharacterized protein	72.73	40	110
952	g952_chr02_Ss	730528	731431	+	2	N	0	Not GPI-anchored	100	87.9064	Midasin	5	Dikarya	R9PDB8_PSEHS	sr11871	1	uncharacterized protein	65.1	95	255
953	g953_chr02_Ss	733295	735895	+	0	N	0	Not GPI-anchored	100	100	Vegetative incompatibility protein HET-E-1	7	Ustilaginaceae	R9PDA6_PSEHS	sr11870	1	related to Nuclear receptor co-repressor/HDAC3 complex subunit TBLR1	92.32	100	872
954	g954_chr02_Ss	736899	738504	+	3	N	0	Not GPI-anchored	100	96.1347	Vegetative incompatibility protein HET-E-1	7	Ustilaginaceae	R9PDA6_PSEHS	sr11869	1	probable 40S ribosomal protein S5	99.5	77	199
955	g955_chr02_Ss	739479	741686	+	0	N	0	Not GPI-anchored	97.5102	99.9098	Putative uncharacterized protein	1	Sporisorium reilianum (strain SRZ2)	E6ZKZ9_SPORE	sr11868	1	uncharacterized protein	62.81	100	769
956	g956_chr02_Ss	742158	747143	-	1	N	0	Not GPI-anchored	100	100	SCF E3 ubiquitin ligase complex F-box protein	4	Ustilaginaceae	R9PMM2_PSEHS	sr11866	1	uncharacterized protein	83.46	84	1227
957	g957_chr02_Ss	749925	750952	+	1	N	0	Not GPI-anchored	100	94.4079	Related to adenosine deaminase	5	Ustilaginaceae	I2FML5_USTH4	sr11842		related to adenosine deaminase	57.52	98	339
958	g958_chr02_Ss	751114	752796	-	0	N	0	Not GPI-anchored	100	100	T-complex protein 1 subunit eta	1	Thanatephorus cucumeris (strain AG1-IA)	L8WKN9_THACA	sr11843	1	probable CCT7 - component of chaperonin-containing T-complex	98.75	100	560
959	g959_chr02_Ss	753390	762013	-	1	N	0	Not GPI-anchored	96.0198	100	Uncharacterized protein	7	Ustilaginaceae	R9PD73_PSEHS	sr11844	1	probable FAB1 - phosphatidylinositol 3-phosphate 5-kinase	88.54	100	2879
960	g960_chr02_Ss	764597	765442	+	0	Y	0	Probable	100	100	Related to B2-aldehyde-forming enzyme	7	Ustilaginaceae	I2FMN5_USTH4	sr11845	1	related to B2-aldehyde-forming enzyme	73.76	100	282
961	g961_chr02_Ss	765844	768188	-	1	N	0	Not GPI-anchored	100	99.9555	Aspartate-based protein phosphatase	1	Pseudozyma brasiliensis (strain GHG001)	V5EN23_PSEBG	sr11846	1	related to FCP1 - TFIIF interacting component of CTD phosphatase	77.63	100	778
962	g962_chr02_Ss	768886	771313	+	1	N	0	Not GPI-anchored	98.5062	95.489	Related to GTP-binding protein	5	Ustilaginaceae	I2FMN3_USTH4	sr11847	1	related to GTP-binding protein	77.19	98	789
963	g963_chr02_Ss	771757	772713	+	0	N	0	Not GPI-anchored	100	100	S-methyl-5'-thioadenosine phosphorylase	49	Dikarya	MTAP_USTMA	sr11848	1	related to MEU1 - multiple enhancer of UAS2	91.51	100	318
964	g964_chr02_Ss	772919	777826	-	0	N	0	Not GPI-anchored	100	100	Related to RAD16-nucleotide excision repair protein	5	Ustilaginaceae	E6ZKY9_SPORE	sr11849	1	related to RAD16 - nucleotide excision repair protein	85.21	100	1663
965	g965_chr02_Ss	779298	781789	-	1	N	0	Not GPI-anchored	100	100	Uncharacterized protein	2	Ustilaginaceae	I2FNK5_USTH4	sr11850	1	uncharacterized protein	72.1	100	846
966	g966_chr02_Ss	782230	783042	-	1	N	0	Not GPI-anchored	100	100	Uncharacterized protein	8	Ustilaginaceae	I2FMJ9_USTH4	sr11851	1	uncharacterized protein	87.24	99	243
967	g967_chr02_Ss	784054	789144	-	0	N	0	Not GPI-anchored	100	99.9019	Uncharacterized protein	7	Ustilaginaceae	R9PD98_PSEHS	sr11852	1	probable DNA/RNA helicase (DEAD/H box family II)	91.88	100	1699
968	g968_chr02_Ss	789490	792259	+	1	N	0	Not GPI-anchored	100	98.6874	Uncharacterized protein	5	Ustilaginaceae	R9PDL9_PSEHS	sr11853	1	related to IES1 - Subunit 1 of the INO80 chromatin remodeling complex	84.38	98	826
969	g969_chr02_Ss	792295	792990	-	0	N	0	Not GPI-anchored	100	100	Uncharacterized protein	8	Ustilaginaceae	I2FT01_USTH4	sr11854		related to nuclear regulator	81.6	90	212
970	g970_chr02_Ss	793884	795381	-	1	N	0	Not GPI-anchored	100	100	Mating-type locus allele B1 protein	15	Ustilaginaceae	B1_USTMA	sr11855	1	homeodomain transcription factor bE2	68.29	100	473
971	g971_chr02_Ss	795628	797778	+	1	N	0	Not GPI-anchored	99.4155	100	Homeodomain transcription factor bW2	6	Sporisorium reilianum	E6ZKY2_SPORE	sr11856	1	homeodomain transcription factor bW2	63.28	100	640
972	g972_chr02_Ss	802406	805084	-	0	N	0	Not GPI-anchored	100	100	Related to n-terminal acetyltransferase 1	8	Ustilaginaceae	E6ZKY1_SPORE	sr11857	1	related to n-terminal acetyltransferase 1	86.75	100	898
973	g973_chr02_Ss	805287	806617	+	1	N	3	Not GPI-anchored	100	100	Predicted protein	7	Ustilaginaceae	Q4PH33_USTMA	sr11858		uncharacterized protein	93.05	70	259
974	g974_chr02_Ss	806803	808746	-	0	N	4	Not GPI-anchored	99.4356	100	Uncharacterized protein	8	Ustilaginaceae	I2FLX8_USTH4	sr11859	1	uncharacterized protein	86.18	99	651
975	g975_chr02_Ss	811433	812057	-	1	N	0	Not GPI-anchored	0	0	Putative uncharacterized protein	1	Ustilago maydis (strain 521 / FGSC 9021)	Q4P0C7_USTMA	sr15209		related to transposase	39.08	97	174
976	g976_chr02_Ss	813164	816301	+	0	N	0	Not GPI-anchored	100	100	Genomic scaffold, msy_sf_4	8	Ustilaginomycotina	M5E7R6_MALS4	sr11860	1	related to cytoskeleton assembly control protein	97.51	100	1045
977	g977_chr02_Ss	816830	819503	+	4	N	0	Not GPI-anchored	80.9005	77.3872	26S proteasome regulatory complex, subunit RPN5/PSMD12	8	Ustilaginaceae	M9MEV4_PSEA3	sr11861	1	probable RPN5 - 26S proteasome regulatory subunit	89.69	76	359
978	g978_chr02_Ss	820024	821016	-	1	N	0	Not GPI-anchored	0	0	""	""	""	""	sr07366		related to transposase	61.18	99	152
979	g979_chr02_Ss	823162	824414	-	1	N	0	Not GPI-anchored	100	100	CK1/CK1/CK1-D protein kinase	1	Coniosporium apollinis (strain CBS 100218)	R7YWP4_CONA1	sr11862	1	probable casein kinase-1 hhp1	99.2	100	375
980	g980_chr02_Ss	828352	828705	+	0	N	0	Not GPI-anchored	0	48.7179	""	""	""	""			na
981	g981_chr02_Ss	830613	830921	-	0	N	0	Not GPI-anchored	0	0	""	""	""	""			na
982	g982_chr02_Ss	835458	838827	+	1	N	0	Not GPI-anchored	89.227	100	Uncharacterized protein	3	Ustilago	I2FSP6_USTH4	sr13590	20	uncharacterized protein	78.06	100	1112
983	g983_chr02_Ss	839050	839834	-	3	N	0	Not GPI-anchored	100	100	Actin-related protein 2/3 complex subunit 5	2	Basidiomycota	V5ESG4_PSEBG	sr13589		related to subunit of the Arp2/3 complex	96.15	100	156
984	g984_chr02_Ss	840244	841210	+	3	N	0	Not GPI-anchored	100	100	Uncharacterized protein	1	Pseudozyma hubeiensis (strain SY62)	R9PBP4_PSEHS	sr13588		uncharacterized protein	72.45	100	98
985	g985_chr02_Ss	846097	847617	+	0	N	0	Not GPI-anchored	100	100	Uncharacterized protein	6	Ustilaginaceae	L7N6D5_USTH4	sr11865	1	uncharacterized protein	74.8	93	488
986	g986_chr02_Ss	847986	850127	-	0	N	0	Not GPI-anchored	100	100	Putative uncharacterized protein	1	Sporisorium reilianum (strain SRZ2)	E6ZKX4_SPORE	sr11864		uncharacterized protein	66.89	100	734
987	g987_chr02_Ss	850929	851309	+	0	N	0	Not GPI-anchored	0	0	Related to transposases	2	Sporisorium reilianum (strain SRZ2)	E6ZRJ4_SPORE	sr15513	13	uncharacterized protein	86.79	84	106
988	g988_chr02_Ss	854422	856071	-	0	Y	0	Highly probable	100	100	Uncharacterized protein	38	Basidiomycota	I2FSK8_USTH4	sr13587	20	uncharacterized protein	93.43	97	533
989	g988_chr02_Ss.1	857084	857204	-	0	NA	NA	NA	100	100	Mating factor a1.2	1	Sporisorium reilianum	Q4A3E5_9BASI			na
990	g988_chr02_Ss.2	858658	858781	+	0	NA	NA	NA	100	78.0488	""	""	""	""			na
991	g989_chr02_Ss.1	859543	860833	-	0	NA	NA	NA	100	99.726	Pheromone receptor 1	11	Ustilaginales	PRA1_USTMA	sr16901		Pheromone receptor a2	27.96	76	279
992	g989_chr02_Ss.2	861829	862108	-	0	NA	NA	NA	100	100	Rba2 protein	17	Ustilaginaceae	E6ZV62_SPORE	sr13580		Rba2 protein	90.22	99	92
993	g989_chr02_Ss.3	862328	863606	-	3	NA	NA	NA	100	98.0514	Panthothenate synthetase	13	Basidiomycota	M9LWH4_PSEA3	sr13581	20	probable pantoate--beta-alanine ligase	86.25	99	429
994	g990_chr02_Ss	864303	867217	+	4	N	0	Not GPI-anchored	100	96.6732	Conserved hypothetical Ustilaginaceae-specific protein	1	Sporisorium reilianum (strain SRZ2)	E6ZMD1_SPORE	sr14681	10	uncharacterized protein	63.42	99	954
995	g991_chr02_Ss	867900	868876	+	3	N	1	Not GPI-anchored	100	100	Uncharacterized protein	4	Pseudozyma	W3VLX0_9BASI	sr13582	20	uncharacterized protein	97.06	75	68
996	g992_chr02_Ss	869389	870570	-	0	N	0	Not GPI-anchored	100	100	Phospho-2-dehydro-3-deoxyheptonate aldolase	403	cellular organisms	A1CCF4_ASPCL	sr13583	20	probable phospho-2-dehydro-3-deoxyheptonate aldolase	94.91	100	393
997	g993_chr02_Ss	871210	871659	+	2	N	0	Not GPI-anchored	100	100	Uncharacterized protein	9	Fungi	R9PB68_PSEHS	sr13584	20	probable mitochondrial ribosomal protein S19	100	100	92
998	g994_chr02_Ss	871954	874923	-	0	N	15	Not GPI-anchored	34.7372	99.7318	Related to oligopeptide transporter	8	Ustilaginaceae	E6ZV57_SPORE	sr13585	20	related to oligopeptide transporter	89.39	100	999
999	g995_chr02_Ss	876548	879774	+	1	N	0	Not GPI-anchored	99.9685	100	Uncharacterized protein	3	Ustilaginaceae	I2FMG7_USTH4	sr13586	20	uncharacterized protein	80.22	99	1077
1000	g996_chr02_Ss	886650	888878	+	0	N	0	Not GPI-anchored	100	100	Related to serine/threonine protein kinase	7	Ustilaginaceae	E6ZV55_SPORE	sr13543	20	related to serine/threonine protein kinase	87.75	100	759
1001	g997_chr02_Ss	891443	894362	-	2	N	0	Not GPI-anchored	100	99.4143	Putative uncharacterized protein	1	Ustilago maydis (strain 521 / FGSC 9021)	Q4PBZ1_USTMA	sr13545	20	uncharacterized protein	79.41	68	612
1002	g998_chr02_Ss	895569	898163	+	0	N	0	Not GPI-anchored	100	100	Uncharacterized protein	2	Ustilaginaceae	R9PBC2_PSEHS	sr13546	20	uncharacterized protein	76.96	100	881
1003	g999_chr02_Ss	898570	900762	+	0	N	0	Not GPI-anchored	100	100	Related to excision repair protein RAD4	6	Ustilaginaceae	I2FSK6_USTH4	sr13547	20	related to excision repair protein RAD4	93.09	97	709
1004	g1000_chr02_Ss	901204	904248	+	0	N	0	Not GPI-anchored	100	99.1512	Related to translation initiation factor IF-2, mitochondrial	6	Ustilaginaceae	E6ZV50_SPORE	sr13548	20	related to translation initiation factor IF-2, mitochondrial	83.35	100	1027
1005	g1001_chr02_Ss	904411	908139	-	3	N	0	Not GPI-anchored	100	99.0679	Uncharacterized protein	2	Ustilaginaceae	R9PKR1_PSEHS	sr13549		uncharacterized protein	66.02	100	1242
1006	g1002_chr02_Ss	908709	911542	+	1	N	0	Not GPI-anchored	100	100	Multiple RNA-binding domain-containing protein 1	3	Ustilaginaceae	MRD1_USTMA	sr13550	20	probable RNA-binding protein	89.15	100	866
1007	g1003_chr02_Ss	911776	913364	-	1	N	0	Not GPI-anchored	100	100	Uncharacterized protein	4	Basidiomycota	G7E7J2_MIXOS	sr13551	20	uncharacterized protein	97.6	100	500
1008	g1004_chr02_Ss	914517	915237	-	1	N	4	Not GPI-anchored	100	100	ER-to-Golgi vesicle protein transport	1	Pseudozyma hubeiensis (strain SY62)	R9PBT3_PSEHS	sr13552	20	related to SFT2/YBL102W	98.08	100	208
1009	g1005_chr02_Ss	915757	917460	+	0	N	0	Not GPI-anchored	100	100	Uncharacterized protein	18	Eukaryota	R9PBF0_PSEHS	sr13553	20	probable CCT6 - component of chaperonin-containing T-complex (zeta subunit)	96.83	100	567
1010	g1006_chr02_Ss	917749	919206	-	0	N	0	Not GPI-anchored	100	99.3852	Uncharacterized protein	5	Ustilaginaceae	R9PKQ4_PSEHS	sr13554	20	related to mitochondrial carrier protein	80.28	100	492
1011	g1007_chr02_Ss	920248	921630	-	3	N	0	Not GPI-anchored	100	97.8202	60S ribosomal protein L21-A	1	Wallemia ichthyophaga (strain EXF-994 / CBS 113033)	R9AND2_WALI9	sr13555	20	probable 60s ribosomal protein L21-A	99.34	65	152
1012	g1008_chr02_Ss	923329	923913	+	0	N	0	Not GPI-anchored	100	100	Uncharacterized protein	2	Pseudozyma	M9LZ02_PSEA3	sr13556	20	probable 40S ribosomal protein S9	98.97	100	194
1013	g1009_chr02_Ss	924295	925067	-	1	N	0	Not GPI-anchored	94.3604	94.4212	Uncharacterized protein	6	Ustilaginaceae	M9LLS9_PSEA3	sr13557	20	uncharacterized protein	54.15	86	229
1014	g1010_chr02_Ss	925141	925961	+	2	N	0	Not GPI-anchored	94.9198	79.1277	""	""	""	""	sr13558	20	related to snRNP protein	88.97	65	136
1015	g1011_chr02_Ss	926222	929602	-	0	Y	0	Not GPI-anchored	98.0224	100	Related to beta-galactosidase	7	Ustilaginaceae	I2FY29_USTH4	sr13559	20	related to beta-galactosidase precursor	80.16	99	1124
1016	g1012_chr02_Ss	930340	931699	-	2	N	0	Not GPI-anchored	100	97.1014	Mitogen-activated protein kinase	6	Dikarya	M9LU12_PSEA3	sr13560	20	probable osmotic sensitive-2 protein (putative mitogen-activated protein (MAP) kinase homolog)	92.17	100	383
1017	g1013_chr02_Ss	933805	936554	+	1	N	0	Not GPI-anchored	99.9622	99.8861	Related to SYP1/YCR030C	4	Ustilaginaceae	E6ZV37_SPORE	sr13561	20	related to SYP1/YCR030C	86.08	100	927
1018	g1014_chr02_Ss	936897	938306	-	0	N	0	Not GPI-anchored	100	100	Eukaryotic translation initiation factor 2 subunit gamma	47	Eukaryota	IF2G_YEAST	sr13562	20	probable translation initiation factor eIF2 gamma chain	97.22	99	468
1019	g1015_chr02_Ss	939247	940013	-	3	N	0	Not GPI-anchored	100	100	Uncharacterized protein	10	Basidiomycota	I2FY25_USTH4	sr13563	20	uncharacterized protein	96.97	100	132
1020	g1016_chr02_Ss	940529	940983	+	2	N	0	Not GPI-anchored	100	100	Related to ATPase inhibitor, mitochondrial	6	Ustilaginaceae	E6ZV34_SPORE	sr13564	20	related to ATPase inhibitor, mitochondrial precursor	94.51	100	91
1021	g1017_chr02_Ss	941088	944566	-	1	N	0	Not GPI-anchored	94.2461	97.8364	Uncharacterized protein	1	Pseudozyma brasiliensis (strain GHG001)	V5EUQ0_PSEBG	sr13565	20	related to regulator of nonsense transcripts 1	91.3	82	920
1022	g1018_chr02_Ss	944885	946319	-	1	N	0	Not GPI-anchored	100	93.8589	Related to phosphatidylserine decarboxylase proenzyme 2	3	Ustilaginaceae	I2FY22_USTH4	sr13566	20	related to phosphatidylserine decarboxylase proenzyme 2 precursor	92.77	100	401
1023	g1019_chr02_Ss	948110	948601	+	1	N	0	Not GPI-anchored	100	95.5182	""	""	""	""	sr13567	20	probable NHP6B - nonhistone chromosomal protein	88.75	70	80
1024	g1020_chr02_Ss	949047	950153	-	1	N	1	Not GPI-anchored	100	100	Mitochondrial tricarboxylate/dicarboxylate carrier proteins	101	Fungi	M9LLU1_PSEA3	sr13568	20	probable CTP1 - Mitochondrial citrate transporter - member of the mitochondrial carrier (MCF) family	94.62	95	316
1025	g1021_chr02_Ss	950741	951142	+	0	N	0	Not GPI-anchored	100	100	""	""	""	""	sr13569		related to signal recognition particle 9 protein (SRP9)	90.48	63	84
1026	g1022_chr02_Ss	951358	953157	-	0	N	6	Not GPI-anchored	100	100	Uncharacterized protein	7	Ustilaginaceae	I2FY18_USTH4	sr13570	20	uncharacterized protein	84.31	100	599
1027	g1023_chr02_Ss	953475	954527	+	0	N	0	Not GPI-anchored	100	100	Uncharacterized protein	4	Ustilaginaceae	R9PKN4_PSEHS	sr13571		uncharacterized protein	81.71	100	350
1028	g1024_chr02_Ss	954583	955614	-	0	N	0	Not GPI-anchored	100	100	Uncharacterized protein	5	Ustilaginaceae	I2FY16_USTH4	sr13572	20	uncharacterized protein	79.42	100	345
1029	g1025_chr02_Ss	955930	958884	+	0	N	0	Not GPI-anchored	100	100	Putative uncharacterized protein	1	Sporisorium reilianum (strain SRZ2)	E6ZV25_SPORE	sr13573		related to MCM10 - essential chromatin-associated protein involved in the initiation of DNA replication	64.36	100	999
1030	g1026_chr02_Ss	958999	962546	-	1	N	0	Not GPI-anchored	100	100	Related to vacuolar protein-sorting protein VPS35	7	Ustilaginaceae	E6ZV24_SPORE	sr13574	20	related to vacuolar protein-sorting protein VPS35	93.78	100	1157
1031	g1027_chr02_Ss	963017	966600	-	1	N	0	Not GPI-anchored	100	99.8305	456084F hypothetical protein PFL1_01561	1	Pseudozyma flocculosa PF-1	UPI000456084F	sr13575	20	related to Protein transport protein Sec24C	90.5	99	1190
1032	g1028_chr02_Ss	972015	972607	-	1	N	0	Not GPI-anchored	0	0	""	""	""	""			na
1033	g1029_chr02_Ss	974042	975164	+	1	N	0	Not GPI-anchored	100	86.8791	""	""	""	""			na
1034	g1030_chr02_Ss	976309	978648	-	3	N	0	Not GPI-anchored	71.25	6.99523	Putative uncharacterized protein	1	Ustilago maydis (strain 521 / FGSC 9021)	Q4P831_USTMA	sr15796		uncharacterized protein	30.88	86	599
1035	g1031_chr02_Ss	979751	980941	+	0	N	0	Not GPI-anchored	100	100	Cytochrome c peroxidase, mitochondrial	142	Eukaryota	CCPR_USTMA	sr13576	20	probable cytochrome c peroxidase precursor	94.44	100	396
1036	g1032_chr02_Ss	981817	984297	+	0	N	0	Not GPI-anchored	100	100	Anthranilate synthase component II	6	Ustilaginaceae	V5E6J0_PSEBG	sr13577	20	probable to anthranilate synthase component II	89.59	99	826
1037	g1033_chr02_Ss	984830	987466	-	0	N	0	Not GPI-anchored	100	100	Uncharacterized protein	33	Fungi	R9PB81_PSEHS	sr13578	20	probable karyopherin beta-1 subunit (importin 95)	96.81	100	879
1038	g1034_chr02_Ss	988440	990083	-	0	N	10	Not GPI-anchored	95.2526	100	Related to monosaccharide transporter	9	Ustilaginaceae	L7N6D3_USTH4	sr13579	20	related to monosaccharide transporter	94.68	99	545
1039	g1035_chr02_Ss	992875	996026	+	1	N	0	Not GPI-anchored	99.7783	100	Uncharacterized protein	7	Ustilaginaceae	V5ELD1_PSEBG	sr13542	20	uncharacterized protein	85.67	100	1054
1040	g1036_chr02_Ss	996500	998089	-	0	N	0	Not GPI-anchored	100	100	Ubiquitin carboxyl-terminal hydrolase	10	Basidiomycota	I2FY10_USTH4	sr13541	20	related to ubiquitin-specific protease	89.28	97	513
1041	g1037_chr02_Ss	999146	999778	-	1	N	0	Not GPI-anchored	100	100	CCCH-type Zn-finger protein	1	Pseudozyma antarctica (strain T-34)	M9LLR1_PSEA3	sr13540	20	probable IMP3 - component of the U3 small nucleolar ribonucleoprotein	98.35	100	182
1042	g1038_chr02_Ss	1000300	1001232	-	0	N	1	Not GPI-anchored	100	99.2647	Related to PEP12 syntaxin (T-SNARE), vacuolar	5	Ustilaginaceae	E6ZV15_SPORE	sr13539	20	related to PEP12 syntaxin (T-SNARE), vacuolar	95.54	100	314
1043	g1039_chr02_Ss	1001766	1003199	+	0	N	0	Not GPI-anchored	100	98.1844	WD40 repeat protein	7	Ustilaginaceae	M9LYZ3_PSEA3	sr13538	20	uncharacterized protein	90.57	100	477
1044	g1040_chr02_Ss	1003417	1004190	-	0	N	2	Not GPI-anchored	100	100	Uncharacterized protein	8	Ustilaginaceae	M9LU02_PSEA3	sr13537	20	uncharacterized protein	88.58	99	254
1045	g1041_chr02_Ss	1005758	1006063	+	0	N	0	Not GPI-anchored	0	0	Related to transposase (C-terminal) (Fragment)	1	Sporisorium reilianum (strain SRZ2)	E6ZJI9_SPORE	sr01840		related to transposase (C-terminal fragment)	59.05	100	105
1046	g1042_chr02_Ss	1008736	1010262	+	0	N	0	Not GPI-anchored	84.918	100	Putative uncharacterized protein	1	Sporisorium reilianum (strain SRZ2)	E6ZV12_SPORE	sr13536	20	uncharacterized protein	61.43	100	516
1047	g1043_chr02_Ss	1010328	1011201	-	3	N	0	Not GPI-anchored	100	100	Uncharacterized protein	1	Pseudozyma aphidis DSM 70725	W3VGR7_9BASI	sr13535		related to DTD1 - D-Tyr-tRNA(Tyr) deacylase activity	90.5	100	200
1048	g1044_chr02_Ss	1011804	1013516	+	0	N	1	Not GPI-anchored	91.5166	99.2415	Putative uncharacterized protein	1	Sporisorium reilianum (strain SRZ2)	E6ZV10_SPORE	sr13534	20	uncharacterized protein	64.36	100	592
1049	g1045_chr02_Ss	1014454	1015388	+	1	N	0	Not GPI-anchored	91.4855	100	Putative uncharacterized protein	1	Sporisorium reilianum (strain SRZ2)	E6ZV09_SPORE	sr13533	20	uncharacterized protein	70.41	86	169
1050	g1046_chr02_Ss	1017132	1018811	+	0	N	0	Not GPI-anchored	100	100	Protein kinase	2	Pseudozyma	V5GIN3_PSEBG	sr13532	20	MAP kinase	89.66	95	551
1051	g1047_chr02_Ss	1019325	1021880	+	0	N	0	Not GPI-anchored	100	100	Predicted nucleolar protein	7	Ustilaginaceae	M9LLP9_PSEA3	sr13531	20	related to NOC4 - nucleolar protein, mediates maturation and nuclear export of 40S ribosomal subunits	89.67	100	852
1052	g1048_chr02_Ss	1022485	1024764	+	0	N	0	Not GPI-anchored	51.8665	100	Putative uncharacterized protein	1	Sporisorium reilianum (strain SRZ2)	E6ZV06_SPORE	sr13530	20	uncharacterized protein	50.31	99	805
1053	g1049_chr02_Ss	1025135	1025869	-	0	N	0	Not GPI-anchored	92.5474	94.1813	Uncharacterized protein	2	Ustilaginaceae	V5ELC2_PSEBG	sr13529		related to TAF12 - subunit of TFIID and SAGA complexes	76.64	86	214
1054	g1050_chr02_Ss	1025896	1031125	-	3	N	0	Not GPI-anchored	99.5727	98.6767	Uncharacterized protein	2	Ustilaginaceae	V5ELC2_PSEBG	sr13527	20	probable KAE1 - Putative O-sialo-glycoprotein-endopeptidase A1	95.15	29	433
1055	g1051_chr02_Ss	1031441	1033504	+	0	N	0	Not GPI-anchored	100	100	Cytoplasmic tRNA 2-thiolation protein 2	1	Pseudozyma brasiliensis (strain GHG001)	V5EUM4_PSEBG	sr13526	20	uncharacterized protein	84.54	100	692
1056	g1052_chr02_Ss	1034058	1034570	-	1	Y	0	Not GPI-anchored	0	100	Conserved hypothetical Ustilaginaceae-specific protein	1	Sporisorium reilianum (strain SRZ2)	E6ZUZ8_SPORE	sr13522		uncharacterized protein	37.06	99	143
1057	g1053_chr02_Ss	1035804	1039328	-	0	N	0	Not GPI-anchored	100	100	Uncharacterized protein	5	Ustilaginaceae	R9PKT2_PSEHS	sr13521	20	uncharacterized protein	83.26	99	1195
1058	g1054_chr02_Ss	1040810	1042241	+	1	Y	8	Not GPI-anchored	100	100	Uncharacterized protein	5	Ustilaginaceae	I2FXZ2_USTH4	sr13520		uncharacterized protein	70.96	100	458
1059	g1055_chr02_Ss	1042454	1042894	-	0	N	0	Not GPI-anchored	100	100	Genomic scaffold, msy_sf_12	11	Basidiomycota	M5EBF3_MALS4	sr13519	20	related to DNA-directed RNA polymerase 13.3K chain	95.92	100	147
1060	g1056_chr02_Ss	1043959	1045047	+	0	N	0	Not GPI-anchored	100	100	Related to PEX14-peroxisomal protein involved in protein import-peroxin	7	Ustilaginaceae	I2FXZ0_USTH4	sr13518	20	related to PEX14 - peroxisomal protein involved in protein import - peroxin	95.63	100	366
1061	g1057_chr02_Ss	1046018	1049109	-	2	N	0	Not GPI-anchored	97.1114	99.1056	Conserved hypothetical Ustilaginaceae-specific protein	1	Sporisorium reilianum (strain SRZ2)	E6ZMD1_SPORE	sr14681		uncharacterized protein	33.97	79	839
1062	g1058_chr02_Ss	1049901	1051808	+	0	N	0	Not GPI-anchored	100	100	Lysophosphatidic acid acyltransferase endophilin/SH3GL	4	Ustilaginaceae	M9MDA6_PSEA3	sr13517	20	uncharacterized protein	86.42	100	648
1063	g1059_chr02_Ss	1051932	1054853	-	0	N	0	Not GPI-anchored	100	100	Uncharacterized protein	5	Ustilaginaceae	R9PBL3_PSEHS	sr13516	20	uncharacterized protein	79.75	99	973
1064	g1060_chr02_Ss	1055739	1055990	-	0	N	0	Not GPI-anchored	100	100	Uncharacterized protein	19	Fungi	I2FXY7_USTH4	sr13515	20	uncharacterized protein	93.98	100	83
1065	g1061_chr02_Ss	1056487	1057947	+	0	N	0	Not GPI-anchored	100	100	Putative uncharacterized protein	1	Ustilago maydis (strain 521 / FGSC 9021)	Q4PC44_USTMA	sr13514		related to NUP57 - nuclear pore protein	77.73	100	503
1066	g1062_chr02_Ss	1058091	1059284	-	0	N	0	Not GPI-anchored	100	99.4975	Uncharacterized protein	1	Pseudozyma antarctica (strain T-34)	M9MBE7_PSEA3	sr13513	20	uncharacterized protein	78.75	100	400
1067	g1063_chr02_Ss	1060120	1062018	-	0	N	0	Not GPI-anchored	100	99.2666	Predicted protein	7	Ustilaginaceae	Q4PC45_USTMA	sr13512	20	uncharacterized protein	78.54	97	615
1068	g1064_chr02_Ss	1062485	1064026	+	0	N	0	Not GPI-anchored	100	100	Coproporphyrinogen III oxidase CPO/HEM13	9	Ustilaginomycotina	M9LLN3_PSEA3	sr13511	20	probable HEM13 - coproporphyrinogen III oxidase	87.81	100	517
1069	g1065_chr02_Ss	1064165	1066023	-	1	N	8	Not GPI-anchored	100	100	Uncharacterized protein	1	Pseudozyma hubeiensis (strain SY62)	R9PKW0_PSEHS	sr13510	20	uncharacterized protein	74.21	99	632
1070	g1066_chr02_Ss	1066476	1067482	+	3	N	0	Not GPI-anchored	100	93.6441	Uncharacterized protein	1	Pseudozyma aphidis DSM 70725	W3VGP1_9BASI	sr13509	20	uncharacterized protein	76.85	91	216
1071	g1067_chr02_Ss	1067777	1068872	-	2	N	0	Not GPI-anchored	57.9957	100	Vacuolar membrane protein	5	Ustilaginaceae	R9PBX7_PSEHS	sr13508	20	uncharacterized protein	64.58	99	367
1072	g1068_chr02_Ss	1073595	1076915	-	0	N	0	Not GPI-anchored	100	100	PHD-finger motif containing protein	5	Ustilaginaceae	R9PBG4_PSEHS	sr13507	20	uncharacterized protein	80.09	100	1130
1073	g1069_chr02_Ss	1077755	1078416	-	1	N	0	Not GPI-anchored	100	100	Uncharacterized protein	6	Ustilaginaceae	M9LLM3_PSEA3	sr13506	20	uncharacterized protein	86.56	100	186
1074	g1070_chr02_Ss	1079390	1083193	+	0	N	0	Not GPI-anchored	100	100	Putative uncharacterized protein	1	Sporisorium reilianum (strain SRZ2)	E6ZUY1_SPORE	sr13505	20	uncharacterized protein	83.25	100	1272
1075	g1071_chr02_Ss	1084321	1085562	+	0	N	0	Not GPI-anchored	100	95.6175	Putative uncharacterized protein	1	Sporisorium reilianum (strain SRZ2)	E6ZUY0_SPORE	sr13504		uncharacterized protein	54.64	91	388
1076	g1072_chr02_Ss	1086008	1088785	-	3	N	0	Not GPI-anchored	100	100	Uncharacterized protein	31	Fungi	R9PBZ1_PSEHS	sr13503	20	related to NADP-dependent malic enzyme	84.63	100	631
1077	g1073_chr02_Ss	1089702	1090449	+	2	N	0	Not GPI-anchored	100	100	Related to peptidyl-prolyl cis-trans isomerase	5	Ustilaginaceae	E6ZUX8_SPORE	sr13502	20	related to peptidyl-prolyl cis-trans isomerase	76.8	99	194
1078	g1074_chr02_Ss	1091028	1095431	+	0	N	0	Not GPI-anchored	100	100	Putative uncharacterized protein	1	Sporisorium reilianum (strain SRZ2)	E6ZUX7_SPORE	sr13501		uncharacterized protein	53.91	100	1497
1079	g1075_chr02_Ss	1095707	1097410	-	0	N	0	Not GPI-anchored	100	100	Catalase	68	Dikarya	R9PBK9_PSEHS			na
1080	g1076_chr02_Ss	1098710	1100452	-	0	N	0	Not GPI-anchored	100	100	Uncharacterized protein	3	Ustilaginaceae	R9PBZ8_PSEHS	sr13500	20	uncharacterized protein	80.07	91	542
1081	g1077_chr02_Ss	1103311	1106117	+	1	N	0	Not GPI-anchored	100	100	Uncharacterized protein	7	Ustilaginaceae	I2FXW5_USTH4	sr13499	20	uncharacterized protein	75.74	100	952
1082	g1078_chr02_Ss	1109419	1109883	-	0	N	0	Not GPI-anchored	86.0814	95.5224	""	""	""	""			na
1083	g1079_chr02_Ss	1112867	1114875	+	1	N	0	Not GPI-anchored	58.9717	98.6465	Related to C2H2-type zinc finger protein	3	Ustilaginaceae	E6ZUX4_SPORE	sr13498	20	related to C2H2-type zinc finger protein	81.97	100	671
1084	g1080_chr02_Ss	1116888	1118665	-	2	N	0	Not GPI-anchored	100	93.7343	Alpha-amylase	6	Ustilaginaceae	M9MD97_PSEA3	sr13497	20	probable alpha-amylase	85.99	95	521
1085	g1081_chr02_Ss	1119623	1120777	+	0	N	0	Not GPI-anchored	0	69.9653	Conserved hypothetical Ustilaginaceae-specific protein	1	Sporisorium reilianum (strain SRZ2)	E6ZUX2_SPORE	sr13496		uncharacterized protein	41.33	96	375
1086	g1082_chr02_Ss	1121043	1121948	-	0	Y	0	Not GPI-anchored	11.1849	99.7802	Conserved hypothetical Ustilaginaceae-specific protein	1	Sporisorium reilianum (strain SRZ2)	E6ZUX1_SPORE	sr13495		uncharacterized protein	41.13	91	282
1087	g1083_chr02_Ss	1123565	1124551	-	2	N	0	Not GPI-anchored	13.8158	0	Related to transposases	2	Sporisorium reilianum (strain SRZ2)	E6ZRJ4_SPORE	sr16301	18	related to transposases	64.02	100	328
1088	g1084_chr02_Ss	1125038	1125967	-	0	Y	0	Not GPI-anchored	0	83.1715	Uncharacterized protein	1	Pseudozyma hubeiensis (strain SY62)	R9PC11_PSEHS			na
1089	g1085_chr02_Ss	1126841	1127803	-	0	N	0	Not GPI-anchored	0	48.9583	""	""	""	""			na
1090	g1086_chr02_Ss	1130004	1130795	+	0	Y	0	Not GPI-anchored	0	100	Conserved hypothetical Ustilaginaceae-specific protein	1	Sporisorium reilianum (strain SRZ2)	E6ZUW9_SPORE	sr13493		uncharacterized protein	51.71	100	263
1091	g1087_chr02_Ss	1130982	1133372	-	3	N	1	Not GPI-anchored	51.7279	98.7069	""	""	""	""	sr13491		uncharacterized protein	53.03	42	264
1092	g1088_chr02_Ss	1135675	1137576	-	0	N	0	Not GPI-anchored	18.3781	28.4887	Putative uncharacterized protein	1	Sporisorium reilianum (strain SRZ2)	E6ZUW6_SPORE	sr13490		uncharacterized protein	40.03	99	652
1093	g1089_chr02_Ss	1138617	1142326	+	1	N	0	Not GPI-anchored	100	100	Polyadenylate-binding protein	7	Ustilaginaceae	R9PBQ0_PSEHS	sr13489	20	uncharacterized protein	80.18	100	1256
1094	g1090_chr02_Ss	1142490	1144529	-	0	N	1	Not GPI-anchored	93.6324	92.8954	Uncharacterized protein	8	Basidiomycota	R9PL08_PSEHS	sr13488	20	related to gamma-glutamyltransferase	87.43	100	684
1095	g1091_chr02_Ss	1145009	1145599	+	0	N	1	Not GPI-anchored	100	100	Uncharacterized protein	1	Pseudozyma hubeiensis (strain SY62)	R9PBN1_PSEHS	sr13487	20	uncharacterized protein	93.4	100	197
1096	g1092_chr02_Ss	1145685	1147538	-	0	N	0	Not GPI-anchored	100	99.4632	Isoleucyl-tRNA synthetase	7	Ustilaginaceae	R9PC25_PSEHS	sr13486	20	uncharacterized protein	85.05	100	622
1097	g1093_chr02_Ss	1150249	1151875	+	1	Y	1	Weakly probable	100	100	Uncharacterized protein	4	Pseudozyma	V5ES99_PSEBG	sr13484	20	uncharacterized protein	93.42	62	319
1098	g1094_chr02_Ss	1152544	1153528	+	1	N	3	Not GPI-anchored	100	96.9325	Putative uncharacterized protein	1	Sporisorium reilianum (strain SRZ2)	E6ZUV8_SPORE	sr13483		uncharacterized protein	69.39	82	98
1099	g1095_chr02_Ss	1153669	1157535	-	0	N	8	Not GPI-anchored	99.7171	98.7896	Na+/H+ antiporter	7	Ustilaginaceae	M9MD92_PSEA3	sr13482	20	related to Na /H antiporter AnNHA1	87.44	99	1298
1100	g1096_chr02_Ss	1159344	1161362	+	0	N	0	Not GPI-anchored	93.6884	100	Uncharacterized protein	1	Pseudozyma brasiliensis (strain GHG001)	V5E6B8_PSEBG	sr13481	20	uncharacterized protein	78.55	97	662
1101	g1097_chr02_Ss	1161420	1162757	-	0	N	0	Not GPI-anchored	98.4293	99.8514	Putative uncharacterized protein	1	Sporisorium reilianum (strain SRZ2)	E6ZUV5_SPORE	sr13480	20	uncharacterized protein	62.11	99	446
1102	g1098_chr02_Ss	1163209	1163953	-	1	N	3	Not GPI-anchored	100	100	Uncharacterized protein	8	Ustilaginaceae	I2FXV3_USTH4	sr13479	20	uncharacterized protein	93.78	95	209
1103	g1099_chr02_Ss	1164418	1168537	+	3	N	5	Not GPI-anchored	100	99.213	Uncharacterized protein	30	Fungi	R9PBK6_PSEHS	sr13477	20	probable pre-mRNA splicing factor prp1	87.46	77	941
1104	g1100_chr02_Ss	1168904	1171677	-	1	N	0	Not GPI-anchored	100	100	Heat shock transcription factor	3	Pseudozyma	M9LLK3_PSEA3	sr13476	20	uncharacterized protein	91.02	100	924
1105	g1101_chr02_Ss	1175501	1178824	+	0	N	0	Not GPI-anchored	100	100	Exportin-T	9	Ustilaginaceae	XPOT_USTMA	sr13475	20	related to tRNA Exportin	95.75	100	1107
1106	g1102_chr02_Ss	1179052	1180278	-	3	N	0	Not GPI-anchored	100	100	Thiamine thiazole synthase	3	Basidiomycota	THI4_USTMA	sr13474	20	probable Thiamin biosynthetic enzyme	85.51	100	345
1107	g1103_chr02_Ss	1184919	1186568	+	3	N	0	Not GPI-anchored	96.7626	79.519	""	""	""	""	sr13464	20	uncharacterized protein	68.99	32	129
1108	g1104_chr02_Ss	1187367	1189361	-	0	N	0	Not GPI-anchored	100	100	Uncharacterized protein	1	Pseudozyma brasiliensis (strain GHG001)	V5E6A7_PSEBG	sr13465	20	uncharacterized protein	85.99	99	664
1109	g1105_chr02_Ss	1191991	1194126	+	0	N	1	Not GPI-anchored	100	100	Ubiquitin carboxyl-terminal hydrolase	3	Ustilaginaceae	R9PBQ1_PSEHS	sr13466	20	related to UBP1 - ubiquitin-specific protease	85.53	100	712
1110	g1106_chr02_Ss	1194309	1195826	-	0	N	0	Not GPI-anchored	100	100	Related to DnaJ-like protein	9	Ustilaginomycotina	E6ZUU2_SPORE	sr13467	20	related to DnaJ-like protein	91.47	100	516
1111	g1107_chr02_Ss	1196262	1198208	+	0	N	0	Not GPI-anchored	100	100	Uncharacterized protein	4	Ustilaginaceae	V5EUJ2_PSEBG	sr13468		uncharacterized protein	70.88	100	649
1112	g1108_chr02_Ss	1199303	1199955	+	2	N	0	Not GPI-anchored	100	100	""	""	""	""	sr13469		uncharacterized protein	63.82	100	152
1113	g1109_chr02_Ss	1200820	1202442	-	0	N	0	Not GPI-anchored	100	99.5708	Uncharacterized protein	2	Pseudozyma	V5E6B1_PSEBG	sr13470	20	uncharacterized protein	79.43	100	559
1114	g1110_chr02_Ss	1204840	1205952	-	0	N	0	Not GPI-anchored	100	100	Uncharacterized protein	7	Ustilaginaceae	R9PBP7_PSEHS	sr13471		uncharacterized protein	84.03	96	357
1115	g1111_chr02_Ss	1206299	1209013	+	0	N	0	Not GPI-anchored	100	99.8161	RNA processing-related protein, mitochondrial RNA degradation	7	Ustilaginaceae	R9PL24_PSEHS	sr13472	20	related to PET127 - component of mitochondrial translation system	84.33	100	906
1116	g1112_chr02_Ss	1209668	1210947	-	2	N	0	Not GPI-anchored	100	90.5447	45601A7 hypothetical protein PFL1_06352	1	Pseudozyma flocculosa PF-1	UPI00045601A7	sr13473	20	probable 60S large subunit ribosomal protein L6	96.07	72	229
1117	g1113_chr02_Ss	1211880	1213832	+	0	N	8	Not GPI-anchored	100	100	Phosphatidate cytidylyltransferase	7	Ustilaginaceae	R9PC56_PSEHS	sr13463	20	related to CDS1 - CDP-diacylglycerol synthase	85.87	100	658
1118	g1114_chr02_Ss	1214580	1218328	+	1	N	0	Not GPI-anchored	96.3231	97.3082	Related to ser/thr protein kinase	5	Ustilaginaceae	I2FXT2_USTH4	sr13462	20	related to ser/thr protein kinase	80.69	94	1212
1119	g1115_chr02_Ss	1218350	1221523	-	4	N	0	Not GPI-anchored	100	98.0355	""	""	""	""	sr13460		uncharacterized protein	67.22	35	241
1120	g1116_chr02_Ss	1221773	1225348	-	0	N	0	Not GPI-anchored	100	100	Related to MAK21-protein required for 60S ribosomal subunit biogenesis	7	Ustilaginaceae	I2FXS5_USTH4	sr13457	20	related to MAK21 - protein required for 60S ribosomal subunit biogenesis	85.14	100	1198
1121	g1117_chr02_Ss	1226715	1227707	+	0	Y	1	Not GPI-anchored	100	100	Uncharacterized protein	1	Pseudozyma hubeiensis (strain SY62)	R9PBN3_PSEHS	sr13456	20	uncharacterized protein	74.29	100	350
1122	g1118_chr02_Ss	1230128	1235894	+	1	N	0	Not GPI-anchored	100	100	Uncharacterized protein	1	Pseudozyma hubeiensis (strain SY62)	R9PL49_PSEHS	sr13455	20	uncharacterized protein	82.34	99	1925
1123	g1119_chr02_Ss	1236524	1239967	+	0	N	0	Not GPI-anchored	93.683	99.8841	Putative uncharacterized protein	1	Sporisorium reilianum (strain SRZ2)	E6ZUS9_SPORE	sr13454	20	uncharacterized protein	65.48	99	1156
1124	g1120_chr02_Ss	1240905	1243658	+	1	N	5	Not GPI-anchored	100	99.96	ABC multidrug transporter Mdr1	7	Ustilaginaceae	R9PC66_PSEHS	sr13453	20	probable ATP-binding cassette (ABC) transporter	89.05	91	749
1125	g1121_chr02_Ss	1245151	1246578	+	2	N	0	Not GPI-anchored	0	0	Related to transposase	2	Ustilaginaceae	E6ZM43_SPORE	sr07366		related to transposase	45.03	86	322
1126	g1122_chr02_Ss	1246664	1249351	-	0	N	0	Not GPI-anchored	100	99.7779	Uncharacterized protein	6	Ustilaginaceae	M9MD77_PSEA3	sr13452	20	uncharacterized protein	91.45	100	901
1127	g1123_chr02_Ss	1251951	1256633	+	0	N	0	Not GPI-anchored	91.4658	99.8719	Uncharacterized protein	4	Ustilaginaceae	R9PBU1_PSEHS	sr13451	20	related to Cingulin	88.95	99	1565
1128	g1124_chr02_Ss	1256775	1259744	-	0	N	0	Not GPI-anchored	100	99.5632	Phosphatidic acid-preferring phospholipase A1	6	Ustilaginaceae	M9LYV0_PSEA3	sr13450	20	related to phosphatidic acid-preferring phospholipase A1	87.58	97	958
1129	g1125_chr02_Ss	1260425	1261348	+	0	Y	2	Not GPI-anchored	100	100	Uncharacterized protein	6	Ustilaginaceae	M9LTX2_PSEA3	sr13449	20	uncharacterized protein	86.69	100	308
1130	g1126_chr02_Ss	1261714	1264111	-	4	N	11	Not GPI-anchored	100	99.6143	Related to amino acid vacuolar transport protein AVT2	8	Ustilaginaceae	I2FXR5_USTH4	sr13448	20	related to amino acid vacuolar transport protein AVT2	92.03	100	690
1131	g1127_chr02_Ss	1264691	1267103	+	3	N	0	Not GPI-anchored	100	100	Uncharacterized protein	7	Ustilaginaceae	I2FXR4_USTH4	sr13447	20	related to GCD1 - gamma subunit of the translation initiation factor eIF2B	90.29	100	721
1132	g1128_chr02_Ss	1269334	1271340	-	0	N	0	Not GPI-anchored	100	100	Beta-tubulin folding cofactor A	1	Pseudozyma antarctica (strain T-34)	M9LYU8_PSEA3	sr13446	20	probable vacuolar protein sorting protein VpsB	94.91	100	668
1133	g1129_chr02_Ss	1271588	1272332	+	1	N	0	Not GPI-anchored	100	100	Uncharacterized protein	24	Dikarya	R9PL73_PSEHS	sr13445	20	probable dynactin Arp1 p25 subunit RO12	94.74	100	209
1134	g1130_chr02_Ss	1272653	1273866	+	2	N	0	Not GPI-anchored	100	94.196	Uncharacterized protein	1	Pseudozyma brasiliensis (strain GHG001)	V5GIH3_PSEBG	sr13444	20	uncharacterized protein	82.95	100	346
1135	g1131_chr02_Ss	1274895	1277930	+	3	N	0	Not GPI-anchored	100	97.9345	Uncharacterized protein	7	Ustilaginaceae	R9PBR4_PSEHS	sr13443	20	uncharacterized protein	87.8	99	951
1136	g1132_chr02_Ss	1278193	1279837	-	1	N	10	Not GPI-anchored	100	100	Uncharacterized protein	2	Pseudozyma	W3VJ59_9BASI	sr13442	20	uncharacterized protein	87.35	100	514
1137	g1133_chr02_Ss	1280478	1281569	+	0	N	0	Not GPI-anchored	100	100	Protein transport protein SEC13	8	Basidiomycota	SEC13_USTMA	sr13441	20	probable SEC13 - protein transport protein	94.02	100	368
1138	g1134_chr02_Ss	1282805	1283940	-	5	N	0	Not GPI-anchored	0	0	""	""	""	""			na
1139	g1135_chr02_Ss	1286450	1292672	+	5	N	0	Not GPI-anchored	99.4687	95.4716	Likely protein kinase	6	Ustilaginaceae	R9PC93_PSEHS	sr13440	20	related to ser/thr protein kinase	89.15	90	1677
1140	g1136_chr02_Ss	1293185	1294162	-	0	Y	2	Not GPI-anchored	96.334	100	Uncharacterized protein	4	Ustilaginaceae	M9MD70_PSEA3	sr13439		uncharacterized protein	76.95	100	334
1141	g1137_chr02_Ss	1296350	1297897	+	0	N	0	Not GPI-anchored	100	100	Uncharacterized protein	8	Ustilaginaceae	R9PL86_PSEHS	sr13438		related to translation initiation protein SUA5	83.04	99	519
1142	g1138_chr02_Ss	1298393	1298919	+	1	N	0	Not GPI-anchored	96.831	79.6935	""	""	""	""	sr13437		probable theta class glutathione s-transferase	94.87	82	39
1143	g1139_chr02_Ss	1299416	1300055	-	1	N	0	Not GPI-anchored	0	0	""	""	""	""			na
1144	g1140_chr02_Ss	1300960	1301412	-	0	N	0	Not GPI-anchored	0	0	Related to Retrovirus-related POL polyprotein	1	Sporisorium reilianum (strain SRZ2)	E6ZS79_SPORE	sr10064		related to Retrovirus-related POL polyprotein	55.32	94	141
1145	g1141_chr02_Ss	1303819	1304634	-	2	N	0	Not GPI-anchored	0	26.1044	""	""	""	""			na
1146	g1142_chr02_Ss	1306218	1306791	-	3	Y	1	Weakly probable	100	100	Uncharacterized protein	2	Pseudozyma	M9LTW7_PSEA3	sr13436	20	uncharacterized protein	98.57	100	70
1147	g1143_chr02_Ss	1307512	1309952	+	3	N	0	Not GPI-anchored	100	100	Oxidosqualene-lanosterol cyclase and related proteins	5	Dikarya	M9MBB8_PSEA3	sr13435	20	probable lanosterol synthase	96.22	99	715
1148	g1144_chr02_Ss	1310043	1310285	-	0	N	0	Not GPI-anchored	100	100	""	""	""	""			na
1149	g1145_chr02_Ss	1310857	1314028	+	2	N	1	Not GPI-anchored	100	100	Lanosterol synthase	1	Pseudozyma hubeiensis (strain SY62)	R9PC98_PSEHS	sr16545	20	related to RMD8 - Cytosolic protein required for sporulation	88.18	100	1041
1150	g1146_chr02_Ss	1314331	1316856	+	0	N	0	Not GPI-anchored	100	100	tRNA-dihydrouridine(47) synthase [NAD(P)(+)]	7	Ustilaginaceae	DUS3_USTMA	sr16544	20	related to DUS3 - member of dihydrouridine synthase family	83.08	98	839
1151	g1147_chr02_Ss	1317521	1318321	+	2	N	5	Not GPI-anchored	100	100	Proteolipid subunit-like protein	3	leotiomyceta	T5A5H6_OPHSC	sr16543		probable PPA1 - H -ATPase 23 KD subunit, vacuolar	99.01	100	203
1152	g1148_chr02_Ss	1320032	1321473	+	1	N	0	Not GPI-anchored	100	100	Uncharacterized protein	25	Dikarya	R9PBY0_PSEHS	sr16541		probable PRO2 - gamma-glutamyl phosphate reductase	77.12	98	472
1153	g1149_chr02_Ss	1321725	1324684	-	2	N	0	Not GPI-anchored	100	100	Molecular chaperones HSP105/HSP110/SSE1	47	Basidiomycota	M9LYT6_PSEA3	sr16540	20	probable heat shock protein Hsp88	95.46	83	749
1154	g1150_chr02_Ss	1325257	1327963	+	3	N	0	Not GPI-anchored	100	100	Uncharacterized protein	8	Ustilaginaceae	R9PBV2_PSEHS	sr16539	20	related to Deoxyribodipyrimidine photolyase	59	87	539
1155	g1151_chr02_Ss	1328193	1332608	-	0	N	0	Not GPI-anchored	98.7587	99.4574	Related to Phosphopantothenoylcysteine decarboxylase	3	Ustilaginaceae	E6ZUQ2_SPORE	sr16538	20	related to Phosphopantothenoylcysteine decarboxylase	79.89	99	1477
1156	g1152_chr02_Ss	1333139	1334221	-	0	N	0	Not GPI-anchored	100	100	Uncharacterized protein	1	Pseudozyma brasiliensis (strain GHG001)	V5EL62_PSEBG	sr16537	20	related to DUG3 - probable glutamine amidotransferase	95.25	99	358
1157	g1153_chr02_Ss	1334897	1336399	+	0	N	0	Not GPI-anchored	100	99.4674	Likely protein kinase	5	Ustilaginaceae	R9PBY4_PSEHS	sr16536	20	related to SGV1 - Cyclin-dependent protein kinase	72.71	99	502
1158	g1154_chr02_Ss	1337113	1338706	-	1	N	0	Not GPI-anchored	100	100	Putative uncharacterized protein	1	Ustilago maydis (strain 521 / FGSC 9021)	Q4P1V0_USTMA	sr16535	20	related to PCL5 - cyclin	81.95	100	493
1159	g1155_chr02_Ss	1341823	1344796	+	3	N	0	Not GPI-anchored	100	98.7299	Monooxygenase	2	Pseudozyma	M9MBB2_PSEA3	sr16534	20	related to Ubiquinone biosynthesis protein COQ6 and COQ7	80.99	98	947
1160	g1156_chr02_Ss	1345304	1347423	+	1	N	0	Not GPI-anchored	100	99.368	Related to peptide-n4-(N-acetyl-beta-glucosaminyl) asparagine amidase	5	Ustilaginaceae	E6ZUP7_SPORE	sr16533		related to peptide-n4- (n-acetyl- beta -glucosaminyl) asparagine amidase	74.6	98	693
1161	g1157_chr02_Ss	1347567	1348691	-	0	N	0	Not GPI-anchored	100	100	Flap endonuclease 1	37	Dikarya	FEN1_PYRTR	sr16532	20	probable DNA repair endonuclease rad2	98.66	100	374
1162	g1158_chr02_Ss	1349300	1352980	+	0	N	0	Not GPI-anchored	99.973	100	ATP-dependent RNA helicase ROK1	3	Ustilaginaceae	R9PBW0_PSEHS	sr16531	20	uncharacterized protein	81.07	100	1236
1163	g1159_chr02_Ss	1353104	1354330	-	0	N	0	Not GPI-anchored	100	100	""	""	""	""	sr16530		related to GRD19 protein, involved in retrieval of late Golgi membrane proteins from the prevacuolar compartment	86.68	100	413
1164	g1160_chr02_Ss	1354810	1355416	+	2	N	0	Not GPI-anchored	100	100	Pre-mRNA splicing factor	52	Eukaryota	R9PBT1_PSEHS	sr16529	20	related to small nuclear ribonucleoprotein sm d3	97.79	100	136
1165	g1161_chr02_Ss	1357417	1358856	+	2	N	0	Not GPI-anchored	100	100	Putative uncharacterized protein	1	Ustilago maydis (strain 521 / FGSC 9021)	Q4P1V4_USTMA	sr16528	20	related to PBP2 - PAB1 binding protein	94.76	100	420
1166	g1162_chr02_Ss	1359316	1361814	-	0	N	0	Not GPI-anchored	99.9606	100	Putative uncharacterized protein	1	Sporisorium reilianum (strain SRZ2)	E6ZUP1_SPORE	sr16527	20	uncharacterized protein	69.74	100	846
1167	g1163_chr02_Ss	1362673	1364076	-	0	N	0	Not GPI-anchored	100	100	Uncharacterized protein	5	Ustilaginaceae	R9PBT5_PSEHS	sr16526	20	related to RSM23 - mitochondrial ribosomal protein of the small subunit	89.38	100	471
1168	g1164_chr02_Ss	1364344	1365820	+	1	N	0	Not GPI-anchored	94.4557	96.4365	Genomic scaffold, msy_sf_1	19	Basidiomycota	M5EIK6_MALS4	sr16525	20	probable Arp2/3 protein complex subunit sop2	96.23	80	292
1169	g1165_chr02_Ss	1366265	1368826	-	0	N	0	Not GPI-anchored	97.9695	98.7155	Signal transduction serine/threonine kinase	6	Ustilaginaceae	M9LYS7_PSEA3	sr16524	20	related to serine/threonine-protein kinase	92.6	99	851
1170	g1166_chr02_Ss	1377262	1378008	+	0	N	0	Not GPI-anchored	100	98.545	NADH-ubiquinone oxidoreductase 20 kDa subunit	1	Rhodotorula glutinis (strain ATCC 204091 / IIP 30 / MTCC 1151)	G0T114_RHOG2	sr16523	20	probable NADH-ubiquinone oxidoreductase 19.3 kDa subunit, mitochondrial precursor	95.85	97	241
1171	g1167_chr02_Ss	1378339	1379136	-	0	N	1	Not GPI-anchored	100	100	Golgi SNAP receptor complex member	1	Pseudozyma antarctica (strain T-34)	M9MD55_PSEA3	sr16522		related to BOS1 - vesicle specific SNAP receptor	92.08	100	265
1172	g1168_chr02_Ss	1379829	1380869	+	0	N	0	Not GPI-anchored	100	100	Uncharacterized protein	1	Fibroporia radiculosa (strain TFFH 294)	J4G4F0_FIBRA	sr16521	20	probable HMT1 - hnRNP arginine N-methyltransferase	94.56	100	349
1173	g1169_chr02_Ss	1381000	1381696	-	1	N	0	Not GPI-anchored	100	100	Uncharacterized protein	7	Ustilaginaceae	R9PBU0_PSEHS	sr16520		uncharacterized protein	91.79	98	134
1174	g1170_chr02_Ss	1381717	1382526	-	0	N	0	Not GPI-anchored	100	99.7543	Uncharacterized protein	7	Ustilaginaceae	R9PBU0_PSEHS	sr16520	20	uncharacterized protein	73.36	94	259
1175	g1171_chr02_Ss	1382830	1384128	+	0	N	3	Not GPI-anchored	100	100	Uncharacterized protein	8	Ustilaginaceae	V5EUG1_PSEBG	sr16519	20	related to DFM1 - ER protein involved in ER-associated protein degradation	89.04	100	438
1176	g1172_chr02_Ss	1384169	1386043	-	0	N	0	Not GPI-anchored	100	100	Uncharacterized protein	7	Ustilaginaceae	R9PLB5_PSEHS	sr16518	20	probable CPS1 - Gly-X carboxypeptidase YSCS precursor	85.44	100	625
1177	g1173_chr02_Ss	1386377	1388992	+	3	N	0	Not GPI-anchored	96.2369	100	Uncharacterized protein	4	Ustilaginaceae	R9PBX9_PSEHS	sr16517		uncharacterized protein	84.36	82	211
1178	g1174_chr02_Ss	1389709	1391608	+	4	N	0	Not GPI-anchored	100	100	""	""	""	""	sr16515		uncharacterized protein	43.54	33	147
1179	g1175_chr02_Ss	1392117	1393214	+	0	N	0	Not GPI-anchored	98.7261	100	Putative uncharacterized protein	1	Sporisorium reilianum (strain SRZ2)	E6ZUM9_SPORE	sr16515		uncharacterized protein	56.95	100	367
1180	g1176_chr02_Ss	1393317	1393994	+	0	N	0	Not GPI-anchored	100	100	Putative uncharacterized protein	1	Sporisorium reilianum (strain SRZ2)	E6ZUM9_SPORE	sr16515		uncharacterized protein	54.72	92	212
1181	g1177_chr02_Ss	1394023	1395747	-	0	N	0	Not GPI-anchored	99.8856	99.1429	Uncharacterized protein	4	Ustilaginaceae	R9PLB8_PSEHS	sr16513		related to tRNA-specific adenosine deaminase 1	70.71	99	577
1182	g1178_chr02_Ss	1396153	1398149	+	2	N	0	Not GPI-anchored	100	93.7606	N-acyl-phosphatidylethanolamine-hydrolyzing phospholipase D	6	Ustilaginaceae	R9PBY3_PSEHS	sr16512		related to FMP30 - mitochondrial inner membrane protein with a role in maintaining mitochondrial morphology	70	100	670
1183	g1179_chr02_Ss	1398257	1399274	-	1	N	0	Not GPI-anchored	100	100	Translation initiation factor 3, subunit d	8	Ustilaginaceae	M9MD52_PSEA3	sr16511	20	related to AYR1 - NADPH-dependent 1-acyl dihydroxyacetone phosphate reductase	89.29	100	308
1184	g1180_chr02_Ss	1399715	1400995	+	0	N	0	Not GPI-anchored	100	100	Uncharacterized protein	7	Ustilaginaceae	V5ES26_PSEBG	sr16510	20	related to NAD-dependent histone deacetylase	82.75	100	429
1185	g1181_chr02_Ss	1401131	1402096	-	0	N	0	Not GPI-anchored	100	100	Uncharacterized protein	5	Ustilaginaceae	I2FXL1_USTH4	sr16509	20	uncharacterized protein	73.68	100	323
1186	g1182_chr02_Ss	1402451	1403179	+	0	N	0	Not GPI-anchored	100	100	Likely mitochondrial ribosomal protein Rsm24p	1	Pseudozyma hubeiensis (strain SY62)	R9PLC2_PSEHS	sr16508	20	related to RSM24 - mitochondrial ribosomal protein of the small subunit	86.89	100	244
1187	g1183_chr02_Ss	1405871	1407422	+	1	N	11	Not GPI-anchored	100	100	Uncharacterized protein	16	Dikarya	G7DXW5_MIXOS	sr16507	20	high affinity ammonium transporter	95.4	99	478
1188	g1184_chr02_Ss	1407934	1408893	-	0	N	0	Not GPI-anchored	100	99.3743	Transcription elongation factor TFIIS	9	Ustilaginomycotina	M9MD51_PSEA3	sr16506	20	related to transcription elongation factor TFIIS	91.54	100	319
1189	g1185_chr02_Ss	1409534	1411069	+	0	N	0	Not GPI-anchored	100	97.5958	Related to PRP46-member of the spliceosome	16	Basidiomycota	E6ZUL9_SPORE	sr16505	20	related to PRP46 - member of the spliceosome	92.8	100	514
1190	g1186_chr02_Ss	1411580	1415203	+	0	N	0	Not GPI-anchored	100	100	Putative uncharacterized protein	1	Ustilago maydis (strain 521 / FGSC 9021)	Q4P1X6_USTMA	sr16504	20	uncharacterized protein	80.1	100	1241
1191	g1187_chr02_Ss	1416181	1417122	+	0	N	0	Not GPI-anchored	100	100	Uncharacterized protein	4	Dikarya	G7DYP7_MIXOS	sr16503	20	probable alpha-hydroxylase AHD1	95.21	100	313
1192	g1188_chr02_Ss	1418709	1422932	+	0	N	0	Not GPI-anchored	100	99.3879	Putative uncharacterized protein	2	Ustilaginaceae	E6ZUL6_SPORE	sr16502	20	uncharacterized protein	80.58	99	1442
1193	g1189_chr02_Ss	1423875	1425367	-	1	N	0	Not GPI-anchored	37.7083	100	Uncharacterized protein	1	Pseudozyma hubeiensis (strain SY62)	R9PBV5_PSEHS	sr16501	20	uncharacterized protein	71.01	100	507
1194	g1190_chr02_Ss	1431545	1436950	-	0	N	0	Not GPI-anchored	96.5664	98.4168	Putative uncharacterized protein	2	Ustilaginaceae	Q4P1Y7_USTMA	sr16500	20	uncharacterized protein	77	100	1822
1195	g1191_chr02_Ss	1438504	1439403	-	1	N	0	Not GPI-anchored	100	100	Uncharacterized protein	2	Pseudozyma	V5EUE9_PSEBG	sr16499		related to RSM10 - mitochondrial ribosomal protein, small subunit	83.27	100	269
1196	g1192_chr02_Ss	1439915	1441096	-	0	N	0	Not GPI-anchored	100	100	Uncharacterized protein	1	Pseudozyma brasiliensis (strain GHG001)	V5ES16_PSEBG	sr16498	20	related to WHI2 - growth regulation protein	90.84	100	393
1197	g1193_chr02_Ss	1441910	1442590	+	0	N	1	Not GPI-anchored	100	100	Protein transport protein sec22	2	Ustilaginaceae	R9PBV9_PSEHS	sr16497		probable SEC22 - synaptobrevin (V-SNARE)	99.56	100	226
1198	g1194_chr02_Ss	1442887	1443934	-	1	N	3	Not GPI-anchored	100	100	Mitochondrial carnitine-acylcarnitine carrier protein	1	Pseudozyma antarctica (strain T-34)	M9LTU8_PSEA3	sr16496	20	probable carnitine/acyl carnitine carrier	98.39	100	311
1199	g1195_chr02_Ss	1444776	1445888	-	1	N	1	Not GPI-anchored	100	100	Sulfhydryl oxidase	7	Ustilaginaceae	R9PCE8_PSEHS	sr16495	20	related to ERV1 - mitochondrial biogenesis and regulation of cell cycle	90.72	100	345
1200	g1196_chr02_Ss	1446145	1449222	+	0	N	0	Not GPI-anchored	98.9968	98.801	Related to phospholipase A2, cytosolic	6	Ustilaginaceae	I2FXJ6_USTH4	sr16494	20	related to phospholipase A2, cytosolic	80.06	97	998
1201	g1197_chr02_Ss	1449302	1450588	-	0	N	0	Not GPI-anchored	100	100	Putative uncharacterized protein	2	Ustilaginaceae	Q4P1Z1_USTMA	sr16493		uncharacterized protein	63.22	90	397
1202	g1198_chr02_Ss	1451165	1454845	-	0	N	0	Not GPI-anchored	98.6978	98.9702	Related to TIF2-translation initiation factor eIF4A	5	Ustilaginaceae	I2FXJ8_USTH4	sr16492	20	related to TIF2 - translation initiation factor eIF4A	83.65	100	1248
1203	g1199_chr02_Ss	1455578	1458070	+	0	N	0	Not GPI-anchored	100	100	Uncharacterized protein	6	Ustilaginaceae	R9PLD6_PSEHS	sr16491	20	uncharacterized protein	85.9	100	844
1204	g1200_chr02_Ss	1458138	1459226	-	1	N	0	Not GPI-anchored	95.2335	92.5854	Putative uncharacterized protein	1	Sporisorium reilianum (strain SRZ2)	E6ZUK4_SPORE	sr16490		uncharacterized protein	56.75	81	289
1205	g1201_chr02_Ss	1460392	1461102	+	2	N	0	Not GPI-anchored	100	100	Uncharacterized protein	6	Ustilaginaceae	M9MD46_PSEA3	sr16489	20	related to FMC1 - mitochondrial matrix protein, required for assembly of F1F0 ATP synthase	89.39	100	179
1206	g1202_chr02_Ss	1461120	1462433	-	0	N	0	Not GPI-anchored	100	100	Serine racemase	7	Ustilaginaceae	M9LLB8_PSEA3	sr16488	20	related to SRY1 - 3-hydroxyaspartate dehydratase	92.22	100	437
1207	g1203_chr02_Ss	1463105	1465090	+	0	N	0	Not GPI-anchored	100	100	Translocase of outer mitochondrial membrane complex, subunit TOM70/TOM72	10	Ustilaginomycotina	V5ES08_PSEBG	sr16487	20	probable mitochondrial precursor protein import receptor tom70	92.64	100	666
1208	g1204_chr02_Ss	1465497	1465833	+	1	N	0	Not GPI-anchored	100	100	""	""	""	""			na
1209	g1205_chr02_Ss	1466972	1467518	+	3	N	1	Not GPI-anchored	100	100	""	""	""	""	sr16485		uncharacterized protein	88.46	55	52
1210	g1206_chr02_Ss	1468169	1468590	-	1	N	0	Not GPI-anchored	100	100	Uncharacterized protein	10	Ustilaginomycotina	R9PC08_PSEHS	sr16484	20	related to SMT3 ubiquitin-like protein	96.77	100	93
1211	g1207_chr02_Ss	1469388	1472643	+	2	N	0	Not GPI-anchored	100	99.5116	Uncharacterized protein	7	Ustilaginaceae	R9PCF6_PSEHS	sr16483	20	uncharacterized protein	82.52	100	1087
1212	g1208_chr02_Ss	1473046	1475172	-	0	Y	0	Not GPI-anchored	51.6235	100	Nuclear protein Ataxin-7	7	Ustilaginaceae	M9LLB4_PSEA3	sr16482	20	related to FET5 - multicopper oxidase	91.87	80	566
1213	g1209_chr02_Ss	1477566	1478366	-	0	N	0	Not GPI-anchored	100	100	456053F hypothetical protein PFL1_02695	1	Pseudozyma flocculosa PF-1	UPI000456053F	sr16481	20	probable PRE4 - 20S proteasome subunit (beta7)	96.62	100	266
1214	g1210_chr02_Ss	1478808	1479521	+	0	N	0	Not GPI-anchored	100	100	Genomic scaffold, msy_sf_11	9	Opisthokonta	M5EPS7_MALS4	sr16480	20	related to PRP11 - pre-mRNA splicing factor	97.89	100	237
1215	g1211_chr02_Ss	1479721	1484415	-	0	N	0	Not GPI-anchored	100	100	Related to FIG4-polyphosphoinositide phosphatase family member	4	Ustilaginaceae	E6ZUJ3_SPORE	sr16478	20	related to FIG4 - polyphosphoinositide phosphatase family member	86.49	97	1525
1216	g1212_chr02_Ss	1484700	1486454	-	0	N	0	Not GPI-anchored	100	99.3359	Uncharacterized protein	7	Ustilaginaceae	R9PBX3_PSEHS	sr16477	20	related to NGL3 - putative endonuclease	85.2	99	588
1217	g1213_chr02_Ss	1486851	1488188	-	0	N	0	Not GPI-anchored	100	100	Putative uncharacterized protein	1	Sporisorium reilianum (strain SRZ2)	E6ZUJ1_SPORE	sr16476		uncharacterized protein	68.23	100	447
1218	g1214_chr02_Ss	1490045	1494976	-	0	N	0	Not GPI-anchored	100	100	Putative uncharacterized protein	1	Sporisorium reilianum (strain SRZ2)	E6ZUJ0_SPORE	sr16475	20	uncharacterized protein	84.29	100	1680
1219	g1215_chr02_Ss	1495604	1498240	-	1	N	0	Not GPI-anchored	99.8813	100	Uncharacterized protein	4	Ustilaginaceae	I2FXH8_USTH4	sr16474	20	uncharacterized protein	81.07	100	845
1220	g1216_chr02_Ss	1505049	1511090	-	5	N	0	Not GPI-anchored	100	100	""	""	""	""	sr16472	20	uncharacterized protein	73.47	59	1059
1221	g1217_chr02_Ss	1511785	1513200	+	0	N	0	Not GPI-anchored	100	100	Genomic scaffold, msy_sf_3	27	Basidiomycota	M5E5I5_MALS4	sr16470	20	probable TYS1 - tyrosyl-tRNA synthetase	88.77	100	472
1222	g1218_chr02_Ss	1513496	1514500	-	0	N	0	Not GPI-anchored	100	99.7009	Uncharacterized protein	2	Ustilaginaceae	R9PBY2_PSEHS	sr16469		probable MSH1 - DNA mismatch repair protein, mitochondrial	80.12	96	322
1223	g1219_chr02_Ss	1514796	1521235	-	3	N	0	Not GPI-anchored	99.9172	99.7651	Uncharacterized protein	5	Ustilaginaceae	R9PC51_PSEHS	sr16468	20	uncharacterized protein	87.25	72	1427
1224	g1220_chr02_Ss	1522255	1523397	-	1	N	0	Not GPI-anchored	100	100	ATP-dependent (S)-NAD(P)H-hydrate dehydratase	8	Basidiomycota	NNRD_USTMA	sr16467		uncharacterized protein	90.31	100	351
1225	g1221_chr02_Ss	1524062	1527510	-	1	N	1	Not GPI-anchored	100	99.7926	Uncharacterized protein	5	Ustilaginaceae	R9PC28_PSEHS	sr16466	20	probable Myp1 protein	79.79	100	1163
1226	g1222_chr02_Ss	1528264	1529766	-	0	N	0	Not GPI-anchored	100	100	Uncharacterized protein	5	Ustilaginaceae	V5EUC6_PSEBG	sr16465	20	related to calcium-binding mitochondrial carrier protein	93.06	97	490
1227	g1223_chr02_Ss	1531191	1533722	-	0	N	8	Not GPI-anchored	99.339	99.7251	Uncharacterized protein	6	Ustilaginaceae	R9PLG0_PSEHS	sr16464	20	uncharacterized protein	87.86	97	824
1228	g1224_chr02_Ss	1534462	1538575	+	2	N	0	Not GPI-anchored	100	99.4127	Uncharacterized protein	5	Ustilaginaceae	I2FXG6_USTH4	sr16463	20	related to TRS130 - subunit of the TRAPP complex of the cis-Golgi	88.11	92	1144
1229	g1225_chr02_Ss	1538772	1541321	-	0	N	0	Not GPI-anchored	97.0772	100	DNA ligase	25	Fungi	Q4P225_USTMA	sr16462	20	probable CDC9 - DNA ligase I	85.68	100	859
1230	g1226_chr02_Ss	1543085	1543897	+	0	Y	0	Not GPI-anchored	35.4321	100	Putative uncharacterized protein	1	Sporisorium reilianum (strain SRZ2)	E6ZUH6_SPORE	sr16461		uncharacterized protein	73.06	100	271
1231	g1227_chr02_Ss	1545283	1550516	+	1	N	0	Not GPI-anchored	100	100	Putative uncharacterized protein	1	Ustilago maydis (strain 521 / FGSC 9021)	Q4P226_USTMA	sr16460	20	related to serine/threonine-specific protein kinase KIN1	87.95	74	1311
1232	g1228_chr02_Ss	1551032	1553753	+	3	N	0	Not GPI-anchored	100	99.6921	Related to atp-dependent clp protease, atp-binding subunit	1	Sporisorium reilianum (strain SRZ2)	E6ZUH4_SPORE	sr16459		related to atp-dependent clp protease, atp-binding subunit	61.81	99	343
1233	g1229_chr02_Ss	1554152	1555117	-	0	N	0	Not GPI-anchored	100	100	""	""	""	""	sr16458		uncharacterized protein	90.82	61	196
1234	g1230_chr02_Ss	1555585	1559274	-	0	N	0	Not GPI-anchored	98.1946	100	4560937 hypothetical protein PFL1_02637	1	Pseudozyma flocculosa PF-1	UPI0004560937	sr16457	20	probable SMC2 - chromosome segregation protein	95.77	98	1207
1235	g1231_chr02_Ss	1559949	1561900	-	1	N	0	Not GPI-anchored	100	100	Related to auxin-resistance protein	7	Ustilaginaceae	I2FXG0_USTH4	sr16456	20	related to auxin-resistance protein	92.12	100	622
1236	g1232_chr02_Ss	1562241	1564229	+	0	N	0	Not GPI-anchored	100	100	Uncharacterized protein	6	Ustilaginaceae	I2FXF9_USTH4	sr16455	20	related to ACT1 - Actin	82.87	100	677
1237	g1233_chr02_Ss	1564476	1564972	-	1	N	0	Not GPI-anchored	100	100	Heat shock protein	1	Pseudozyma hubeiensis (strain SY62)	R9PLV8_PSEHS	sr16454	20	probable heat shock protein 10 (chaperonin CPN10)	98.13	100	107
1238	g1234_chr02_Ss	1566042	1567798	+	1	N	0	Not GPI-anchored	100	100	Uncharacterized protein	13	Hypocreales	F9FA77_FUSOF	sr16453	20	probable heat-shock protein hsp60	93.24	96	562
1239	g1235_chr02_Ss	1567961	1569022	-	0	N	0	Not GPI-anchored	100	100	Putative uncharacterized protein	1	Sporisorium reilianum (strain SRZ2)	E6ZUG7_SPORE	sr16452		uncharacterized protein	59.81	88	311
1240	g1236_chr02_Ss	1569586	1570434	+	4	N	0	Not GPI-anchored	100	100	Mago nashi domain protein	2	Pezizomycotina	K1WRT2_MARBU	sr16451	20	probable mago nashi protein	95.86	100	145
1241	g1237_chr02_Ss	1572534	1574034	+	1	N	0	Not GPI-anchored	100	100	Tubulin beta-4B chain	105	Metazoa	TBB4B_HUMAN	sr16450	20	probable tubulin beta chain	100	100	448
1242	g1238_chr02_Ss	1575756	1579223	+	2	N	0	Not GPI-anchored	100	99.6701	Uncharacterized protein	6	Ustilaginaceae	R9PCN0_PSEHS	sr16449	20	uncharacterized protein	91.83	100	1101
1243	g1239_chr02_Ss	1580228	1582732	+	0	N	0	Not GPI-anchored	100	100	Related to SNF1-carbon catabolite derepressing ser/thr protein kinase	7	Ustilaginaceae	I2FXF2_USTH4	sr16448	20	related to SNF1 - carbon catabolite derepressing ser/thr protein kinase	88.61	100	843
1244	g1240_chr02_Ss	1583262	1584518	+	0	N	11	Not GPI-anchored	100	100	Vacuolar calcium ion transporter /H(+) exchanger	4	Basidiomycota	R9PCM5_PSEHS	sr16447	20	probable VCX1 - Vacuolar Ca /H exchanger	89.1	100	422
1245	g1241_chr02_Ss	1584995	1585438	-	0	N	1	Not GPI-anchored	79.0287	100	""	""	""	""			na
1246	g1242_chr02_Ss	1587268	1587816	-	0	Y	1	Not GPI-anchored	100	100	Putative uncharacterized protein	1	Sporisorium reilianum (strain SRZ2)	E6ZUG0_SPORE	sr16445		uncharacterized protein	40.25	87	159
1247	g1243_chr02_Ss	1588371	1590756	-	1	N	0	Not GPI-anchored	99.3229	99.3565	Uncharacterized protein	6	Ustilaginaceae	R9PCJ0_PSEHS	sr16444	20	related to IRC3 - putative RNA helicase of the DEAH/D-box family	86.32	82	636
1248	g1244_chr02_Ss	1591014	1592127	+	1	N	0	Not GPI-anchored	100	100	Predicted protein	7	Ustilaginaceae	Q4P242_USTMA	sr16443		uncharacterized protein	80.98	100	347
1249	g1245_chr02_Ss	1593090	1594933	-	2	N	0	Not GPI-anchored	100	99.5022	Uncharacterized protein	1	Pseudozyma hubeiensis (strain SY62)	R9PLW9_PSEHS	sr16442	20	uncharacterized protein	93.42	100	532
1250	g1246_chr02_Ss	1601437	1602856	+	2	N	0	Not GPI-anchored	0	98.9757	""	""	""	""			na
1251	g1247_chr02_Ss	1604132	1604571	+	1	N	0	Not GPI-anchored	56.7568	98.8131	""	""	""	""			na
1252	g1248_chr02_Ss	1604905	1607214	-	0	N	0	Not GPI-anchored	100	100	Saccharopine dehydrogenase (NADP+, L-glutamate forming)	52	Basidiomycota	M7XGU7_RHOT1	sr16440	20	probable chimeric spermidine synthase/saccharopine reductase	95.71	100	769
1253	g1249_chr02_Ss	1608051	1609574	+	2	N	0	Not GPI-anchored	99.7817	100	Transcription initiation factor TFIID, subunit TAF11	6	Ustilaginaceae	M9LL80_PSEA3	sr16439	20	uncharacterized protein	92.89	57	253
1254	g1250_chr02_Ss	1609666	1611568	-	1	N	0	Not GPI-anchored	61.7904	100	Related to phenylacetyl-CoA ligase	8	Ustilaginaceae	E6ZUF3_SPORE	sr16438	20	related to phenylacetyl-CoA ligase	89.29	100	607
1255	g1251_chr02_Ss	1612967	1614989	+	4	N	1	Not GPI-anchored	16.6667	100	Flavin-containing monooxygenase	7	Ustilaginaceae	M9LTT0_PSEA3	sr16437	20	related to Cyclohexanone monooxygenase	91.31	99	541
1256	g1252_chr02_Ss	1615207	1617042	-	1	N	1	Not GPI-anchored	91.9383	100	Glycoside hydrolase	10	Ustilaginaceae	R9PC05_PSEHS	sr16436	20	related to KRE6 - glucan synthase subunit	92.2	100	577
1257	g1253_chr02_Ss	1618509	1619231	+	1	Y	0	Not GPI-anchored	100	100	Putative uncharacterized protein	1	Ustilago maydis (strain 521 / FGSC 9021)	Q4P253_USTMA	sr16435		related to ROT1 - molecular chaperone in the endoplasmic reticulum	85.02	100	207
1258	g1254_chr02_Ss	1619545	1621272	-	0	N	1	Not GPI-anchored	100	100	Glycoside hydrolase	10	Ustilaginaceae	R9PC05_PSEHS	sr16434	20	related to KRE6 - glucan synthase subunit	91.65	100	575
1259	g1255_chr02_Ss	1624540	1626348	+	0	N	1	Not GPI-anchored	94.964	100	Glycoside hydrolase	6	Ustilaginaceae	R9PC45_PSEHS	sr16433	20	related to KRE6 - glucan synthase subunit	94.52	100	602
1260	g1256_chr02_Ss	1626781	1629323	-	1	N	0	Not GPI-anchored	100	99.9194	Elongation factor G, mitochondrial	12	Basidiomycota	EFGM_USTMA	sr16432	20	probable MEF1 - translation elongation factor G, mitochondrial	91.03	100	847
1261	g1257_chr02_Ss	1629854	1634767	-	1	N	0	Not GPI-anchored	99.3795	100	Uncharacterized protein	4	Ustilaginaceae	I2FXD2_USTH4	sr16431	20	Cys(2)His(2) zinc finger transcriptional activator	79.4	100	1631
1262	g1258_chr02_Ss	1635414	1636665	-	3	N	0	Not GPI-anchored	100	100	Metallo-beta-lactamase domain-containing protein	3	Ustilaginaceae	R9PC01_PSEHS	sr16430	20	uncharacterized protein	76.13	100	331
1263	g1259_chr02_Ss	1637813	1639427	-	1	Y	1	Highly probable	74.7559	74.4251	Acid phosphatase	7	Ustilaginaceae	R9PC41_PSEHS	sr16428	20	related to acid phosphatase	89.24	93	446
1264	g1260_chr02_Ss	1641054	1643183	+	0	N	1	Not GPI-anchored	90.8197	92.4777	Related to cell surface ferroxidase	7	Ustilaginaceae	E6ZUE2_SPORE	sr16427	20	related to cell surface ferroxidase	88.29	100	709
1265	g1261_chr02_Ss	1643380	1646202	-	0	N	0	Not GPI-anchored	100	99.4372	Uncharacterized protein	2	Ustilaginaceae	R9PC64_PSEHS	sr16426	20	related to PTC7 - type 2C protein phosphatase	86.45	100	952
1266	g1262_chr02_Ss	1648331	1652014	+	0	N	0	Not GPI-anchored	100	99.4049	FOG: Zn-finger	6	Ustilaginaceae	M9LYM3_PSEA3	sr16425	20	related to C2H2 zinc finger protein	84.62	100	1248
1267	g1263_chr02_Ss	1652256	1653749	-	0	N	4	Not GPI-anchored	100	100	Metalloprotease	8	Ustilaginaceae	M9LTS6_PSEA3	sr16424	20	probable zinc metallo-protease	94.15	99	496
1268	g1264_chr02_Ss	1654346	1655310	+	3	N	0	Not GPI-anchored	0	0	""	""	""	""			na
1269	g1265_chr02_Ss	1656479	1657205	-	1	N	0	Not GPI-anchored	0	0	""	""	""	""			na
1270	g1266_chr02_Ss	1664040	1664603	-	2	Y	0	Not GPI-anchored	0	0	""	""	""	""			na
1271	g1267_chr02_Ss	1665234	1671019	+	5	N	0	Not GPI-anchored	0	0	Uncharacterized protein	1	Pseudozyma brasiliensis (strain GHG001)	V5ESR3_PSEBG			na
1272	g1268_chr03_Ss	675	6460	-	5	N	0	Not GPI-anchored	0	0	Uncharacterized protein	1	Pseudozyma brasiliensis (strain GHG001)	V5ESR3_PSEBG			na
1273	g1269_chr03_Ss	7475	9907	-	0	N	0	Not GPI-anchored	100	98.8898	Dynactin, subunit p62	6	Ustilaginaceae	M9MFP9_PSEA3	sr12507	3	related to dynactin subunit p62	80.84	99	809
1274	g1270_chr03_Ss	10343	11464	+	0	N	0	Not GPI-anchored	100	100	Farnesyl pyrophosphate synthase	310	Eukaryota	FPPS_YEAST	sr12508	3	probable ERG20 - farnesyl-pyrophosphate synthetase	96.25	100	373
1275	g1271_chr03_Ss	11759	14744	-	1	N	0	Not GPI-anchored	99.5846	99.4517	Uncharacterized protein	136	Eukaryota	J7RGY2_FIBRA	sr12509	3	probable DNA replication licensing factor (nimQ)	98.02	100	961
1276	g1272_chr03_Ss	15384	16394	+	1	N	0	Not GPI-anchored	100	100	""	""	""	""	sr12510	3	uncharacterized protein	73.7	100	308
1277	g1273_chr03_Ss	16521	21250	-	1	N	0	Not GPI-anchored	99.9787	99.4681	Related to Serine/threonine-protein kinase	6	Ustilaginaceae	E6ZWP8_SPORE	sr12511	3	related to Serine/threonine-protein kinase	80.92	99	1583
1278	g1274_chr03_Ss	23221	24390	+	0	N	0	Not GPI-anchored	100	100	Related to CYC3-holocytochrome-c synthase (Cytochrome c heme lyase)	7	Ustilaginaceae	I2G346_USTH4	sr12512	3	related to CYC3 - holocytochrome-c synthase (cytochrome c heme lyase)	85.03	99	394
1279	g1275_chr03_Ss	24582	27791	-	0	N	9	Not GPI-anchored	99.0738	99.5648	Para-hydroxybenzoate-polyprenyltransferase	1	Pseudozyma hubeiensis (strain SY62)	R9P5M5_PSEHS	sr12513	3	related to COQ2 - para-hydroxybenzoate--polyprenyltransferase	87.64	93	1003
1280	g1276_chr03_Ss	28471	28916	+	2	N	0	Not GPI-anchored	100	100	Uncharacterized protein	4	Ustilaginaceae	I2G348_USTH4	sr12514	3	uncharacterized protein	90.24	100	82
1281	g1277_chr03_Ss	29055	30445	-	1	N	2	Not GPI-anchored	100	100	Uncharacterized conserved membrane protein	7	Ustilaginaceae	M9M6I5_PSEA3	sr12515	3	related to BRL1 - essential nuclear envelope integral membrane protein	88.41	100	440
1282	g1278_chr03_Ss	30853	33234	+	0	N	0	Not GPI-anchored	100	100	Uncharacterized protein	6	Ustilaginaceae	R9P5E3_PSEHS	sr12516	3	uncharacterized protein	77.45	89	714
1283	g1279_chr03_Ss	33275	37123	-	0	N	0	Not GPI-anchored	100	100	Uncharacterized protein	5	Ustilaginaceae	M9MHU3_PSEA3	sr12517	3	related to actin-interacting protein AIP3	86.15	100	1307
1284	g1280_chr03_Ss	37597	39183	+	0	N	0	Not GPI-anchored	100	100	Histone acetyltransferase SAGA/ADA, catalytic subunit PCAF/GCN5	7	Ustilaginaceae	V5EQL4_PSEBG	sr12518	3	uncharacterized protein	95.09	100	529
1285	g1281_chr03_Ss	40615	43143	+	0	N	0	Not GPI-anchored	8.03642	100	Putative uncharacterized protein	1	Sporisorium reilianum (strain SRZ2)	E6ZWQ6_SPORE	sr12519		uncharacterized protein	64	100	850
1286	g1282_chr03_Ss	43428	45941	-	0	N	0	Not GPI-anchored	18.8769	100	Probable HMG-box protein Hmg3	1	Sporisorium reilianum (strain SRZ2)	E6ZWQ7_SPORE	sr12520	3	probable HMG-box protein Hmg3	64.06	100	868
1287	g1283_chr03_Ss	47402	50587	+	0	N	0	Not GPI-anchored	100	100	DNA polymerase	9	leotiomyceta	N1RHL6_FUSC4	sr12521	3	probable DNA polymerase delta catalytic subunit	98.02	100	1061
1288	g1284_chr03_Ss	50732	52306	-	0	N	0	Not GPI-anchored	100	100	Genomic scaffold, msy_sf_4	2	Malassezia	M5E6X9_MALS4	sr12522	3	probable PCS60 - AMP-binding protein, peroxisomal	94.27	100	524
1289	g1285_chr03_Ss	52585	55813	-	5	N	0	Not GPI-anchored	99.1188	97.2801	Predicted alpha-helical protein	8	Ustilaginomycotina	M9LZF9_PSEA3	sr12523	3	related to CAT2 - Carnitine O-acetyltransferase	91.61	88	703
1290	g1286_chr03_Ss	56475	57692	-	0	N	0	Not GPI-anchored	100	100	Ankyrin repeat protein	2	Ustilaginaceae	R9P510_PSEHS	sr12525		uncharacterized protein	51.67	94	418
1291	g1287_chr03_Ss	57955	60555	+	0	N	0	Not GPI-anchored	100	100	Neutral trehalase	1	Thanatephorus cucumeris (strain AG1-IA)	L8WUM1_THACA	sr12524	3	probable Neutral trehalase	96.2	100	868
1292	g1288_chr03_Ss	61417	62313	+	0	N	0	Not GPI-anchored	100	100	Eukaryotic translation initiation factor 2 subunit alpha	142	Eukaryota	IF2A_SCHPO	sr12526	3	probable SUI2 - translation initiation factor eIF-2 alpha chain	98.99	100	298
1293	g1289_chr03_Ss	62646	66727	+	1	N	1	Not GPI-anchored	100	100	Uncharacterized protein	5	Ustilaginaceae	I2G360_USTH4	sr12527	3	uncharacterized protein	79.2	100	1375
1294	g1290_chr03_Ss	66806	69205	-	0	N	1	Not GPI-anchored	96.6874	99.6279	Uncharacterized protein	5	Ustilaginaceae	I2G359_USTH4	sr12528	3	uncharacterized protein	75.89	100	813
1295	g1291_chr03_Ss	72397	73977	+	0	N	0	Not GPI-anchored	100	100	Acyl-CoA dehydrogenase, long-chain specific	18	Fungi	J5RA85_TRIAS	sr12529	3	related to ACYL-COA DEHYDROGENASE, LONG-CHAIN SPECIFIC PRECURSOR	96.77	100	526
1296	g1292_chr03_Ss	74157	76166	-	0	N	0	Not GPI-anchored	100	100	""	""	""	""	sr12530	3	probable NOP2 - nucleolar protein	79.17	100	677
1297	g1293_chr03_Ss	76853	77848	+	0	N	0	Not GPI-anchored	100	100	Glutathione S-transferase	1	Pseudozyma hubeiensis (strain SY62)	R9PEJ5_PSEHS	sr12531	3	related to ECM4 - involved in cell wall biogenesis and architecture	94.26	100	331
1298	g1294_chr03_Ss	78005	82419	-	1	N	0	Not GPI-anchored	90.8966	99.0124	Uncharacterized protein	3	Ustilaginaceae	R9P5C5_PSEHS	sr12532	3	uncharacterized protein	84.19	99	1499
1299	g1295_chr03_Ss	83034	85703	+	0	N	0	Not GPI-anchored	100	100	Endoribonuclease YSH1	25	Basidiomycota	YSH1_USTMA	sr12533	3	related to YSH1 - component of pre-mRNA polyadenylation factor PF I	91.16	99	894
1300	g1296_chr03_Ss	85954	86412	-	1	N	0	Not GPI-anchored	100	100	Related to MRPL44-mitochondrial ribosomal protein, large subunit	7	Ustilaginaceae	E6ZWS1_SPORE	sr12534		related to MRPL44 - mitochondrial ribosomal protein, large subunit	95.28	100	106
1301	g1297_chr03_Ss	86815	88785	+	0	N	0	Not GPI-anchored	100	100	Uncharacterized protein	2	Ustilaginaceae	R9P575_PSEHS	sr12535		uncharacterized protein	68.04	100	657
1302	g1298_chr03_Ss	88930	90843	-	0	N	0	Not GPI-anchored	100	99.0196	Arginyl-trna synthetase	13	Basidiomycota	M9LS86_PSEA3	sr12536	3	probable arginyl-tRNA synthetase, cytosolic	93.41	100	637
1303	g1299_chr03_Ss	91606	94514	+	1	N	0	Not GPI-anchored	98.2295	97.8076	Putative uncharacterized protein	1	Ustilago maydis (strain 521 / FGSC 9021)	Q4PEJ0_USTMA	sr12537	3	uncharacterized protein	78.83	99	978
1304	g1300_chr03_Ss	94941	96291	-	2	N	0	Not GPI-anchored	62.895	91.9759	Alpha-N-arabinofuranosidase	27	Actinomycetales	B5HZ11_9ACTO	sr12538		related to Alpha arabinofuranosidase	87.03	90	293
1305	g1301_chr03_Ss	98144	99187	-	0	N	0	Not GPI-anchored	98.8484	100	Putative uncharacterized protein	1	Sporisorium reilianum (strain SRZ2)	E6ZWS6_SPORE	sr12539		uncharacterized protein	68.25	95	337
1306	g1302_chr03_Ss	99525	102711	-	1	N	0	Not GPI-anchored	99.968	100	Spindle pole body component	7	Ustilaginaceae	R9P570_PSEHS	sr12540	3	related to gamma-tubulin complex component 2	92.29	99	1024
1307	g1303_chr03_Ss	103580	104935	+	3	N	0	Not GPI-anchored	100	100	5'-3' exonuclease XRN1/KEM1/SEP1	2	Pseudozyma	M9LS87_PSEA3	sr12541		uncharacterized protein	60.61	100	396
1308	g1304_chr03_Ss	105200	106936	-	0	N	11	Not GPI-anchored	100	100	Related to HXT1-Low-affinity hexose facilitator	11	Basidiomycota	I2G375_USTH4	sr12542	3	related to HXT1 - Low-affinity hexose facilitator	96.37	100	578
1309	g1305_chr03_Ss	109714	114042	-	3	N	0	Not GPI-anchored	98.6943	91.76	Putative uncharacterized protein	1	Ustilago maydis (strain 521 / FGSC 9021)	Q4PEI6_USTMA	sr12543	3	uncharacterized protein	75.77	57	710
1310	g1306_chr03_Ss	114438	115598	-	0	N	3	Not GPI-anchored	100	100	Putative uncharacterized protein	1	Ustilago maydis (strain 521 / FGSC 9021)	Q4PEI6_USTMA	sr12545	3	related to SUR2 - sphingosine hydroxylase	92.56	100	390
1311	g1307_chr03_Ss	116877	118211	+	0	N	0	Not GPI-anchored	100	100	Uncharacterized protein	8	Ustilaginaceae	R9P5B2_PSEHS	sr12546	3	probable QCR2 - 40 kDa ubiquinol cytochrome-c reductase core protein 2	94.17	100	446
1312	g1308_chr03_Ss	119314	121695	-	0	N	0	Not GPI-anchored	99.8322	100	Uncharacterized protein	1	Pseudozyma brasiliensis (strain GHG001)	V5EQN7_PSEBG	sr12561		uncharacterized protein	83.35	99	793
1313	g1309_chr03_Ss	122395	124401	+	4	N	0	Not GPI-anchored	100	95.5923	ATP binding protein	5	Ustilaginaceae	R9P5I8_PSEHS	sr12562	3	related to XPA binding protein	90.4	94	448
1314	g1310_chr03_Ss	127904	131125	+	1	N	0	Not GPI-anchored	99.7368	100	Uncharacterized protein	7	Ustilaginaceae	I2G382_USTH4	sr12563	3	uncharacterized protein	93.17	100	1010
1315	g1311_chr03_Ss	131529	132191	-	2	N	0	Not GPI-anchored	100	100	Related to UMP1-proteasome maturation factor	7	Ustilaginaceae	I2G383_USTH4	sr12564	3	related to UMP1 - proteasome maturation factor	91.78	91	146
1316	g1312_chr03_Ss	132618	136004	+	0	N	0	Not GPI-anchored	100	100	Uncharacterized protein	17	Eukaryota	J4G0B3_FIBRA	sr12565	3	probable MTR4 - involved in nucleocytoplasmic transport of mRNA	94.25	100	1131
1317	g1313_chr03_Ss	136111	137259	-	0	N	0	Not GPI-anchored	99.8267	99.9132	Related to 5`-nucleotidase	6	Ustilaginaceae	I2G385_USTH4	sr12566		related to 5`-nucleotidase precursor	70.28	100	387
1318	g1314_chr03_Ss	137328	139367	-	0	N	0	Not GPI-anchored	100	100	5' nucleotidase (Fragment)	1	Pseudozyma antarctica (strain T-34)	M9LZH3_PSEA3	sr12566	3	related to 5`-nucleotidase precursor	89.91	99	674
1319	g1315_chr03_Ss	139695	143455	+	3	N	0	Not GPI-anchored	100	100	Putative uncharacterized protein	1	Ustilago maydis (strain 521 / FGSC 9021)	Q4PEH7_USTMA	sr12568	3	uncharacterized protein	76.63	76	813
1320	g1316_chr03_Ss	143611	144084	-	2	N	0	Not GPI-anchored	100	100	Uncharacterized protein	2	Ustilaginaceae	V5GNC9_PSEBG	sr12569		uncharacterized protein	93.98	78	83
1321	g1317_chr03_Ss	144468	145664	+	0	N	0	Not GPI-anchored	100	100	Related to Protein farnesyltransferase alpha subunit	6	Ustilaginaceae	I2G389_USTH4	sr12570	3	related to Protein farnesyltransferase alpha subunit	80.81	99	396
1322	g1318_chr03_Ss	145784	147657	-	3	N	0	Not GPI-anchored	100	98.2891	Uncharacterized protein	1	Ustilago hordei (strain Uh4875-4)	I2G390_USTH4	sr12571	3	uncharacterized protein	79.11	100	560
1323	g1319_chr03_Ss	148321	150009	+	0	N	0	Not GPI-anchored	100	99.7648	Putative uncharacterized protein	1	Ustilago maydis (strain 521 / FGSC 9021)	Q4PEH3_USTMA	sr12572	3	related to COQ1 - hexaprenyl pyrophosphate synthetase precursor	90.78	100	564
1324	g1320_chr03_Ss	150217	150579	-	0	N	0	Not GPI-anchored	100	100	Uncharacterized protein	1	Pseudozyma hubeiensis (strain SY62)	R9PEG6_PSEHS	sr12573	3	uncharacterized protein	86.67	100	120
1325	g1321_chr03_Ss	152881	167010	+	2	N	0	Not GPI-anchored	99.6327	100	AGC/NDR protein kinase	6	Ustilaginaceae	R9P598_PSEHS	sr12574	3	related to serine/threonine protein kinase	85.97	100	4228
1326	g1322_chr03_Ss	168868	170904	+	0	N	2	Not GPI-anchored	100	100	Related to SUR1-required for mannosylation of sphingolipids	5	Ustilaginaceae	I2G394_USTH4	sr12549	3	related to SUR1 - required for mannosylation of sphingolipids	88.08	99	688
1327	g1323_chr03_Ss	171444	172577	-	0	Y	2	Not GPI-anchored	100	100	Mitochondrial carrier protein	2	Ustilaginaceae	R9P5H6_PSEHS	sr12548		related to YIA6 - Pvruvate transporter of the mitochondrial inner membrane	78.32	97	369
1328	g1324_chr03_Ss	173794	175563	+	0	N	0	Not GPI-anchored	100	100	Related to general amidase	5	Ustilaginaceae	E6ZWT4_SPORE	sr12547		related to general amidase	91.73	84	496
1329	g1325_chr03_Ss	176143	177744	-	0	N	8	Not GPI-anchored	100	100	Uncharacterized protein	44	Basidiomycota	R9P546_PSEHS	sr12560	3	probable ERG4 - sterol C-24 reductase	91.17	99	532
1330	g1326_chr03_Ss	180122	182019	+	2	N	0	Not GPI-anchored	100	97.9122	""	""	""	""	sr12559	3	uncharacterized protein	87.07	50	232
1331	g1327_chr03_Ss	182080	184118	+	1	N	0	Not GPI-anchored	100	95.4787	Related to transposase	1	Sporisorium reilianum (strain SRZ2)	E6ZR30_SPORE	sr15606		related to transposase	56.05	100	380
1332	g1328_chr03_Ss	184946	185380	-	1	N	0	Not GPI-anchored	99.7849	76.6447	Uncharacterized protein	1	Pseudozyma brasiliensis (strain GHG001)	V5EW05_PSEBG	sr12558	3	probable RPL29 - 60S large subunit ribosomal protein	100	65	60
1333	g1329_chr03_Ss	186116	187970	+	1	N	0	Not GPI-anchored	97.0166	91.9798	Uncharacterized protein	6	Ustilaginaceae	R9P5H1_PSEHS	sr12557		uncharacterized protein	81.87	92	546
1334	g1330_chr03_Ss	188126	192687	-	2	N	0	Not GPI-anchored	100	99.1023	Uncharacterized protein (Fragment)	1	Pseudozyma brasiliensis (strain GHG001)	V5EQQ6_PSEBG	sr12556	3	uncharacterized protein	80.74	75	1002
1335	g1331_chr03_Ss	193713	196784	-	0	N	0	Not GPI-anchored	100	100	Putative uncharacterized protein	1	Ustilago maydis (strain 521 / FGSC 9021)	Q4PEG0_USTMA	sr12555	3	uncharacterized protein	81.63	98	1007
1336	g1332_chr03_Ss	197083	197658	+	1	N	0	Not GPI-anchored	100	100	Peptidyl-prolyl cis-trans isomerase-like 1	240	cellular organisms	PPIL1_HUMAN	sr12554	3	probable Peptidyl-prolyl cis-trans isomerase	96.89	100	161
1337	g1333_chr03_Ss	198248	198753	-	1	N	0	Not GPI-anchored	100	100	Histone H2A-alpha	73	Eukaryota	H2A1_SCHPO	sr12553	3	probable Histone H2A	99.26	100	136
1338	g1334_chr03_Ss	199691	200575	+	1	N	0	Not GPI-anchored	81.376	77.327	Histone H2B	12	Arthrodermataceae	D4B269_ARTBC	sr12552	3	probable HTB2 - histone H2B.2	99.29	62	140
1339	g1335_chr03_Ss	201102	202022	-	3	N	0	Not GPI-anchored	100	100	Uncharacterized protein	2	Ustilaginaceae	R9P586_PSEHS	sr12551	3	related to VPS24 - endosomal Vps protein complex subunit	97.75	100	222
1340	g1336_chr03_Ss	204379	208293	+	1	Y	0	Not GPI-anchored	96.3002	99.9469	Uncharacterized protein	2	Ustilaginaceae	R9P4V5_PSEHS	sr12550	3	uncharacterized protein	83.1	92	1154
1341	g1337_chr03_Ss	208883	209953	+	1	N	4	Not GPI-anchored	100	97.4925	Molecular chaperones HSP70/HSC70	1	Pseudozyma antarctica (strain T-34)	M9LZJ1_PSEA3	sr12575		related to Aquaporin 3	76.52	99	362
1342	g1338_chr03_Ss	210403	211159	+	1	N	0	Not GPI-anchored	100	100	Putative uncharacterized protein	1	Sporisorium reilianum (strain SRZ2)	E6ZWW3_SPORE	sr12576		related to YPI1 - inhibitor of the type I protein phosphatase Glc7p	57.43	92	202
1343	g1339_chr03_Ss	211446	214133	-	0	N	0	Not GPI-anchored	99.2271	100	Likely protein kinase	4	Ustilaginaceae	R9PEF0_PSEHS	sr12577	3	related to SCY1 - putative kinase	82.28	100	903
1344	g1340_chr03_Ss	214735	216066	-	0	N	0	Not GPI-anchored	100	100	Uncharacterized protein	4	Ustilaginaceae	V5EAR5_PSEBG	sr12578		uncharacterized protein	75.05	100	457
1345	g1341_chr03_Ss	217009	218478	-	0	N	0	Not GPI-anchored	100	99.661	Uncharacterized protein	6	Ustilaginaceae	R9P4V2_PSEHS	sr12579	3	uncharacterized protein	91.31	100	495
1346	g1342_chr03_Ss	219129	221813	+	0	N	0	Not GPI-anchored	99.5936	100	Putative uncharacterized protein	1	Sporisorium reilianum (strain SRZ2)	E6ZWW7_SPORE	sr12580	3	uncharacterized protein	62.36	100	906
1347	g1343_chr03_Ss	221944	226949	-	1	Y	0	Not GPI-anchored	99.8388	100	Protein required for beta-1,6 glucan biosynthesis	5	Ustilaginaceae	R9P529_PSEHS	sr12581	3	related to UDP-glucose:glycoprotein glucosyltransferase precursor	80.37	100	1676
1348	g1344_chr03_Ss	227640	229811	-	0	Y	0	Probable	100	100	""	""	""	""	sr12582	3	uncharacterized protein	84.81	22	158
1349	g1345_chr03_Ss	233986	235308	+	0	N	0	Not GPI-anchored	100	100	Dual specificity protein kinase FUZ7	20	Basidiomycota	FUZ7_USTMA	sr12583	3	Dual specificity protein kinase Fuz7	93.67	100	442
1350	g1346_chr03_Ss	235833	236777	+	0	N	0	Not GPI-anchored	100	100	Predicted glutathione S-transferase	2	Pseudozyma	M9LS96_PSEA3	sr12584		related to ECM4 - protein involved in cell wall biogenesis and architecture	85.44	100	316
1351	g1347_chr03_Ss	239161	239810	+	1	N	1	Not GPI-anchored	68.435	47.6965	""	""	""	""			na
1352	g1348_chr03_Ss	240209	244510	+	0	N	0	Not GPI-anchored	99.6302	100	Guanyl nucleotide exchange factor Sql2	5	Ustilaginaceae	E6ZWX2_SPORE	sr12585	3	guanyl nucleotide exchange factor Sql2	89.88	99	1423
1353	g1349_chr03_Ss	245581	247252	+	2	N	0	Not GPI-anchored	100	100	Uncharacterized protein	3	Basidiomycota	W3VMQ4_9BASI	sr12586	3	probable KGD2 - dihydrolipoyl transsuccinylase component of the lpha-ketoglutarate dehydrogenase complex	90.21	100	480
1354	g1350_chr03_Ss	249020	252925	+	0	N	0	Not GPI-anchored	100	99.9491	Putative uncharacterized protein	1	Sporisorium reilianum (strain SRZ2)	E6ZWX4_SPORE	sr12587	3	uncharacterized protein	71.77	98	829
1355	g1351_chr03_Ss	254567	259578	+	1	N	0	Not GPI-anchored	99.8999	100	Uncharacterized protein	1	Pseudozyma hubeiensis (strain SY62)	R9P521_PSEHS	sr12588	3	uncharacterized protein	78.27	98	1680
1356	g1352_chr03_Ss	260057	261460	-	1	N	0	Not GPI-anchored	100	100	Putative uncharacterized protein	1	Sporisorium reilianum (strain SRZ2)	E6ZWX6_SPORE	sr12589		related to HCM1 - Forkhead transcription factor	45.71	97	431
1357	g1353_chr03_Ss	264566	265762	-	0	N	0	Not GPI-anchored	100	100	Dihydroorotase	11	Basidiomycota	PYRC_USTMA	sr12590	3	Dihydroorotase	87	100	400
1358	g1354_chr03_Ss	266075	266913	-	1	N	0	Not GPI-anchored	100	100	Uncharacterized protein	5	Ustilaginaceae	I2G3C5_USTH4	sr12591	3	uncharacterized protein	88.46	96	234
1359	g1355_chr03_Ss	267731	268607	-	1	N	0	Not GPI-anchored	0	0	""	""	""	""			na
1360	g1356_chr03_Ss	270325	273110	-	3	N	0	Not GPI-anchored	0	19.6897	Related to retrotransposon protein (N-terminal) (Fragment)	1	Ustilago hordei (strain Uh4875-4)	I2FLW2_USTH4			na
1361	g1357_chr03_Ss	274264	275445	-	0	N	0	Not GPI-anchored	94.8261	93.0508	Predicted protein	2	Ustilaginaceae	Q4PED9_USTMA	sr12592		uncharacterized protein	87.5	26	104
1362	g1358_chr03_Ss	277455	282545	+	3	N	0	Not GPI-anchored	100	97.7998	""	""	""	""	sr12596	3	uncharacterized protein	75.8	64	1000
1363	g1359_chr03_Ss	282733	283944	-	0	N	0	Not GPI-anchored	100	100	Uncharacterized protein	6	Ustilaginaceae	I2G3D9_USTH4	sr12597	3	related to GET4 - protein with a role in insertion of tail-anchored proteins into the ER membrane	85.36	100	403
1364	g1360_chr03_Ss	284487	287846	+	0	N	0	Not GPI-anchored	100	100	Related to Importin 11	7	Ustilaginaceae	I2G3D4_USTH4	sr12601	3	related to Importin 11	92.93	99	1117
1365	g1361_chr03_Ss	288014	290516	-	1	N	0	Not GPI-anchored	100	99.4202	Uncharacterized protein	2	Pseudozyma	R9P5E0_PSEHS	sr12598	3	uncharacterized protein	73.17	99	738
1366	g1362_chr03_Ss	291083	291939	+	4	N	0	Not GPI-anchored	100	100	Related to n-acetyltransferase	14	Basidiomycota	E6ZWY6_SPORE	sr12599	3	related to n-acetyltransferase	93.64	100	173
1367	g1363_chr03_Ss	293045	294673	-	0	N	0	Not GPI-anchored	100	100	Phenylalanyl-tRNA synthetase alpha chain	9	Basidiomycota	R9P513_PSEHS	sr12602	3	probable FRS2 - phenylalanine--tRNA ligase beta chain, cytosolic	97.79	100	542
1368	g1364_chr03_Ss	295378	297125	+	4	N	3	Not GPI-anchored	100	97.495	Uncharacterized protein	1	Ustilago hordei (strain Uh4875-4)	I2G3D2_USTH4	sr12603		uncharacterized protein	83.72	85	129
1369	g1365_chr03_Ss	297231	298391	-	0	N	0	Not GPI-anchored	100	100	Related to TAF10-TFIID and SAGA subunit	8	Ustilaginaceae	I2G3D1_USTH4	sr12604	3	related to TAF10 - TFIID and SAGA subunit	90.46	100	388
1370	g1366_chr03_Ss	300091	302041	+	4	N	7	Not GPI-anchored	42.7154	71.5816	Uncharacterized protein	16	Dikarya	I2G3D0_USTH4	sr12605	3	uncharacterized protein	80.55	100	586
1371	g1367_chr03_Ss	302753	310264	-	2	N	0	Not GPI-anchored	99.2871	98.5979	Uncharacterized protein	27	Eukaryota	M2Q3U0_CERS8	sr12608	3	probable PRP8 - U5 snRNP protein, pre-mRNA splicing factor	98.61	97	2379
1372	g1368_chr03_Ss	310649	311342	+	2	N	0	Not GPI-anchored	100	100	Uncharacterized protein	5	Ustilaginaceae	I2G3E1_USTH4	sr12609	3	uncharacterized protein	78.15	89	119
1373	g1369_chr03_Ss	312410	313960	+	0	N	0	Not GPI-anchored	100	100	GATA type zinc finger protein Asd4	3	Ustilaginaceae	R9P4S7_PSEHS	sr12611	3	uncharacterized protein	70.72	94	485
1374	g1370_chr03_Ss	314079	316138	-	2	N	1	Not GPI-anchored	100	99.4627	Uncharacterized protein	7	Ustilaginaceae	V5EY24_PSEBG	sr12612		related to FMO1 - flavin-containing monooxygenase	92.16	74	408
1375	g1371_chr03_Ss	316625	317560	-	0	N	0	Not GPI-anchored	100	100	26S proteasome non-ATPase regulatory subunit 14	386	Eukaryota	PSDE_DROME	sr12613	3	probable RPN11 - 26S proteasome regulatory subunit	99.36	100	311
1376	g1372_chr03_Ss	318521	322002	+	3	Y	0	Not GPI-anchored	100	100	Putative uncharacterized protein	2	Ustilaginaceae	E6ZX02_SPORE	sr12615	3	related to VPS52 - component of the Golgi-associated retrograde protein complex	76.15	74	763
1377	g1373_chr03_Ss	322084	327779	-	1	N	0	Not GPI-anchored	98.8275	100	Likely protein kinase	6	Ustilaginaceae	R9P4S2_PSEHS	sr12616	3	related to SSK2 - MAP kinase kinase kinase of the high osmolarity signal transduction pathway	88.03	99	1905
1378	g1374_chr03_Ss	328957	333054	+	0	N	0	Not GPI-anchored	99.2534	100	Putative uncharacterized protein	1	Sporisorium reilianum (strain SRZ2)	E6ZX04_SPORE	sr12617	3	uncharacterized protein	88.42	99	1373
1379	g1375_chr03_Ss	333156	335468	-	0	N	5	Not GPI-anchored	100	100	Pq loop repeat protein	2	Ustilaginaceae	R9P5B3_PSEHS	sr12618	3	uncharacterized protein	84.97	99	772
1380	g1376_chr03_Ss	337228	338088	+	1	N	0	Not GPI-anchored	0	0	""	""	""	""	sr17475		uncharacterized protein	45.97	67	124
1381	g1377_chr03_Ss	344833	348439	+	3	N	0	Not GPI-anchored	99.9365	100	Lysophospholipase	5	Ustilaginaceae	M9MFU8_PSEA3	sr12619	3	uncharacterized protein	76.1	100	1134
1382	g1378_chr03_Ss	349714	351427	+	1	N	11	Not GPI-anchored	99.57	88.4758	Uncharacterized protein	8	Ustilaginaceae	R9PEB6_PSEHS	sr12620	3	related to TNA1 - high affinity nicotinic acid plasma membrane permease	88.66	100	538
1383	g1379_chr03_Ss	351845	353206	+	0	N	0	Not GPI-anchored	100	100	Mitochondrial distribution and morphology protein 12	4	Ustilaginaceae	MDM12_USTMA	sr12621	3	related to mitochondrial inheritance component mdm12	85.25	97	461
1384	g1380_chr03_Ss	355033	356088	+	0	N	0	Not GPI-anchored	100	100	Fe-S cluster assembly protein DRE2	7	Ustilaginaceae	DRE2_USTMA	sr12622	3	related to DRE2 - component of the Fe-S protein assembly machinery	89.74	100	351
1385	g1381_chr03_Ss	356130	357436	-	2	N	0	Not GPI-anchored	100	100	Genomic scaffold, msy_sf_25	26	Eukaryota	M5EDX9_MALS4	sr12623	3	probable BUD23 - Protein involved in bud-site selection	96.57	99	233
1386	g1382_chr03_Ss	358002	361608	+	2	N	0	Not GPI-anchored	100	99.8797	Potential mitochondrial ATPase	6	Ustilaginaceae	R9PEB9_PSEHS	sr12624	3	related to ATPase family protein	80.94	99	1128
1387	g1383_chr03_Ss	361688	362488	-	0	Y	0	Not GPI-anchored	100	100	""	""	""	""	sr12625		uncharacterized protein	62.42	55	149
1388	g1384_chr03_Ss	363110	364924	-	0	N	0	Not GPI-anchored	100	100	Uncharacterized protein	3	Ustilaginaceae	R9P5D3_PSEHS	sr12626	3	uncharacterized protein	73.17	100	615
1389	g1385_chr03_Ss	365896	366688	-	2	Y	0	Highly probable	100	100	Uncharacterized protein	6	Ustilaginaceae	V5EW61_PSEBG	sr12627	3	uncharacterized protein	89.42	94	189
1390	g1386_chr03_Ss	367605	371006	-	0	N	0	Not GPI-anchored	98.532	100	Related to transcriptional activator Mut3p	6	Ustilaginaceae	I2G2T6_USTH4	sr12628	3	related to transcriptional activator Mut3p	87.53	100	1139
1391	g1387_chr03_Ss	372245	373339	+	0	N	0	Not GPI-anchored	100	99.456	Short-chain dehydrogenase	5	Ustilaginaceae	R9PEA7_PSEHS	sr12629	3	uncharacterized protein	83.61	100	366
1392	g1388_chr03_Ss	373413	374908	-	1	N	0	Not GPI-anchored	100	100	Uncharacterized protein	1	Pseudozyma brasiliensis (strain GHG001)	V5EQZ3_PSEBG	sr12630	3	uncharacterized protein	90.04	100	472
1393	g1389_chr03_Ss	375278	377086	+	0	N	0	Not GPI-anchored	100	100	Uncharacterized protein	7	Ustilaginaceae	I2G2T9_USTH4	sr12631	3	uncharacterized protein	85.12	99	598
1394	g1390_chr03_Ss	377188	378129	+	0	N	0	Not GPI-anchored	100	100	Uncharacterized protein	7	Ustilaginaceae	I2G2T9_USTH4	sr12631	3	uncharacterized protein	81.47	99	313
1395	g1391_chr03_Ss	378232	381519	-	0	N	0	Not GPI-anchored	84.6364	99.9088	Related to kinesin	4	Ustilaginaceae	E6ZX19_SPORE	sr12632	3	related to kinesin	88.85	100	1103
1396	g1392_chr03_Ss	382446	383829	-	1	N	0	Not GPI-anchored	100	100	Protein DOM34	20	Basidiomycota	R9P4Y3_PSEHS	sr12633	3	probable Pelota protein	95.66	100	438
1397	g1393_chr03_Ss	384426	384941	-	2	N	0	Not GPI-anchored	100	100	NADH:ubiquinone oxidoreductase NDUFA2/B8 subunit	27	Basidiomycota	M9MHZ6_PSEA3	sr12634	3	probable nadh-ubiquinone oxidoreductase 10.5 kda subunit	98.97	100	97
1398	g1394_chr03_Ss	385286	389664	+	3	N	0	Not GPI-anchored	100	100	Putative uncharacterized protein	1	Ustilago maydis (strain 521 / FGSC 9021)	Q4PEA0_USTMA	sr12635	3	uncharacterized protein	90.78	82	1041
1399	g1395_chr03_Ss	389775	391991	-	0	N	3	Not GPI-anchored	100	100	Peroxin 23	6	Ustilaginaceae	R9P4Q0_PSEHS	sr12637	3	related to integral peroxisomal membrane protein	85.48	99	730
1400	g1396_chr03_Ss	392507	394321	+	0	N	1	Not GPI-anchored	100	100	Uncharacterized protein	3	Ustilaginaceae	R9PEA0_PSEHS	sr12638	3	related to GPI transamidase component PIG-S	74.84	99	616
1401	g1397_chr03_Ss	394350	398217	-	2	N	0	Not GPI-anchored	100	100	""	""	""	""	sr12639	3	uncharacterized protein	72.13	63	671
1402	g1398_chr03_Ss	398857	400942	-	2	N	0	Not GPI-anchored	100	100	Uncharacterized protein	2	Ustilaginaceae	I2G2U9_USTH4	sr12641	3	uncharacterized protein	62.2	96	635
1403	g1399_chr03_Ss	401489	405916	+	0	N	2	Not GPI-anchored	100	100	Related to BRE4-protein involved in endocytosis	5	Ustilaginaceae	E6ZX29_SPORE	sr12642	3	related to BRE4 - protein involved in endocytosis	85.96	99	1489
1404	g1400_chr03_Ss	409358	411745	+	2	N	0	Not GPI-anchored	100	100	Uncharacterized protein	1	Pseudozyma hubeiensis (strain SY62)	R9P542_PSEHS	sr12643	3	uncharacterized protein	89	100	773
1405	g1401_chr03_Ss	412299	415402	+	1	N	0	Not GPI-anchored	100	100	Putative uncharacterized protein	1	Sporisorium reilianum (strain SRZ2)	E6ZX31_SPORE	sr12644		uncharacterized protein	59.81	100	1060
1406	g1402_chr03_Ss	415565	416038	-	0	N	0	Not GPI-anchored	100	100	Uncharacterized protein	2	Pseudozyma	V5EW68_PSEBG	sr12645		uncharacterized protein	75.64	99	156
1407	g1403_chr03_Ss	416639	417598	+	0	N	4	Not GPI-anchored	100	98.7513	Putative uncharacterized protein	1	Ustilago maydis (strain 521 / FGSC 9021)	Q4PE93_USTMA	sr12646		related to STE14 - farnesyl cysteine carboxyl-methyltransferase	82.67	93	300
1408	g1404_chr03_Ss	419477	423886	+	0	Y	8	Not GPI-anchored	100	99.3007	Integral membrane protein	4	Ustilaginaceae	R9P4X6_PSEHS	sr12647	3	uncharacterized protein	88.94	100	1492
1409	g1405_chr03_Ss	425807	429276	+	1	N	0	Not GPI-anchored	94.9778	98.905	Uncharacterized protein	3	Ustilaginaceae	R9PE96_PSEHS	sr12648	3	uncharacterized protein	70.94	97	1132
1410	g1406_chr03_Ss	430651	434352	+	0	N	0	Not GPI-anchored	99.9197	99.8385	Uncharacterized protein	6	Ustilaginaceae	R9P523_PSEHS	sr12649	3	uncharacterized protein	85.38	100	1238
1411	g1407_chr03_Ss	434735	435352	+	0	N	0	Not GPI-anchored	100	100	Related to 30s ribosomal protein s18	7	Ustilaginaceae	I2G2W2_USTH4	sr12650		related to 30s ribosomal protein s18	85.71	95	196
1412	g1408_chr03_Ss	435697	436674	-	0	N	0	Not GPI-anchored	100	98.364	Uncharacterized protein	7	Ustilaginaceae	R9P5A4_PSEHS	sr12651		uncharacterized protein	69.42	100	327
1413	g1409_chr03_Ss	437432	438547	+	1	N	0	Not GPI-anchored	100	100	Uncharacterized protein	6	Ustilaginaceae	R9P4X2_PSEHS	sr12652		uncharacterized protein	72.01	100	343
1414	g1410_chr03_Ss	438740	440920	-	0	N	0	Not GPI-anchored	100	100	Related to cactin	6	Ustilaginaceae	I2G2W4_USTH4	sr12653	3	related to cactin	91.76	100	728
1415	g1411_chr03_Ss	441212	442191	+	2	N	0	Not GPI-anchored	100	100	Uncharacterized protein	7	Ustilaginaceae	R9P520_PSEHS	sr12654	3	uncharacterized protein	92.8	94	250
1416	g1412_chr03_Ss	442558	447027	-	0	N	12	Not GPI-anchored	100	99.7996	Related to NCR1-transmembrane glycoprotein, involved in sphingolipid metabolism	5	Ustilaginaceae	I2G2W6_USTH4	sr12655	3	related to NCR1 - transmembrane glycoprotein, involved in sphingolipid metabolism	91.95	100	1490
1417	g1413_chr03_Ss	449100	450827	-	2	N	0	Not GPI-anchored	100	100	Uncharacterized protein	4	Ustilaginaceae	I2G2W7_USTH4	sr12656	3	uncharacterized protein	76.88	100	519
1418	g1414_chr03_Ss	451366	452109	+	4	N	0	Not GPI-anchored	100	100	Uncharacterized protein	6	Ustilaginaceae	R9P4W8_PSEHS	sr12657	3	uncharacterized protein	93.98	100	133
1419	g1415_chr03_Ss	452244	453171	-	1	N	0	Not GPI-anchored	100	100	Uncharacterized protein	8	Ustilaginaceae	V5EB11_PSEBG	sr12658	3	related to RPC17 - RNA polymerase III subunit C17	92.34	100	274
1420	g1416_chr03_Ss	453616	455484	+	4	N	0	Not GPI-anchored	100	98.7492	Related to SOF1-involved in 18S pre-rRNA production	9	Ustilaginomycotina	E6ZX46_SPORE	sr12659	3	related to SOF1 - involved in 18S pre-rRNA production	96.42	100	503
1421	g1417_chr03_Ss	456015	457430	-	0	N	0	Not GPI-anchored	99.3644	99.8589	CCAAT-binding factor, subunit B	7	Ustilaginaceae	M9MFX0_PSEA3	sr12660	3	related to HAP2 - subunit of the CCAAT-binding complex	92.99	100	471
1422	g1418_chr03_Ss	458501	462309	+	3	Y	0	Not GPI-anchored	100	98.9508	Putative uncharacterized protein	1	Ustilago maydis (strain 521 / FGSC 9021)	Q4PE65_USTMA	sr12662	3	uncharacterized protein	93.26	65	727
1423	g1419_chr03_Ss	462497	463519	-	2	N	2	Not GPI-anchored	100	97.4428	Potential enoyl-CoA hydratase/isomerase	1	Pseudozyma hubeiensis (strain SY62)	R9PE84_PSEHS	sr12663	3	related to ECI1 - delta3-cis-delta2-trans-enoyl-CoA isomerase	61.81	100	309
1424	g1420_chr03_Ss	463839	464552	-	0	N	0	Not GPI-anchored	0	93.3896	Putative uncharacterized protein	1	Sporisorium reilianum (strain SRZ2)	E6ZX51_SPORE	sr12664		uncharacterized protein	55.6	99	241
1425	g1421_chr03_Ss	465147	466102	+	3	N	0	Not GPI-anchored	83.6478	100	Putative uncharacterized protein	1	Sporisorium reilianum (strain SRZ2)	E6ZX52_SPORE	sr12665		uncharacterized protein	55.83	97	206
1426	g1422_chr03_Ss	466422	470941	-	10	N	1	Not GPI-anchored	98.952	99.2917	""	""	""	""	sr12666	3	probable centractin (ro-4)	97.88	39	377
1427	g1423_chr03_Ss	471368	472853	-	3	N	0	Not GPI-anchored	12.5413	86.9852	Pentafunctional AROM protein	8	Ustilaginaceae	M9LSB2_PSEA3	sr12669	3	related to 2-epi-5-epi-valiolone synthase	78.49	100	465
1428	g1424_chr03_Ss	475843	477323	-	1	Y	0	Not GPI-anchored	90.2319	100	Mannan endo-1,4-beta-mannosidase	2	Pseudozyma	V5ER35_PSEBG	sr12670		related to Endo-1,4-beta-mannosidase	77.73	100	494
1429	g1425_chr03_Ss	477931	480333	-	0	N	0	Not GPI-anchored	100	99.7937	Uncharacterized protein	2	Ustilaginaceae	R9PE75_PSEHS	sr12671	3	related to cell cycle checkpoint protein RAD17	81.38	100	811
1430	g1426_chr03_Ss	480957	484100	+	0	N	0	Not GPI-anchored	100	100	Related to NMD5-Nam7p interacting protein (Importin-8)	5	Ustilaginomycotina	E6ZX59_SPORE	sr12672	3	related to NMD5 - Nam7p interacting protein (Importin-8)	94.57	100	1049
1431	g1427_chr03_Ss	484972	485845	-	1	N	0	Not GPI-anchored	100	100	Related to Translin	8	Ustilaginaceae	I2G2Y3_USTH4	sr12673		related to Translin	80	100	255
1432	g1428_chr03_Ss	486198	487303	+	1	N	0	Not GPI-anchored	100	99.7984	Uncharacterized protein	7	Ustilaginaceae	I2G2Y4_USTH4	sr12674		related to UTP30 - subunit of U3-containing 90S pre-ribosome	71.62	100	370
1433	g1429_chr03_Ss	487978	489084	-	2	N	1	Not GPI-anchored	98.4962	92.0455	Related to SCS2-required for inositol metabolism	5	Ustilaginaceae	I2G2Y5_USTH4	sr12675	3	related to SCS2 - required for inositol metabolism	90.72	94	291
1434	g1430_chr03_Ss	490589	491629	-	0	N	0	Not GPI-anchored	100	100	Uncharacterized protein	6	Ustilaginaceae	M9MFX8_PSEA3	sr12676	3	uncharacterized protein	91.9	82	284
1435	g1431_chr03_Ss	493096	494697	+	0	N	1	Not GPI-anchored	91.5678	100	Putative uncharacterized protein	2	Ustilaginaceae	E6ZX64_SPORE	sr12677		uncharacterized protein	83.86	94	508
1436	g1432_chr03_Ss	498058	505075	-	6	N	0	Not GPI-anchored	84.5318	84.224	Vacuolar membrane-associated protein IML1	8	Ustilaginaceae	IML1_USTMA	sr12678	3	related to IML1 - subunit of the Seh1-associated complex	89.26	84	1816
1437	g1433_chr03_Ss	505860	507358	+	1	N	7	Not GPI-anchored	100	100	Related to AUR1-inositol phosphorylceramide synthase	8	Ustilaginomycotina	E6ZX66_SPORE	sr12679		related to AUR1 - inositol phosphorylceramide synthase	85	100	500
1438	g1434_chr03_Ss	507674	510418	-	0	N	0	Not GPI-anchored	100	100	Uncharacterized protein	2	Pseudozyma	V5ER42_PSEBG	sr12680	3	uncharacterized protein	90.92	100	914
1439	g1435_chr03_Ss	511778	512535	+	2	N	0	Not GPI-anchored	100	100	Uncharacterized protein	8	Ustilaginaceae	M9MFY0_PSEA3	sr12681		related to MAK3 N-acetyltransferase	71.13	83	194
1440	g1436_chr03_Ss	512585	514399	-	0	N	0	Not GPI-anchored	79.5806	100	Putative uncharacterized protein	1	Sporisorium reilianum (strain SRZ2)	E6ZX69_SPORE	sr12682		uncharacterized protein	61.5	100	626
1441	g1437_chr03_Ss	515358	519174	-	2	N	0	Not GPI-anchored	95.3082	92.4861	""	""	""	""	sr12683	3	related to BNA3 - kynurenine aminotransferase	91.51	50	530
1442	g1438_chr03_Ss	519595	520089	+	0	N	2	Not GPI-anchored	100	99.3939	""	""	""	""	sr12685		uncharacterized protein	85.93	82	135
1443	g1439_chr03_Ss	521747	524320	+	0	N	0	Not GPI-anchored	100	100	Related to GUT2-glycerol-3-phosphate dehydrogenase, mitochondrial	41	Opisthokonta	E6ZX73_SPORE	sr12686	3	related to GUT2 - glycerol-3-phosphate dehydrogenase, mitochondrial	94.68	100	865
1444	g1440_chr03_Ss	525028	526614	+	0	N	0	Not GPI-anchored	100	100	Uncharacterized protein	2	Pseudozyma	M9MFY3_PSEA3	sr12687	3	probable VMA2 - H -ATPase V1 domain 60 KD subunit, vacuolar	97.54	100	529
1445	g1441_chr03_Ss	526862	527727	-	1	N	0	Not GPI-anchored	100	100	Uncharacterized protein	1	Rhodotorula glutinis (strain ATCC 204091 / IIP 30 / MTCC 1151)	G0SWR9_RHOG2	sr12688	3	probable IMP4 - component of the U3 small nucleolar ribonucleoprotein	87.2	100	289
1446	g1442_chr03_Ss	528400	528882	+	0	N	0	Not GPI-anchored	100	100	Mitochondrial/chloroplast ribosomal protein L2	2	Pseudozyma	M9MI21_PSEA3	sr12689		related to MRPL24 - mitochondrial ribosomal protein, large subunit	89.38	100	160
1447	g1443_chr03_Ss	534634	536343	-	0	N	0	Not GPI-anchored	100	99.8836	Uncharacterized protein	6	Ustilaginaceae	I2G323_USTH4	sr12690	3	uncharacterized protein	77.89	100	597
1448	g1444_chr03_Ss	537755	540162	+	2	N	0	Not GPI-anchored	100	100	Protein transport protein SEC23	60	Eukaryota	SEC23_USTMA	sr12691	3	probable SEC23 - component of COPII coat of ER-golgi vesicles	91.98	100	773
1449	g1445_chr03_Ss	540476	541015	-	0	N	1	Not GPI-anchored	100	100	Related to Mitochondrial DnaJ chaperone	6	Ustilaginaceae	I2G321_USTH4	sr12692	3	related to Mitochondrial DnaJ chaperone	84.44	100	180
1450	g1446_chr03_Ss	542120	547521	+	5	N	0	Not GPI-anchored	100	99.9787	Uncharacterized protein	5	Ustilaginaceae	R9P569_PSEHS	sr12693	3	related to UDP-N-acetylglucosaminyltransferase	80.77	94	676
1451	g1447_chr03_Ss	548633	550256	-	2	N	0	Not GPI-anchored	100	99.7761	Putative uncharacterized protein	1	Ustilago maydis (strain 521 / FGSC 9021)	Q4PE37_USTMA	sr12694		uncharacterized protein	72.25	99	364
1452	g1448_chr03_Ss	550798	552405	-	1	N	0	Not GPI-anchored	100	100	Citrate synthase	3	Dikarya	M9LZS1_PSEA3	sr12695	3	probable CIT1 - citrate (si)-synthase, mitochondrial	98.52	100	474
1453	g1449_chr03_Ss	554116	554661	+	0	N	1	Not GPI-anchored	100	100	456082D hypothetical protein PFL1_03712	1	Pseudozyma flocculosa PF-1	UPI000456082D	sr12696	3	related to BET1 - Type II membrane protein required for vesicular transport between ER and Golgi	85.56	99	180
1454	g1450_chr03_Ss	555214	555930	-	0	Y	0	Not GPI-anchored	100	99.7199	Uncharacterized protein	7	Ustilaginaceae	R9P4K9_PSEHS	sr12697		uncharacterized protein	88.33	100	240
1455	g1451_chr03_Ss	558085	559440	-	0	N	1	Not GPI-anchored	100	100	Uncharacterized protein	7	Ustilaginaceae	R9P4T7_PSEHS	sr12698	3	uncharacterized protein	88.79	100	455
1456	g1452_chr03_Ss	559495	560334	+	1	N	0	Not GPI-anchored	100	94.5238	Putative uncharacterized protein	1	Ustilago maydis (strain 521 / FGSC 9021)	Q4PE32_USTMA	sr12699	3	related to Yippee protein	98.18	81	110
1457	g1453_chr03_Ss	561855	563228	+	1	Y	0	Weakly probable	100	94.742	Uncharacterized protein	4	Ustilaginaceae	R9P4K5_PSEHS	sr12700	3	uncharacterized protein	90.85	93	317
1458	g1454_chr03_Ss	563287	564884	-	2	N	1	Not GPI-anchored	100	100	Uncharacterized protein	2	Ustilaginaceae	R9P559_PSEHS	sr12701		uncharacterized protein	47.06	99	527
1459	g1455_chr03_Ss	565608	566195	-	0	N	0	Not GPI-anchored	100	100	60S ribosomal protein L19	272	Eukaryota	RL19_DROME	sr12702	3	probable RPL19B - 60S large subunit ribosomal protein L19.e	99.49	100	195
1460	g1456_chr03_Ss	567998	569277	+	4	Y	0	Not GPI-anchored	100	50.8532	""	""	""	""	sr12703	3	probable 40S ribosomal protein S27	100	44	82
1461	g1457_chr03_Ss	571330	572136	-	0	N	2	Not GPI-anchored	100	99.6296	Palmitoyltransferase	2	Ustilaginaceae	E6ZX91_SPORE	sr12704		related to PFA4 - Palmitoyltransferase	65.07	84	229
1462	g1458_chr03_Ss	572806	573534	-	1	N	0	Not GPI-anchored	100	100	456078C hypothetical protein PFL1_03694	1	Pseudozyma flocculosa PF-1	UPI000456078C	sr12705	3	probable YKT6 - SNARE protein for Endoplasmic Reticulum-Golgi transport	97.71	100	218
1463	g1459_chr03_Ss	574158	575672	-	0	N	0	Not GPI-anchored	100	98.9488	Uncharacterized protein	7	Ustilaginaceae	I2G305_USTH4	sr12706		uncharacterized protein	87.9	100	504
1464	g1460_chr03_Ss	577064	582421	-	0	N	16	Not GPI-anchored	100	100	1,3-beta-glucan synthase component FKS1	41	Dikarya	FKS1_CRYNH	sr12707	3	probable 1,3-beta-D-glucan synthase subunit	98.49	100	1788
1465	g1461_chr03_Ss	584633	585073	+	1	N	0	Not GPI-anchored	77.1318	0	""	""	""	""			na
1466	g1462_chr03_Ss	587102	588823	+	0	Y	1	Highly probable	100	100	1,3-beta-glucanosyltransferase	6	Ustilaginaceae	R9P4W9_PSEHS	sr12708	3	related to GAS1 - glycophospholipid-anchored surface glycoprotein	85.25	95	549
1467	g1463_chr03_Ss	589187	591010	-	0	N	7	Not GPI-anchored	92.3204	99.7813	Uncharacterized protein	5	Ustilaginaceae	I2G302_USTH4	sr12709	3	uncharacterized protein	84.97	97	592
1468	g1464_chr03_Ss	591962	593721	+	2	N	0	Not GPI-anchored	100	100	Uncharacterized protein	7	Ustilaginaceae	R9P551_PSEHS	sr12710	3	uncharacterized protein	79.71	100	552
1469	g1465_chr03_Ss	596219	596797	+	0	N	0	Not GPI-anchored	100	100	Polyc-binding proteins alphaCP-1 and related KH domain proteins	1	Pseudozyma antarctica (strain T-34)	M9LSC1_PSEA3	sr12711	3	small G-protein Ras2	98.96	100	192
1470	g1466_chr03_Ss	598169	600019	-	0	N	0	Not GPI-anchored	100	100	Putative uncharacterized protein (Fragment)	1	Sporisorium reilianum (strain SRZ2)	E6ZX99_SPORE	sr12712		uncharacterized protein (N-terminal fragment)	48.25	98	630
1471	g1467_chr03_Ss	601684	603209	-	1	N	0	Not GPI-anchored	100	100	Uncharacterized protein	6	Ustilaginaceae	R9P4J6_PSEHS	sr12713	3	uncharacterized protein	79.12	100	522
1472	g1468_chr03_Ss	603593	606756	-	1	N	0	Not GPI-anchored	99.3487	100	DNA replication licensing factor, MCM4 component	26	Basidiomycota	M9LZU3_PSEA3	sr12714	3	probable replication licensing factor MCM4	97.85	100	1022
1473	g1469_chr03_Ss	607614	609353	-	1	N	0	Not GPI-anchored	95.2955	100	Uncharacterized protein	2	Pseudozyma	R9PE35_PSEHS	sr12715	3	related to CDC20 - cell division control protein	98.15	100	541
1474	g1470_chr03_Ss	609931	612393	-	0	N	0	Not GPI-anchored	100	100	Uncharacterized protein	7	Ustilaginaceae	M9LSC2_PSEA3	sr12716	3	uncharacterized protein	81.11	100	826
1475	g1471_chr03_Ss	614410	615948	+	3	N	0	Not GPI-anchored	14.9576	100	Putative uncharacterized protein	1	Sporisorium reilianum (strain SRZ2)	E6ZXA4_SPORE	sr12717	3	uncharacterized protein	57.4	89	385
1476	g1472_chr03_Ss	616077	617249	-	0	N	3	Not GPI-anchored	95.068	100	Uncharacterized protein	7	Ustilaginaceae	I2G2Z3_USTH4	sr12718		uncharacterized protein	91.8	97	378
1477	g1473_chr03_Ss	619363	620360	+	2	N	0	Not GPI-anchored	100	100	M-phase inducer phosphatase	2	Pseudozyma	M9LZU5_PSEA3	sr12719	3	probable GTP-binding protein Rab11	100	100	213
1478	g1474_chr03_Ss	621081	627146	+	0	N	0	Not GPI-anchored	99.8854	98.8807	Uncharacterized protein	8	Ustilaginaceae	I2G2F6_USTH4	sr12720	3	related to BLM10 - proteasome activator subunit	93.81	100	2021
1479	g1475_chr03_Ss	627236	628842	-	1	N	11	Not GPI-anchored	100	100	Related to VPS73-protein involved in vacuolar protein sorting	8	Ustilaginaceae	I2G2F5_USTH4	sr12721	3	related to VPS73 - protein involved in vacuolar protein sorting	83.5	100	515
1480	g1476_chr03_Ss	629171	630707	+	2	N	0	Not GPI-anchored	100	100	Uncharacterized protein	5	Ustilaginaceae	R9P4Q5_PSEHS	sr12722	3	uncharacterized protein	86.12	99	454
1481	g1477_chr03_Ss	632613	634067	+	1	N	0	Not GPI-anchored	100	100	Lipase 2	8	Ustilaginaceae	R9PE19_PSEHS	sr12724	3	related to lipase family	87.42	100	461
1482	g1478_chr03_Ss	637495	639213	+	0	N	12	Not GPI-anchored	100	100	Predicted transporter	25	Dikarya	M9LZV2_PSEA3	sr12725	3	probable sugar transporter	89.69	100	572
1483	g1479_chr03_Ss	639969	645731	-	0	N	0	Not GPI-anchored	100	99.9654	Uncharacterized protein	3	Ustilaginaceae	R9P515_PSEHS	sr12726	3	uncharacterized protein	80.6	100	1964
1484	g1480_chr03_Ss	646834	648442	+	3	N	0	Not GPI-anchored	100	100	Transcription-associated recombination protein-Thp1p	5	Ustilaginaceae	M9LSC5_PSEA3	sr12727	3	related to protein that forms a complex with Thp3p	94.24	100	451
1485	g1481_chr03_Ss	648589	649843	-	1	N	0	Not GPI-anchored	100	99.1438	Uncharacterized protein	2	Pseudozyma	R9PE02_PSEHS	sr12728	3	uncharacterized protein	77.72	99	395
1486	g1482_chr03_Ss	650449	653957	+	1	N	0	Not GPI-anchored	100	99.9413	""	""	""	""	sr12729	3	uncharacterized protein	78.69	100	1173
1487	g1483_chr03_Ss	658476	660305	+	0	N	0	Not GPI-anchored	100	100	Related to ascospore maturation 1 protein	5	Ustilaginaceae	E6ZXB7_SPORE	sr12730	3	related to ascospore maturation 1 protein	94.77	100	612
1488	g1484_chr03_Ss	661068	666884	-	0	N	0	Not GPI-anchored	99.4844	99.9657	Related to BCK1 ser/thr protein kinase of the MEKK family	3	Ustilaginaceae	E6ZXB8_SPORE	sr12731	3	related to BCK1 ser/thr protein kinase of the MEKK family	90.17	100	1963
1489	g1485_chr03_Ss	667907	671405	-	3	N	0	Not GPI-anchored	98.3508	90.8117	Uncharacterized protein	1	Pseudozyma hubeiensis (strain SY62)	R9PDZ6_PSEHS	sr12732	3	uncharacterized protein	82.85	80	828
1490	g1486_chr03_Ss	672110	673252	-	0	N	0	Not GPI-anchored	100	100	Uncharacterized protein	16	Dikarya	R9P4S3_PSEHS	sr12733	3	probable MET22 - protein ser/thr phosphatase	93.6	99	375
1491	g1487_chr03_Ss	675839	677170	+	0	N	0	Not GPI-anchored	100	99.9258	C2H2 type zinc finger containing protein	4	Ustilaginaceae	R9P4F2_PSEHS	sr12734	3	uncharacterized protein	74.03	100	466
1492	g1488_chr03_Ss	679211	680164	+	0	N	0	Not GPI-anchored	100	100	Putative uncharacterized protein	1	Ustilago maydis (strain 521 / FGSC 9021)	Q4PDZ7_USTMA	sr12735		probable DIC1 - Mitochondrial dicarboxylate carrier protein	89.6	94	298
1493	g1489_chr03_Ss	680480	680987	+	1	N	0	Not GPI-anchored	100	100	Uncharacterized protein	2	Ustilaginaceae	I2G2G7_USTH4	sr12736		uncharacterized protein	89.47	100	76
1494	g1490_chr03_Ss	681625	683134	-	1	N	0	Not GPI-anchored	100	100	Uncharacterized protein	5	Ustilaginaceae	V5EB66_PSEBG	sr12737	3	uncharacterized protein	77.43	93	443
1495	g1491_chr03_Ss	684531	687476	-	0	N	0	Not GPI-anchored	100	99.8992	Related to MTR10-involved in nuclear protein import	7	Ustilaginaceae	I2G2H1_USTH4	sr12740	3	related to MTR10 - involved in nuclear protein import	95.41	100	981
1496	g1492_chr03_Ss	688081	689612	-	1	N	0	Not GPI-anchored	100	100	Vacuolar protein sorting-associated protein 4	1	Wallemia ichthyophaga (strain EXF-994 / CBS 113033)	R9ACW0_WALI9	sr12739	3	probable VPS4 - vacuolar sorting protein	98.73	100	474
1497	g1493_chr03_Ss	690398	694015	+	0	N	0	Not GPI-anchored	100	99.89	TGF beta receptor associated protein 1	6	Ustilaginaceae	R9PDZ1_PSEHS	sr12738	3	related to TGF beta receptor associated protein-1	83.24	100	1211
1498	g1494_chr03_Ss	695687	697762	-	0	N	0	Not GPI-anchored	100	100	Related to YSC84-protein involved in the organization of actin cytoskeleton	5	Ustilaginaceae	E6ZXC8_SPORE	sr12741		related to YSC84 - protein involved in the organization of actin cytoskeleton	83.75	100	714
1499	g1495_chr03_Ss	698728	699826	-	1	N	0	Not GPI-anchored	100	100	Succinyl-CoA synthetase alpha chain, GDP-forming protein, putative	1	Rhizoctonia solani AG-3 Rhs1AP	X8JU37_9HOMO	sr12742	3	probable succinyl-coa synthetase alpha chain, gdp-forming	97.27	100	330
1500	g1496_chr03_Ss	700647	703274	-	0	N	0	Not GPI-anchored	100	99.8864	Uncharacterized protein	7	Ustilaginaceae	R9PDY5_PSEHS	sr12743	3	related to UTP5 - U3 snoRNP protein	87.96	99	864
1501	g1497_chr03_Ss	703937	704923	+	0	N	0	Not GPI-anchored	100	100	LEC3 Pho85p	1	Rhizophagus irregularis DAOM 197198w	A0A015LEC3_9GLOM	sr12744	3	probable PHO85 - cyclin-dependent protein kinase	99.39	100	328
1502	g1498_chr03_Ss	705706	708252	+	0	N	0	Not GPI-anchored	100	100	Putative uncharacterized protein	1	Sporisorium reilianum (strain SRZ2)	E6ZXD2_SPORE	sr12745	3	uncharacterized protein	63.25	99	849
1503	g1499_chr03_Ss	708548	710173	-	0	N	0	Not GPI-anchored	100	99.8771	Uncharacterized protein	6	Ustilaginaceae	R9P4Y7_PSEHS	sr12746	3	uncharacterized protein	85.74	96	526
1504	g1500_chr03_Ss	710903	711362	-	1	N	0	Not GPI-anchored	100	100	Uncharacterized protein	2	Ustilaginaceae	I2G2H8_USTH4	sr12747		uncharacterized protein	81.6	100	125
1505	g1501_chr03_Ss	711916	713439	-	0	N	0	Not GPI-anchored	100	99.9345	Uncharacterized protein	4	Ustilaginaceae	I2G2H9_USTH4	sr12748	3	uncharacterized protein	82.55	100	510
1506	g1502_chr03_Ss	716753	719479	+	0	N	0	Not GPI-anchored	96.0684	99.0504	DNA replication licensing factor mcm3	142	Dikarya	MCM3_SCHPO	sr12749	3	probable MCM3 - subunit of pre-replication complex	95.61	100	912
1507	g1503_chr03_Ss	720275	723556	+	0	N	0	Not GPI-anchored	100	99.9697	Proteins containing armadillo/beta-catenin-like repeat	6	Ustilaginaceae	M9MI46_PSEA3	sr12750	3	uncharacterized protein	84.09	100	1100
1508	g1504_chr03_Ss	723730	724724	-	1	N	0	Not GPI-anchored	100	99.7738	NADH-ubiquinone oxidoreductase 304 kDa subunit	19	Dikarya	R9P4L0_PSEHS	sr12751	3	probable NADH-ubiquinone oxidoreductase 30.4 kDa subunit, mitochondrial precursor	95.56	100	293
1509	g1505_chr03_Ss	725269	726111	+	0	N	0	Not GPI-anchored	100	99.5249	Uncharacterized protein	6	Ustilaginaceae	R9PDX4_PSEHS	sr12752		uncharacterized protein	82.14	100	280
1510	g1506_chr03_Ss	726439	728309	+	1	N	1	Not GPI-anchored	97.7213	97.5784	Uncharacterized protein	6	Ustilaginaceae	R9P4Q3_PSEHS	sr12753	3	uncharacterized protein	79.7	94	596
1511	g1507_chr03_Ss	728477	729296	-	1	N	0	Not GPI-anchored	100	100	Uncharacterized protein	5	Ustilaginaceae	I2G2I5_USTH4	sr12754		uncharacterized protein	81.36	99	236
1512	g1508_chr03_Ss	730867	734022	+	0	N	0	Not GPI-anchored	99.6524	99.8425	C6 transcription factor	4	Ustilaginaceae	R9P4X1_PSEHS	sr12755	3	uncharacterized protein	82.6	82	868
1513	g1509_chr03_Ss	734756	736981	-	0	N	1	Not GPI-anchored	100	100	Uncharacterized protein	6	Ustilaginomycotina	I2G2I7_USTH4	sr12757	3	uncharacterized protein	94.16	100	753
1514	g1510_chr03_Ss	737727	738924	+	1	N	0	Not GPI-anchored	100	100	Genomic scaffold, msy_sf_14	1	Malassezia sympodialis (strain ATCC 42132)	M5ECR4_MALS4	sr12758	3	probable GTP-binding protein (N-terminal fragment)	98.89	98	361
1515	g1511_chr03_Ss	739682	741979	+	2	N	0	Not GPI-anchored	100	99.7987	Uncharacterized protein	7	Ustilaginaceae	R9P4P9_PSEHS	sr12759	3	related to mRNA export factor mex67	94.09	100	660
1516	g1512_chr03_Ss	742507	743387	+	1	Y	2	Not GPI-anchored	40.9704	100	""	""	""	""	sr12760		uncharacterized protein	73.41	67	173
1517	g1513_chr03_Ss	743694	744341	-	0	Y	0	Not GPI-anchored	83.1008	100	Uncharacterized protein	3	Ustilaginaceae	V5EWD9_PSEBG	sr12761	3	uncharacterized protein	72.9	71	155
1518	g1514_chr03_Ss	745642	750849	+	3	N	0	Not GPI-anchored	100	99.0254	Potential DNA repair helicase	5	Ustilaginaceae	R9P4J7_PSEHS	sr12762	3	related to ATP-dependent DNA helicase	88.22	78	1146
1519	g1515_chr03_Ss	750917	751348	-	0	N	0	Not GPI-anchored	100	99.537	Uncharacterized protein	1	Pseudozyma brasiliensis (strain GHG001)	V5EB88_PSEBG	sr12764		related to MEF2 - translation elongation factor, mitochondrial	70.63	100	143
1520	g1516_chr03_Ss	751369	753842	-	1	N	0	Not GPI-anchored	100	100	Putative uncharacterized protein	1	Ustilago maydis (strain 521 / FGSC 9021)	Q4PDX0_USTMA	sr12764	3	related to MEF2 - translation elongation factor, mitochondrial	72.88	100	837
1521	g1517_chr03_Ss	754102	756792	-	0	N	10	Not GPI-anchored	100	100	Anion exchange	5	Ustilaginaceae	R9P4P5_PSEHS	sr12765	3	related to BOR1 - boron efflux transporter	86.5	100	904
1522	g1518_chr03_Ss	758004	760649	-	0	N	0	Not GPI-anchored	100	99.3592	Uncharacterized protein	1	Pseudozyma brasiliensis (strain GHG001)	V5GNX4_PSEBG	sr12766	3	uncharacterized protein	86.66	100	892
1523	g1519_chr03_Ss	761482	764983	-	3	Y	0	Not GPI-anchored	78.147	99.7195	Putative uncharacterized protein	1	Ustilago maydis (strain 521 / FGSC 9021)	Q4PDW8_USTMA	sr12767	3	uncharacterized protein	62.6	89	599
1524	g1520_chr03_Ss	765989	767677	-	0	N	0	Not GPI-anchored	100	100	Uncharacterized protein	5	Ustilaginaceae	I2G2K2_USTH4	sr12768	3	uncharacterized protein	86.59	95	537
1525	g1521_chr03_Ss	768319	772878	+	0	N	0	Not GPI-anchored	100	100	Non-ribosomal peptide synthetase	7	Ustilaginaceae	M9LZW5_PSEA3	sr12769	3	probable LYS2 - L-aminoadipate-semialdehyde dehydrogenase, large subunit	95.86	100	1523
1526	g1522_chr03_Ss	775200	777962	+	0	N	0	Not GPI-anchored	0	99.9279	Putative uncharacterized protein	1	Sporisorium reilianum (strain SRZ2)	E6ZXF6_SPORE	sr12770	3	uncharacterized protein	57.07	99	941
1527	g1523_chr03_Ss	779057	780447	+	1	N	0	Not GPI-anchored	100	100	Uncharacterized protein	5	Ustilaginaceae	I2G2K6_USTH4	sr12771		uncharacterized protein	76.55	100	469
1528	g1524_chr03_Ss	780574	783873	-	0	Y	7	Not GPI-anchored	100	100	Transporter, ABC superfamily	23	Dikarya	M9MI51_PSEA3	sr12772	3	related to ABC transporter protein	94.63	100	1099
1529	g1525_chr03_Ss	784355	785770	+	0	N	0	Not GPI-anchored	98.2394	100	Amino acid transporter	7	Ustilaginaceae	R9PDV1_PSEHS	sr12773	3	uncharacterized protein	72	100	475
1530	g1526_chr03_Ss	785867	793490	-	2	N	0	Not GPI-anchored	76.4847	99.5218	Protein phosphatase regulatory subunit	4	Ustilaginaceae	R9P4U5_PSEHS	sr12775	3	uncharacterized protein	84.65	90	2150
1531	g1527_chr03_Ss	794524	797564	+	1	N	0	Not GPI-anchored	100	99.8307	Putative uncharacterized protein	1	Ustilago maydis (strain 521 / FGSC 9021)	Q4PDV9_USTMA	sr12776	3	related to ASE1 - mitotic spindle midzone localized MAP family member	88.91	99	1010
1532	g1528_chr03_Ss	797823	800159	+	0	N	0	Not GPI-anchored	94.3372	94.1974	Pyruvate dehydrogenase kinase	5	Ustilaginaceae	R9PDU5_PSEHS	sr12777	3	related to branched chain alpha-ketoacid dehydrogenase kinase	87.38	78	610
1533	g1529_chr03_Ss	800251	802251	-	1	Y	0	Not GPI-anchored	100	100	Uncharacterized protein	5	Ustilaginaceae	V5EWF0_PSEBG	sr12778	3	uncharacterized protein	80.72	100	643
1534	g1530_chr03_Ss	802558	803597	+	1	N	0	Not GPI-anchored	100	100	Uncharacterized protein	5	Ustilaginaceae	I2G2L4_USTH4	sr12779	3	uncharacterized protein	64.72	100	360
1535	g1531_chr03_Ss	803645	804042	-	1	Y	0	Not GPI-anchored	74.3827	100	Uncharacterized protein	1	Ustilago hordei (strain Uh4875-4)	I2G2L5_USTH4	sr12780		uncharacterized protein	78.7	100	108
1536	g1532_chr03_Ss	804778	806631	+	3	N	0	Not GPI-anchored	40.3641	99.4455	Putative uncharacterized protein	1	Sporisorium reilianum (strain SRZ2)	E6ZXG7_SPORE	sr12781	3	uncharacterized protein	67.06	95	507
1537	g1533_chr03_Ss	806708	807682	-	1	N	0	Not GPI-anchored	100	100	Riboflavin synthase alpha chain	8	Ustilaginomycotina	R9P4H7_PSEHS	sr12782	3	related to RIB5 - riboflavin synthase, alpha chain	97.62	100	294
1538	g1534_chr03_Ss	808078	809220	+	0	N	1	Not GPI-anchored	100	100	Homoserine dehydrogenase	1	Rhodosporidium toruloides (strain NP11)	M7WL24_RHOT1	sr12783	3	probable HOM6 - homoserine dehydrogenase	92.89	100	380
1539	g1535_chr03_Ss	809317	811092	-	0	N	0	Not GPI-anchored	100	100	Uncharacterized protein	1	Pseudozyma brasiliensis (strain GHG001)	V5GNY7_PSEBG	sr12784	3	uncharacterized protein	68.36	100	610
1540	g1536_chr03_Ss	811434	813014	+	2	N	0	Not GPI-anchored	100	99.4957	Uncharacterized protein	2	Pseudozyma	M9LSD5_PSEA3	sr12785	3	related to N-carbamoyl-L-amino acid hydrolase	88.91	100	460
1541	g1537_chr03_Ss	814977	816800	+	0	N	0	Not GPI-anchored	99.8395	100	Choline dehydrogenase	5	Ustilaginaceae	V5EYA9_PSEBG	sr12786	3	related to Glucose dehydrogenase [acceptor] precursor	91.43	100	607
1542	g1538_chr03_Ss	818103	818948	+	1	N	0	Not GPI-anchored	100	100	Soluble epoxide hydrolase	8	Ustilaginaceae	M9MI56_PSEA3	sr12787	3	related to AIM2 - cytoplasmic protein involved in mitochondrial function or organization	87.15	99	249
1543	g1539_chr03_Ss	819775	821733	+	2	N	1	Not GPI-anchored	85.5942	93.2882	Putative uncharacterized protein	1	Sporisorium reilianum (strain SRZ2)	E6ZXH4_SPORE	sr12788		uncharacterized protein	68.54	92	553
1544	g1540_chr03_Ss	822323	824318	+	1	N	1	Not GPI-anchored	100	100	Flavin-containing monooxygenase	7	Ustilaginaceae	M9LZX4_PSEA3	sr12789	3	probable monooxygenase	84.98	86	486
1545	g1541_chr03_Ss	824440	825424	-	1	N	0	Not GPI-anchored	100	100	Putative uncharacterized protein	2	Ustilaginaceae	Q4PDU8_USTMA	sr12790		uncharacterized protein	81.82	96	286
1546	g1542_chr03_Ss	826763	827320	+	1	N	0	Not GPI-anchored	100	84.2105	Uncharacterized protein	4	Ustilaginaceae	V5EWF7_PSEBG	sr12791		uncharacterized protein	56.83	99	183
1547	g1543_chr03_Ss	827559	828884	-	0	N	0	Not GPI-anchored	99.7028	97.7393	Glucokinase regulator	7	Ustilaginaceae	R9P478_PSEHS	sr12792	3	uncharacterized protein	88.36	99	438
1548	g1544_chr03_Ss	830888	831862	+	1	N	0	Not GPI-anchored	100	100	Acyl-coa synthetase	2	Pseudozyma	M9MG25_PSEA3	sr12793	3	probable glucosamine-6-phosphate isomerase	96.56	100	291
1549	g1545_chr03_Ss	832002	834236	-	0	N	0	Not GPI-anchored	97.5893	100	Uncharacterized protein	2	Pseudozyma	M9LZX7_PSEA3	sr12794	3	uncharacterized protein	76.27	100	746
1550	g1546_chr03_Ss	835219	837078	+	0	N	0	Not GPI-anchored	100	100	Phosphoglucomutase	4	Ustilaginaceae	R9P4K6_PSEHS	sr12795	3	probable phosphomannomutase	92.89	100	619
1551	g1547_chr03_Ss	837497	839998	+	0	N	0	Not GPI-anchored	94.0174	98.761	Predicted lipase	2	Pseudozyma	M9LSD7_PSEA3	sr12796	3	uncharacterized protein	86.57	99	834
1552	g1548_chr03_Ss	840112	841942	-	1	N	0	Not GPI-anchored	98.789	90.6872	Uncharacterized protein	7	Ustilaginaceae	I2G2N5_USTH4	sr12797		uncharacterized protein	74.95	94	491
1553	g1549_chr03_Ss	842744	844474	-	0	N	0	Not GPI-anchored	100	100	Related to Cytochrome P450	8	Ustilaginaceae	E6ZXI4_SPORE	sr12798	3	related to Cytochrome P450	87.03	98	563
1554	g1550_chr03_Ss	845761	846601	-	1	N	0	Not GPI-anchored	100	93.9189	Uncharacterized protein	4	Ustilaginaceae	I2G2N7_USTH4	sr12799	3	uncharacterized protein	83.41	90	217
1555	g1551_chr03_Ss	847025	847663	-	1	Y	2	Highly probable	100	100	Uncharacterized protein	1	Pseudozyma aphidis DSM 70725	W3VN01_9BASI	sr12800		uncharacterized protein	74.4	95	168
1556	g1552_chr03_Ss	849589	850200	-	0	N	0	Not GPI-anchored	100	99.6732	QST3 Adenylyl-sulfate kinase	1	Colletotrichum fioriniae PJ7	A0A010QST3_9PEZI	sr12801	3	probable MET14 - ATP adenosine-5`-phosphosulfate 3`-phosphotransferase	96.55	100	203
1557	g1553_chr03_Ss	850933	852003	+	2	N	0	Not GPI-anchored	100	99.5536	Uncharacterized protein	4	Ustilaginaceae	I2G2P1_USTH4	sr12802		related to HTD2 - mitochondrial 3-hydroxyacyl-thioester dehydratase	87.42	100	302
1558	g1554_chr03_Ss	852131	852802	-	0	N	0	Not GPI-anchored	100	100	Peptide-methionine (R)-S-oxide reductase	2	Sporidiobolales	M7X263_RHOT1	sr12803	3	related to MXR2 - Methionine-R-sulfoxide reductase	88.94	100	226
1559	g1555_chr03_Ss	853187	855633	+	1	N	0	Not GPI-anchored	96.6871	100	WD40 repeat-containing protein L2DTL	6	Ustilaginaceae	M9LZY1_PSEA3	sr12804	3	uncharacterized protein	79.95	100	818
1560	g1556_chr03_Ss	855777	857243	-	0	N	0	Not GPI-anchored	100	99.1126	Uncharacterized protein	6	Ustilaginaceae	R9P4P7_PSEHS	sr12805	3	uncharacterized protein	80.62	98	480
1561	g1557_chr03_Ss	857599	859395	-	0	N	8	Not GPI-anchored	38.6288	89.5206	Uncharacterized protein	6	Ustilaginaceae	M9LSD9_PSEA3	sr12806	3	uncharacterized protein	90.32	100	599
1562	g1558_chr03_Ss	860181	861956	+	0	N	0	Not GPI-anchored	100	98.4243	ATP-dependent RNA helicase DBP3	19	Dikarya	DBP3_USTMA	sr12807	3	probable DBP3 - putative RNA helicase required for pre-rRNA processing	95.44	99	592
1563	g1559_chr03_Ss	862521	864776	+	4	N	0	Not GPI-anchored	76.0909	96.4671	""	""	""	""	sr12808	3	related to short chain dehydrogenase	88.98	46	254
1564	g1560_chr03_Ss	864920	865732	-	1	N	0	Not GPI-anchored	100	100	Uncharacterized protein	10	Amniota	H9GK45_ANOCA	sr12810	3	probable GTP-binding protein rab-4b	98.37	100	246
1565	g1561_chr03_Ss	866471	867373	+	0	N	0	Not GPI-anchored	100	100	Uncharacterized protein	7	Ustilaginaceae	M9LSE0_PSEA3	sr12811	3	uncharacterized protein	89.67	99	300
1566	g1562_chr03_Ss	867878	869859	+	3	N	8	Not GPI-anchored	99.4527	94.1108	RNA polymerase I transcription factor UAF	6	Ustilaginaceae	M9MI64_PSEA3	sr12812	3	related to Adiponectin receptor 1	76.82	98	604
1567	g1563_chr03_Ss	869927	871456	-	0	N	0	Probable	99.5446	99.7392	Putative uncharacterized protein	1	Sporisorium reilianum (strain SRZ2)	E6ZXJ9_SPORE	sr12813		uncharacterized protein	58.62	95	493
1568	g1564_chr03_Ss	871863	873053	-	0	N	6	Not GPI-anchored	100	100	Predicted protein	7	Ustilaginaceae	Q4PDS4_USTMA	sr12814	3	uncharacterized protein	89.39	100	396
1569	g1565_chr03_Ss	873480	874619	+	0	N	0	Not GPI-anchored	100	99.8252	Uncharacterized protein	2	Ustilaginaceae	I2G2Q4_USTH4	sr12815	3	uncharacterized protein	94.41	99	376
1570	g1566_chr03_Ss	875203	875756	+	2	N	0	Not GPI-anchored	100	100	Uncharacterized protein	4	Ustilaginaceae	R9P4K0_PSEHS	sr12816	3	probable cytochrome b5	96.39	100	83
1571	g1567_chr03_Ss	876231	877847	+	0	N	0	Not GPI-anchored	100	99.505	Initiator tRNA phosphoribosyl-transferase	6	Ustilaginaceae	M9MG34_PSEA3	sr12817	3	related to RIT1 - initiator tRNA phosphoribosyl-transferase	75.88	100	539
1572	g1568_chr03_Ss	877888	879213	-	0	N	0	Not GPI-anchored	100	100	Mitotic spindle checkpoint protein	7	Ustilaginaceae	M9LZY9_PSEA3	sr12818	3	related to mitotic spindle assembly checkpoint protein mad2b	85.97	100	442
1573	g1569_chr03_Ss	879549	881521	+	1	Y	0	Not GPI-anchored	100	100	Putative uncharacterized protein	1	Sporisorium reilianum (strain SRZ2)	E6ZXK5_SPORE	sr12819	3	uncharacterized protein	55.28	100	568
1574	g1570_chr03_Ss	883539	886944	+	1	N	10	Not GPI-anchored	100	100	Uncharacterized protein	1	Pseudozyma hubeiensis (strain SY62)	R9P4R5_PSEHS	sr12820	3	probable ENA2 - Plasma membrane P-type ATPase	95.47	100	1103
1575	g1571_chr03_Ss	887725	892875	+	2	N	16	Not GPI-anchored	92.2905	99.9187	ABC multidrug transporter	3	Ustilaginaceae	R9P431_PSEHS	sr12821	3	related to ABC transporter	85.54	92	1535
1576	g1572_chr03_Ss	894056	897476	+	2	N	0	Not GPI-anchored	99.2786	97.5462	Uncharacterized protein	5	Ustilaginaceae	R9P4C8_PSEHS	sr12822	3	uncharacterized protein	86.98	97	1083
1577	g1573_chr03_Ss	897674	898674	-	1	N	0	Not GPI-anchored	100	100	Related to Estradiol 17 beta-dehydrogenase 4	2	Ustilaginaceae	E6ZXK9_SPORE	sr12823		related to Estradiol 17 beta-dehydrogenase 4	85.33	100	334
1578	g1574_chr03_Ss	899240	900328	+	0	N	0	Not GPI-anchored	100	97.8938	45600A6 hypothetical protein PFL1_03790	1	Pseudozyma flocculosa PF-1	UPI00045600A6	sr12824	3	related to RVS167 - BAR adaptor protein	94.5	90	327
1579	g1575_chr03_Ss	900841	902408	-	1	N	0	Not GPI-anchored	93.6801	92.0635	Uncharacterized protein	3	Ustilaginaceae	R9P437_PSEHS	sr12825	3	uncharacterized protein	78.33	91	466
1580	g1576_chr03_Ss	903200	904060	+	1	N	0	Not GPI-anchored	0	82.6224	Uncharacterized protein	4	Ustilaginaceae	M9LSE3_PSEA3	sr12826		uncharacterized protein	86.89	86	183
1581	g1577_chr03_Ss	904276	904737	+	1	N	0	Not GPI-anchored	0	65.6958	Uncharacterized protein	1	Pseudozyma aphidis DSM 70725	W3VN82_9BASI	sr12826		uncharacterized protein	76.47	99	102
1582	g1578_chr03_Ss	905582	906618	+	2	N	5	Not GPI-anchored	100	100	Uncharacterized protein	9	Basidiomycota	R9P4C3_PSEHS	sr12827		uncharacterized protein	68.79	100	346
1583	g1579_chr03_Ss	906750	910336	-	1	N	0	Not GPI-anchored	100	98.7461	""	""	""	""	sr12829	3	uncharacterized protein	87.76	68	719
1584	g1580_chr03_Ss	911247	912266	-	0	N	0	Not GPI-anchored	100	100	Uncharacterized protein	11	Basidiomycota	R9P4B9_PSEHS	sr12831	3	probable GCY1 - galactose-induced protein of aldo/keto reductase family	79.06	100	339
1585	g1581_chr03_Ss	912701	913639	-	0	N	0	Not GPI-anchored	100	100	Uncharacterized enzymes related to aldose 1-epimerase	8	Ustilaginaceae	M9MI70_PSEA3	sr12832	3	related to Glucose-6-phosphate 1-epimerase	91.03	100	312
1586	g1582_chr03_Ss	914578	916565	+	1	N	0	Not GPI-anchored	100	99.5861	Alpha-1,3-glucan synthase	1	Pseudozyma hubeiensis (strain SY62)	R9P4G8_PSEHS	sr12833	3	uncharacterized protein	70.99	98	686
1587	g1583_chr03_Ss	916886	918799	-	0	N	11	Not GPI-anchored	100	100	Uncharacterized protein	11	Eukaryota	M9LZZ7_PSEA3	sr12834	3	probable Purine Transporter AzgA	93.41	100	637
1588	g1584_chr03_Ss	921396	926066	-	0	N	14	Not GPI-anchored	100	100	Related to ABC transporter	7	Ustilaginaceae	E6ZXM1_SPORE	sr12835	3	related to ABC transporter	88.82	99	1556
1589	g1585_chr03_Ss	926858	927976	-	0	N	4	Not GPI-anchored	100	100	Uncharacterized protein	8	Ustilaginaceae	I2G1Z9_USTH4	sr12836	3	uncharacterized protein	90.93	100	375
1590	g1586_chr03_Ss	928678	929212	+	3	N	0	Not GPI-anchored	100	100	Uncharacterized protein	6	Ustilaginaceae	I2G200_USTH4	sr12837	3	related to CMC2 - protein of the mitochondrial intermembrane space involved in respiratory chain complex assembly	93.83	100	81
1591	g1587_chr03_Ss	929475	930200	-	1	Y	0	Not GPI-anchored	100	100	Putative uncharacterized protein	1	Ustilago maydis (strain 521 / FGSC 9021)	Q4PDQ3_USTMA	sr12838	3	uncharacterized protein	91.3	64	138
1592	g1588_chr03_Ss	930888	933147	-	2	N	0	Not GPI-anchored	100	99.7621	Adenylate cyclase	4	Ustilaginaceae	R9P4G4_PSEHS	sr12839	3	uncharacterized protein	71.68	99	752
1593	g1589_chr03_Ss	933560	935631	+	1	N	12	Not GPI-anchored	99.9495	99.9493	Amino acid transporter	6	Ustilaginaceae	R9P419_PSEHS	sr12840	3	related to large neutral amino acid transporter 1	86.72	100	693
1594	g1590_chr03_Ss	935848	938124	-	0	N	0	Not GPI-anchored	100	100	Uncharacterized protein	5	Ustilaginaceae	I2G204_USTH4	sr12841	3	uncharacterized protein	81.68	99	748
1595	g1591_chr03_Ss	938430	939266	+	0	N	0	Not GPI-anchored	100	100	ADP-ribose pyrophosphatase	5	Ustilaginaceae	R9P4A7_PSEHS	sr12842	3	related to YSA1 - sugar-nucleotide hydrolase	96.74	77	215
1596	g1592_chr03_Ss	939415	940689	-	0	N	0	Not GPI-anchored	100	100	Molecular chaperone	8	Ustilaginaceae	M9MG43_PSEA3	sr12843	3	related to DnaJ homolog subfamily A member 2	92.97	100	427
1597	g1593_chr03_Ss	940997	942107	-	1	N	0	Not GPI-anchored	100	100	Uncharacterized protein	7	Ustilaginaceae	I2G207_USTH4	sr12844	3	related to DCS1 - non-essential hydrolase involved in mRNA decapping	86.17	100	347
1598	g1594_chr03_Ss	942352	943179	+	1	N	0	Not GPI-anchored	100	100	Uncharacterized protein	5	Ustilaginaceae	I2G208_USTH4	sr12845	3	uncharacterized protein	88.26	100	247
1599	g1595_chr03_Ss	943274	945745	-	0	N	0	Not GPI-anchored	100	100	Related to endo-b-N-acetylglucosaminidase	6	Ustilaginaceae	I2G209_USTH4	sr12846	3	related to Endo-b-N-acetylglucosaminidase	71	99	831
1600	g1596_chr03_Ss	946161	946822	+	1	N	0	Not GPI-anchored	100	100	Uncharacterized protein	7	Ustilaginaceae	M9M715_PSEA3	sr12847	3	uncharacterized protein	87.23	99	188
1601	g1597_chr03_Ss	947193	947873	-	2	N	0	Not GPI-anchored	100	100	Predicted protein	2	Basidiomycota	B0DQ55_LACBS	sr12848	3	uncharacterized protein	87.37	99	198
1602	g1598_chr03_Ss	948241	948702	+	0	N	0	Not GPI-anchored	100	100	Uncharacterized protein	4	Ustilaginaceae	I2G212_USTH4	sr12849	3	uncharacterized protein	90.85	100	153
1603	g1599_chr03_Ss	948872	950252	-	2	Y	0	Not GPI-anchored	100	100	Uncharacterized protein	9	Basidiomycota	M9MI79_PSEA3	sr12850	3	related to Aldose 1-epimerase precursor	76.96	96	447
1604	g1600_chr03_Ss	951036	952300	-	1	N	4	Not GPI-anchored	99.4242	92.2619	Predicted protein	6	Ustilaginaceae	Q4PDP0_USTMA	sr12851	3	uncharacterized protein	85.76	90	302
1605	g1601_chr03_Ss	953005	954576	+	0	N	0	Not GPI-anchored	100	92.9344	Uncharacterized protein	7	Ustilaginaceae	I2G215_USTH4	sr12852	3	uncharacterized protein	87.79	100	524
1606	g1602_chr03_Ss	955239	956548	+	1	N	0	Not GPI-anchored	100	100	Predicted oxidoreductase	9	Ustilaginomycotina	M9M007_PSEA3	sr12853	3	related to protein with NADP(H) oxidoreductase activity	88.99	100	436
1607	g1603_chr03_Ss	956717	959047	-	2	N	5	Not GPI-anchored	100	98.7532	""	""	""	""	sr12855	3	related to mannose-P-dolichol utilization defect 1 protein	95.15	42	268
1608	g1604_chr03_Ss	961787	962762	+	1	Y	0	Not GPI-anchored	65.0759	96.1165	""	""	""	""	sr12857	3	uncharacterized protein	77.33	24	75
1609	g1605_chr03_Ss	963159	964073	+	2	N	4	Not GPI-anchored	100	100	5-hydroxyisourate hydrolase	1	Pseudozyma brasiliensis (strain GHG001)	V5EYE1_PSEBG	sr12858	3	uncharacterized protein	87.75	100	253
1610	g1606_chr03_Ss	964404	964864	+	1	N	0	Not GPI-anchored	100	99.7403	5-hydroxyisourate hydrolase	1	Pseudozyma brasiliensis (strain GHG001)	V5EYE1_PSEBG	sr12859		uncharacterized protein	90.98	100	122
1611	g1607_chr03_Ss	965074	968328	-	5	N	2	Not GPI-anchored	100	97.6943	20S proteasome, regulatory subunit alpha type PSMA2/PRE8	2	Pseudozyma	M9MI76_PSEA3	sr12861	3	related to Inosine-uridine preferring nucleoside hydrolase	89.1	53	413
1612	g1608_chr03_Ss	969211	969787	+	1	N	0	Not GPI-anchored	100	100	Glutathione peroxidase	7	Basidiomycota	M9LSF0_PSEA3	sr12862	3	probable GPX2 - glutathione peroxidase	93.17	100	161
1613	g1609_chr03_Ss	970077	971102	-	0	N	5	Not GPI-anchored	100	100	Uncharacterized protein	7	Ustilaginaceae	M9MI81_PSEA3	sr12863	3	uncharacterized protein	91.04	100	346
1614	g1610_chr03_Ss	971908	973794	-	0	Y	0	Not GPI-anchored	100	100	Uncharacterized protein	7	Ustilaginaceae	M9MG50_PSEA3	sr12864		uncharacterized protein	86.17	100	629
1615	g1611_chr03_Ss	974362	975708	+	0	N	0	Not GPI-anchored	100	100	Uncharacterized protein	6	Ustilaginaceae	V5GMQ0_PSEBG	sr12865	3	related to homocysteine S-methyltransferase	88.39	100	448
1616	g1612_chr03_Ss	978001	978908	+	1	Y	0	Not GPI-anchored	100	97.6219	Related to deacetylase	8	Ustilaginaceae	I2G230_USTH4	sr12866		related to deacetylase	69.97	100	303
1617	g1613_chr03_Ss	979233	979979	-	4	N	3	Not GPI-anchored	100	100	Uncharacterized protein	7	Ustilaginaceae	V5ERH7_PSEBG	sr12867	3	related to ERG28 - involved in synthesis of ergosterol	92.48	100	133
1618	g1614_chr03_Ss	980457	983201	+	5	N	0	Not GPI-anchored	100	100	Related to DNA ligase	1	Sporisorium reilianum (strain SRZ2)	E6ZXQ4_SPORE	sr12868	3	related to DNA ligase	80.43	99	797
1619	g1615_chr03_Ss	983670	986960	+	0	N	0	Not GPI-anchored	99.5752	98.8499	Arylacetamide deacetylase	3	Pseudozyma	M9M014_PSEA3	sr12869	3	uncharacterized protein	80.16	99	1109
1620	g1616_chr03_Ss	987110	988783	-	0	N	8	Not GPI-anchored	92.9692	94.2536	Uncharacterized protein	5	Ustilaginaceae	I2G234_USTH4	sr12870	3	uncharacterized protein	88.97	78	435
1621	g1617_chr03_Ss	989398	990447	+	0	N	0	Not GPI-anchored	93.3142	99.3321	Probable AAD14-Putative aryl-alcohol reductase	2	Ustilago	I2G235_USTH4	sr12871	3	probable AAD14 - Putative aryl-alcohol reductase	91.12	100	349
1622	g1618_chr03_Ss	990805	992460	+	0	N	0	Not GPI-anchored	100	100	Adenine deaminase	7	Ustilaginaceae	M9MI84_PSEA3	sr12872	3	related to adenosine deaminase	89.13	100	552
1623	g1619_chr03_Ss	992617	993588	-	0	N	0	Not GPI-anchored	100	100	Uncharacterized protein	6	Ustilaginaceae	M9MG54_PSEA3	sr12873	3	uncharacterized protein	92.28	100	324
1624	g1620_chr03_Ss	995229	997190	+	0	N	9	Not GPI-anchored	99.4405	100	Uncharacterized conserved protein	7	Ustilaginaceae	M9M017_PSEA3	sr12874	3	uncharacterized protein	92.11	91	608
1625	g1621_chr03_Ss	997662	998719	+	1	N	0	Not GPI-anchored	100	100	Solute carrier family 25 member 38 homolog	8	Ustilaginaceae	S2538_USTMA	sr12875		related to Graves disease carrier protein	92.58	78	256
1626	g1622_chr03_Ss	999010	1000026	-	0	N	0	Not GPI-anchored	100	100	Uncharacterized protein	1	Pseudozyma antarctica (strain T-34)	M9LSF3_PSEA3	sr12876	3	uncharacterized protein	89.94	100	338
1627	g1623_chr03_Ss	1000948	1001702	-	1	N	0	Not GPI-anchored	100	97.7477	Related to molybdopterin synthase large subunit	5	Ustilaginaceae	E6ZXR3_SPORE	sr12877	3	related to molybdopterin synthase large subunit	84.3	100	223
1628	g1624_chr03_Ss	1002010	1002491	-	1	Y	0	Not GPI-anchored	100	100	Uncharacterized protein	1	Pseudozyma brasiliensis (strain GHG001)	V5ERI2_PSEBG	sr12878	3	probable ribonuclease T1	89.84	100	128
1629	g1625_chr03_Ss	1004366	1005559	+	0	Y	0	Not GPI-anchored	100	100	Thioredoxin/protein disulfide isomerase	7	Basidiomycota	V5EBG8_PSEBG	sr12879	3	probable protein disulfide-isomerase precursor	94.97	100	398
1630	g1626_chr03_Ss	1005965	1008193	+	0	N	0	Not GPI-anchored	100	99.4619	Related to NCA2-control of mitochondrial synthesis of Atp6p and Atp8p	8	Eukaryota	I2G244_USTH4	sr12880	3	related to NCA2 - control of mitochondrial synthesis of Atp6p and Atp8p	92.05	100	742
1631	g1627_chr03_Ss	1009751	1011261	+	1	N	0	Not GPI-anchored	100	100	Related to kynurenine/alpha-aminoadipate aminotransferase mitochondrial	14	Ustilaginaceae	E6ZXR7_SPORE	sr12881	3	related to kynurenine/alpha-aminoadipate aminotransferase mitochondrial precursor	91.65	100	503
1632	g1628_chr03_Ss	1012487	1013539	+	2	N	4	Not GPI-anchored	100	84.2353	Uncharacterized protein	8	Ustilaginaceae	R9P4G6_PSEHS	sr12882		uncharacterized protein	66.67	99	348
1633	g1629_chr03_Ss	1016217	1018340	-	1	N	0	Not GPI-anchored	100	98.1295	Uncharacterized protein	7	Ustilaginaceae	I2G248_USTH4	sr12883	3	uncharacterized protein	84.62	100	715
1634	g1630_chr03_Ss	1019830	1021158	+	0	N	0	Not GPI-anchored	100	100	Related to Lactamase, beta 2	7	Ustilaginaceae	E6ZXS0_SPORE	sr12884	3	related to Lactamase, beta 2	88.54	100	445
1635	g1631_chr03_Ss	1021777	1022601	+	0	N	1	Not GPI-anchored	100	100	Sulfhydryl oxidase	6	Ustilaginaceae	Q4PDK5_USTMA	sr12885		related to ERV2 - Flavin dependent sulfhydryl oxidase	73.94	100	284
1636	g1632_chr03_Ss	1023250	1024401	-	0	Y	0	Not GPI-anchored	100	97.8355	Uncharacterized protein	7	Ustilaginaceae	I2G251_USTH4	sr12886	3	uncharacterized protein	88.32	100	394
1637	g1633_chr03_Ss	1025776	1027089	-	0	N	0	Not GPI-anchored	100	100	Putative uncharacterized protein	1	Ustilago maydis (strain 521 / FGSC 9021)	Q4PDK3_USTMA	sr12887	3	uncharacterized protein	91.32	100	438
1638	g1634_chr03_Ss	1027777	1029147	-	3	N	0	Not GPI-anchored	100	97.1223	Uncharacterized protein	5	Ustilaginaceae	M9MG59_PSEA3	sr12888		related to complex I intermediate-associated protein CIA30 precursor, mitochondrial	94.71	94	340
1639	g1635_chr03_Ss	1029207	1030610	-	0	N	1	Not GPI-anchored	100	100	Uncharacterized protein	6	Ustilaginaceae	I2G254_USTH4	sr12889	3	uncharacterized protein	92.93	100	467
1640	g1636_chr03_Ss	1031441	1033237	+	0	N	8	Not GPI-anchored	100	100	Acetyl-coa transporter	7	Basidiomycota	M9M727_PSEA3	sr12890	3	related to putative acetyl-coenzyme A transporter	94.38	97	587
1641	g1637_chr03_Ss	1033388	1034830	-	0	N	0	Not GPI-anchored	100	99.654	Related to OMA1-Metalloendopeptidase of the mitochondrial inner membrane	7	Ustilaginaceae	E6ZXS7_SPORE	sr12891	3	related to OMA1 - Metalloendopeptidase of the mitochondrial inner membrane	82.27	100	485
1642	g1638_chr03_Ss	1035234	1036208	+	2	N	0	Not GPI-anchored	100	99.7528	Short-chain dehydrogenase	8	Ustilaginaceae	R9P447_PSEHS	sr12892	3	related to carbonyl reductase	63.95	94	294
1643	g1639_chr03_Ss	1036219	1037243	-	1	N	0	Not GPI-anchored	100	100	Related to TRM7-tRNA 2`-O-ribose methyltransferase	7	Ustilaginaceae	I2G258_USTH4	sr12893		related to TRM7 - tRNA 2`-O-ribose methyltransferase	83.72	100	344
1644	g1640_chr03_Ss	1037559	1038212	+	0	N	0	Not GPI-anchored	100	100	Uncharacterized protein	6	Ustilaginaceae	R9P4A3_PSEHS	sr12894	3	uncharacterized protein	85.14	100	222
1645	g1641_chr03_Ss	1038487	1039281	-	0	N	0	Not GPI-anchored	100	100	Uncharacterized protein	8	Ustilaginomycotina	R9P3V6_PSEHS	sr12895	3	related to TAE1 - AdoMet-dependent proline methyltransferase	91.67	100	264
1646	g1642_chr03_Ss	1039986	1044510	+	5	N	0	Not GPI-anchored	83.9718	96.6601	Uncharacterized protein	4	Ustilaginaceae	R9P4F1_PSEHS	sr12896	3	uncharacterized protein	89.75	71	829
1647	g1643_chr03_Ss	1044882	1046081	-	0	Y	1	Not GPI-anchored	57.7722	100	Glycolipid 2-alpha-mannosyltransferase	6	Ustilaginaceae	M9MG63_PSEA3	sr12898	3	probable KRE2 - alpha-1,2-mannosyltransferase	85.46	100	399
1648	g1644_chr03_Ss	1047087	1048068	+	1	N	0	Not GPI-anchored	100	100	Putative uncharacterized protein	1	Ustilago maydis (strain 521 / FGSC 9021)	Q4PDJ1_USTMA	sr12899	3	related to 3-oxoacyl-(acyl carrier protein) reductase	95.21	100	292
1649	g1645_chr03_Ss	1048358	1049855	+	3	N	0	Not GPI-anchored	100	100	Methionine aminopeptidase 1	6	Ustilaginaceae	M9M731_PSEA3	sr12900	3	related to MAP1 - methionine aminopeptidase	77.93	100	444
1650	g1646_chr03_Ss	1050234	1051310	+	0	N	0	Not GPI-anchored	100	99.8155	Predicted alpha/beta hydrolase	6	Ustilaginaceae	M9LSF8_PSEA3	sr12901	3	uncharacterized protein	88.83	100	358
1651	g1647_chr03_Ss	1051420	1052250	-	1	Y	0	Not GPI-anchored	90.4059	60.6742	Predicted protein	6	Ustilaginaceae	Q4PDJ0_USTMA	sr12902		uncharacterized protein	75.46	86	163
1652	g1648_chr03_Ss	1053739	1054221	+	0	N	0	Not GPI-anchored	100	100	Uncharacterized protein	7	Ustilaginaceae	R9P4E7_PSEHS	sr12903	3	uncharacterized protein	83.77	96	154
1653	g1649_chr03_Ss	1054260	1054778	+	1	N	0	Not GPI-anchored	100	100	Uncharacterized protein	7	Ustilaginaceae	R9P4E7_PSEHS	sr12903	3	uncharacterized protein	88.72	100	133
1654	g1650_chr03_Ss	1054823	1055571	-	1	N	0	Not GPI-anchored	100	100	Uncharacterized protein	6	Ustilaginaceae	I2G268_USTH4	sr12905		uncharacterized protein	68.38	99	253
1655	g1651_chr03_Ss	1057805	1062759	+	1	N	0	Not GPI-anchored	99.4718	94.5835	Putative uncharacterized protein	1	Sporisorium reilianum (strain SRZ2)	E6ZXU2_SPORE	sr12906	3	uncharacterized protein	76.33	99	1652
1656	g1652_chr03_Ss	1064846	1066282	+	0	N	0	Not GPI-anchored	100	100	Related to acid phosphatase ACP2	8	Ustilaginaceae	I2G271_USTH4	sr12907	3	related to acid phosphatase ACP2 precursor	91.04	100	480
1657	g1653_chr03_Ss	1067905	1071216	-	0	N	0	Not GPI-anchored	96.7346	100	Putative uncharacterized protein	1	Ustilago maydis (strain 521 / FGSC 9021)	Q4PDI5_USTMA	sr12909	3	related to PPR1 - Zinc finger transcription factor	76.01	100	1159
1658	g1654_chr03_Ss	1071574	1073286	-	0	N	0	Not GPI-anchored	100	100	Uncharacterized protein	3	Ustilaginaceae	R9P429_PSEHS	sr12910	3	uncharacterized protein	74.83	100	584
1659	g1655_chr03_Ss	1073669	1074793	-	0	N	0	Not GPI-anchored	58.2447	100	Related to alpha-L-arabinofuranosidase I	4	Ustilaginaceae	E6ZXU7_SPORE	sr12911	3	related to alpha-L-arabinofuranosidase I precursor	87.73	100	375
1660	g1656_chr03_Ss	1074859	1075905	-	1	Y	0	Not GPI-anchored	57.0043	100	Related to alpha-L-arabinofuranosidase I	4	Ustilaginaceae	E6ZXU7_SPORE	sr12911	3	related to alpha-L-arabinofuranosidase I precursor	80.32	100	310
1661	g1657_chr03_Ss	1076511	1079854	-	1	N	0	Not GPI-anchored	100	100	Related to alpha-aminoadipate reductase	7	Ustilaginaceae	E6ZXU8_SPORE	sr12912	3	related to alpha-aminoadipate reductase	85.47	99	1074
1662	g1658_chr03_Ss	1081190	1081987	+	0	Y	0	Not GPI-anchored	100	100	Uncharacterized protein	7	Ustilaginaceae	I2G276_USTH4	sr12913	3	uncharacterized protein	78.1	91	242
1663	g1659_chr03_Ss	1082200	1083603	-	0	N	6	Not GPI-anchored	100	100	Uncharacterized protein	7	Ustilaginaceae	V5EBJ1_PSEBG	sr12925	3	uncharacterized protein	91.45	100	468
1664	g1660_chr03_Ss	1086827	1088680	+	0	N	4	Not GPI-anchored	95.8513	96.5628	Palmitoyltransferase	3	Ustilaginaceae	E6ZXV1_SPORE	sr12924	3	related to Zinc finger DHHC domain containing protein 2	71.91	99	623
1665	g1661_chr03_Ss	1089233	1091973	-	1	N	0	Not GPI-anchored	100	98.6746	Uncharacterized protein	6	Ustilaginaceae	I2G279_USTH4	sr12923	3	uncharacterized protein	89.04	70	511
1666	g1662_chr03_Ss	1092503	1094686	+	0	N	0	Not GPI-anchored	100	100	Exocyst component protein and related proteins	8	Ustilaginaceae	M9M039_PSEA3	sr12921	3	related to Exocyst complex component Exo70	95.93	98	713
1667	g1663_chr03_Ss	1094799	1096832	-	2	N	1	Not GPI-anchored	93.6398	98.2306	Uncharacterized protein	4	Ustilaginaceae	M9M739_PSEA3	sr12920	3	uncharacterized protein	73.78	86	572
1668	g1664_chr03_Ss	1097722	1098966	+	0	N	0	Not GPI-anchored	100	100	Acetyl-CoA acyltransferase	12	Dikarya	U5HHC8_USTV1	sr12919	3	probable acetyl-CoA C-acyltransferase precursor	98.79	100	414
1669	g1665_chr03_Ss	1102407	1104125	+	0	N	11	Not GPI-anchored	100	99.3714	Uncharacterized protein	8	Ustilaginaceae	M9MI99_PSEA3	sr12918	3	related to Sodium/nucleoside cotransporter	94.11	98	560
1670	g1666_chr03_Ss	1104493	1104966	-	2	N	2	Not GPI-anchored	100	99.67	Uncharacterized protein	4	Ustilaginaceae	I2G286_USTH4	sr12917		uncharacterized protein	72.28	100	101
1671	g1667_chr03_Ss	1105280	1106725	+	0	N	3	Not GPI-anchored	100	100	Putative uncharacterized protein	2	Ustilaginaceae	Q4PDH4_USTMA	sr12916	3	uncharacterized protein	73.75	99	480
1672	g1668_chr03_Ss	1106817	1108019	-	0	N	0	Not GPI-anchored	96.7213	96.106	Putative uncharacterized protein	1	Ustilago maydis (strain 521 / FGSC 9021)	Q4PDH5_USTMA	sr12915	3	related to inner mitochondrial membrane peptidase 2	79.32	94	382
1673	g1669_chr03_Ss	1108274	1110505	-	0	N	0	Not GPI-anchored	100	99.7324	Putative uncharacterized protein	1	Ustilago maydis (strain 521 / FGSC 9021)	Q4PDH5_USTMA	sr12914	3	uncharacterized protein	74.87	100	764
1674	g1670_chr03_Ss	1111456	1113237	+	1	N	0	Not GPI-anchored	100	100	Possible membrane trafficking adapter protein	8	Ustilaginaceae	R9P3S4_PSEHS	sr12926	3	uncharacterized protein	95.21	100	564
1675	g1671_chr03_Ss	1113653	1115646	+	1	N	0	Not GPI-anchored	100	99.8958	Uncharacterized protein	4	Ustilaginaceae	M9MG74_PSEA3	sr12927	3	uncharacterized protein	73.35	95	638
1676	g1672_chr03_Ss	1115736	1118024	-	0	N	0	Not GPI-anchored	100	100	Carnitine acetyl transferase	35	Basidiomycota	A8PFR2_COPC7	sr12928	3	related to carnitine acetyl transferase FacC	94.65	100	766
1677	g1673_chr03_Ss	1119196	1120029	+	1	N	0	Not GPI-anchored	88.1793	100	Histidinolphosphatase	7	Ustilaginaceae	R9PDB3_PSEHS	sr12929	3	uncharacterized protein	90.24	100	246
1678	g1674_chr03_Ss	1120253	1120947	-	2	N	0	Not GPI-anchored	100	98.998	Uncharacterized protein	4	Ustilaginaceae	I2G294_USTH4	sr12930		related to HOT13 - Zinc-binding mitochondrial intermembrane space protein	92.73	99	165
1679	g1675_chr03_Ss	1121387	1123402	-	0	N	0	Not GPI-anchored	100	100	Predicted component of NuA3 histone acetyltransferase complex	5	Ustilaginomycotina	M9MIA2_PSEA3	sr12931	3	related to TPA1 - Poly(A)-binding protein involved in translation termination efficiency	94.86	99	661
1680	g1676_chr03_Ss	1124343	1124909	+	0	N	0	Not GPI-anchored	100	98.9381	2-enoyl-CoA hydratase	6	Ustilaginaceae	M9MG76_PSEA3	sr12932	3	uncharacterized protein	90.96	100	188
1681	g1677_chr03_Ss	1125310	1126117	-	1	Y	0	Highly probable	100	91.7271	Uncharacterized protein	7	Ustilaginaceae	R9P3S1_PSEHS	sr12933	3	uncharacterized protein	77.49	100	231
1682	g1678_chr03_Ss	1127837	1128994	+	1	N	0	Not GPI-anchored	100	98.778	Uncharacterized protein	5	Ustilaginaceae	M9M748_PSEA3	sr12934		related to homoserine O-acetyltransferase	68.15	99	383
1683	g1679_chr03_Ss	1129105	1130436	-	0	N	0	Not GPI-anchored	100	100	Related to Epoxide hydrolase 1	8	Ustilaginaceae	E6ZXX1_SPORE	sr12935	3	related to Epoxide hydrolase 1	93.67	99	442
1684	g1680_chr03_Ss	1131567	1132073	+	0	N	0	Not GPI-anchored	100	95.4365	Predicted PhzC/PhzF-type epimerase	7	Ustilaginaceae	M9MIA4_PSEA3	sr10548.2	3	related to antibiotic biosynthesis protein	83.93	100	168
1685	g1681_chr03_Ss	1133093	1135072	-	0	Y	0	Not GPI-anchored	90.5098	100	Uncharacterized protein	8	Ustilaginaceae	I2G2A0_USTH4	sr10554	3	uncharacterized protein	92.87	100	659
1686	g1682_chr03_Ss	1136212	1137753	-	0	Y	0	Not GPI-anchored	100	99.5495	Uncharacterized protein	8	Ustilaginaceae	I2G2A1_USTH4	sr10555	3	uncharacterized protein	91.41	95	489
1687	g1683_chr03_Ss	1138432	1139609	+	1	N	2	Not GPI-anchored	100	89.823	Uncharacterized protein	1	Pseudozyma brasiliensis (strain GHG001)	V5EBL0_PSEBG	sr10556	3	related to PET8 protein, member of the mitochondrial carrier (MCF) family	80.36	100	392
1688	g1684_chr03_Ss	1140167	1142140	+	0	N	0	Not GPI-anchored	100	99.7973	Structure-specific endonuclease subunit SLX1	6	Ustilaginaceae	SLX1_USTMA	sr10553.2	3	related to SLX1 - subunit of a complex involved in DNA-dependent DNA replication	77.36	100	658
1689	g1685_chr03_Ss	1142226	1143614	-	0	Y	0	Not GPI-anchored	100	99.8561	Arginase	9	Basidiomycota	V5GPA7_PSEBG			na
1690	g1686_chr03_Ss	1144195	1146121	+	2	N	0	Not GPI-anchored	100	99.6089	Uncharacterized protein	22	Basidiomycota	J3PVG7_PUCT1	sr10560	3	related to ribitol kinase	92.36	100	615
1691	g1687_chr03_Ss	1146255	1146922	-	1	N	1	Not GPI-anchored	100	100	Uncharacterized conserved protein	6	Ustilaginaceae	M9M055_PSEA3	sr10561		related to PTH2 - aminoacyl-tRNA hydrolase	86.87	100	198
1692	g1688_chr03_Ss	1147816	1149105	+	1	N	0	Not GPI-anchored	100	98.0274	NADP-dependent alcohol dehydrogenase	15	Basidiomycota	R9NW15_PSEHS	sr10566	3	related to alcohol dehydrogenase (C-terminal fragment)	89.81	70	265
1693	g1689_chr03_Ss	1149289	1150631	-	1	N	8	Not GPI-anchored	100	97.5441	Related to arsenite transporter ARR3	23	Basidiomycota	I2G2A8_USTH4	sr10569	3	related to arsenite transporter ARR3	81.25	100	448
1694	g1690_chr03_Ss	1151454	1153133	-	0	N	2	Not GPI-anchored	100	100	Related to Cytochrome P450	6	Ustilaginaceae	I2G2A9_USTH4	sr10570	3	related to Cytochrome P450	91.59	100	559
1695	g1691_chr03_Ss	1154704	1155165	-	1	N	0	Not GPI-anchored	100	95.2174	""	""	""	""	sr10572	3	uncharacterized protein
1696	g1692_chr03_Ss	1155551	1158166	+	0	N	0	Not GPI-anchored	100	100	Uncharacterized protein	6	Ustilaginaceae	I2G2B1_USTH4	sr10573	3	related to TDA10 - ATP-binding protein of unknown function	87.74	100	873
1697	g1693_chr03_Ss	1158258	1160023	-	1	N	0	Not GPI-anchored	100	98.038	Phosphoinositide phospholipase C	8	Dikarya	E6ZXY6_SPORE	sr10575	3	related to 1-phosphatidylinositol-4,5-bisphosphate phosphodiesterase delta 1	84.18	100	588
1698	g1694_chr03_Ss	1160735	1161436	+	1	N	3	Not GPI-anchored	100	100	Uncharacterized protein	8	Ustilaginaceae	M9LSG8_PSEA3	sr10576.2	3	uncharacterized protein	88.46	100	208
1699	g1695_chr03_Ss	1161560	1164417	-	1	N	0	Not GPI-anchored	100	99.857	Uncharacterized protein	7	Ustilaginaceae	M9MIB1_PSEA3	sr10577	3	uncharacterized protein	86.6	100	955
1700	g1696_chr03_Ss	1165881	1167503	+	0	N	10	Not GPI-anchored	100	99.9383	Related to GIT1-Glycerophosphoinositol transporter also able to mediate low-affinity phosphate transport	7	Ustilaginaceae	E6ZXY9_SPORE	sr10578	3	related to GIT1 - Glycerophosphoinositol transporter also able to mediate low-affinity phosphate transport	91.85	100	540
1701	g1697_chr03_Ss	1168296	1169516	+	2	N	0	Not GPI-anchored	64.199	100	Putative uncharacterized protein	1	Sporisorium reilianum (strain SRZ2)	E6ZXZ0_SPORE	sr10581		uncharacterized protein	45.09	99	326
1702	g1698_chr03_Ss	1169559	1171238	-	1	N	1	Not GPI-anchored	100	100	NADH:flavin oxidoreductase	1	Pseudozyma antarctica (strain T-34)	M9M063_PSEA3	sr10582		related to NADH oxidase	92.92	100	537
1703	g1699_chr03_Ss	1171576	1172556	-	2	N	0	Not GPI-anchored	100	100	Uncharacterized protein	15	Dikarya	R9NW73_PSEHS	sr10584	3	related to glutathione-S-transferase	90.97	100	277
1704	g1700_chr03_Ss	1172912	1176067	+	1	Y	0	Not GPI-anchored	100	96.95	Uncharacterized protein	6	Ustilaginaceae	I2G2B8_USTH4	sr10586	3	uncharacterized protein	78.95	98	1007
1705	g1701_chr03_Ss	1177024	1178913	+	0	N	0	Not GPI-anchored	98.1511	100	Aryl-alcohol oxidase	6	Ustilaginaceae	R9NW40_PSEHS	sr10587	3	related to gmc type oxidoreductase	93.11	99	624
1706	g1702_chr03_Ss	1178987	1181074	-	0	N	0	Not GPI-anchored	100	99.8092	Methyltransferases	7	Ustilaginaceae	M9MIB3_PSEA3	sr10588	3	related to SEE1 - probable lysine methyltransferase	83.86	99	694
1707	g1703_chr03_Ss	1181446	1183527	+	0	N	0	Not GPI-anchored	100	100	Uncharacterized protein	3	Ustilaginaceae	I2G2C0_USTH4	sr10590	3	uncharacterized protein	74.51	99	710
1708	g1704_chr03_Ss	1183649	1186290	-	3	N	1	Not GPI-anchored	100	98.9201	""	""	""	""	sr10591	3	probable GAL7 - UDP-glucose--hexose-1-phosphate uridylyltransferase	87.5	65	400
1709	g1705_chr03_Ss	1186552	1188771	-	0	N	0	Not GPI-anchored	100	100	Uncharacterized protein	1	Pseudozyma brasiliensis (strain GHG001)	V5GPC4_PSEBG	sr10593.2	3	uncharacterized protein	82.95	100	745
1710	g1706_chr03_Ss	1189499	1190522	+	1	N	0	Not GPI-anchored	100	99.8938	Uncharacterized protein	8	Ustilaginaceae	I2G2C5_USTH4	sr10594	3	uncharacterized protein	88.33	100	317
1711	g1707_chr03_Ss	1190579	1192210	-	0	N	1	Not GPI-anchored	100	100	Uncharacterized protein	7	Ustilaginaceae	I2G2C6_USTH4	sr10595	3	related to INP54 - Phosphatidylinositol 4,5-bisphosphate 5-phosphatase	91.59	100	547
1712	g1708_chr03_Ss	1192666	1193979	+	0	N	2	Not GPI-anchored	100	100	Uncharacterized protein	8	Ustilaginaceae	R9NW65_PSEHS	sr10597	3	uncharacterized protein	85.28	98	428
1713	g1709_chr03_Ss	1195115	1196794	-	3	N	0	Not GPI-anchored	90.6815	87.0437	Related to Oxidoreductase, short-chain dehydrogenase	10	Ustilaginaceae	E6ZY04_SPORE	sr10599.2	3	related to Oxidoreductase, short-chain dehydrogenase	87.65	73	340
1714	g1710_chr03_Ss	1197018	1197935	-	0	N	2	Not GPI-anchored	100	100	Predicted protein	8	Ustilaginaceae	Q4PDC9_USTMA	sr10601.2	3	uncharacterized protein	91.83	100	306
1715	g1711_chr03_Ss	1198534	1199335	+	1	N	0	Not GPI-anchored	100	100	Uncharacterized protein	1	Pseudozyma hubeiensis (strain SY62)	R9NVZ5_PSEHS	sr10602	3	uncharacterized protein	95.26	100	232
1716	g1712_chr03_Ss	1199572	1201371	-	0	N	12	Not GPI-anchored	100	100	Predicted transporter	10	Basidiomycota	M9MG89_PSEA3	sr10603	3	related to multidrug resistance proteins	96.33	100	599
1717	g1713_chr03_Ss	1202516	1203580	+	0	N	0	Not GPI-anchored	100	100	Zinc-type alcohol dehydrogenase-like protein	12	Basidiomycota	R9NW62_PSEHS	sr10604	3	probable Alcohol dehydrogenase	88.98	100	354
1718	g1714_chr03_Ss	1203818	1204216	-	1	Y	1	Not GPI-anchored	100	100	Uncharacterized protein	3	Ustilaginaceae	R9P3L8_PSEHS	sr10605	3	uncharacterized protein	82.43	69	74
1719	g1715_chr03_Ss	1204853	1206625	+	0	Y	0	Not GPI-anchored	100	100	Related to carboxypeptidase	15	Basidiomycota	E6ZY10_SPORE	sr10606	3	related to carboxypeptidase	95.25	100	590
1720	g1716_chr03_Ss	1207752	1209527	-	0	Y	0	Not GPI-anchored	100	98.6049	Serine carboxypeptidases	8	Dikarya	M9M075_PSEA3	sr10607		probable serine-type carboxypeptidase f precursor	87.63	99	590
1721	g1717_chr03_Ss	1211009	1214038	-	0	N	0	Not GPI-anchored	99.836	100	Uncharacterized protein	6	Ustilaginaceae	R9P3L3_PSEHS	sr10608	3	uncharacterized protein	93.96	100	1010
1722	g1718_chr03_Ss	1217382	1218446	-	0	N	0	Not GPI-anchored	47.6952	100	Putative uncharacterized protein	1	Sporisorium reilianum (strain SRZ2)	E6ZY13_SPORE	sr10610.2		uncharacterized protein	50.19	75	265
1723	g1719_chr03_Ss	1219621	1221282	-	0	N	11	Not GPI-anchored	76.8535	100	Predicted transporter	6	Ustilaginaceae	M9LSH3_PSEA3	sr10611	3	related to Quinate permease	91.89	100	555
1724	g1720_chr03_Ss	1223413	1225692	-	1	N	0	Not GPI-anchored	100	99.3613	Translation factor GUF1, mitochondrial	10	Basidiomycota	R9NW54_PSEHS	sr10614.2	3	probable GUF1 - GTP-binding protein	92.72	100	728
1725	g1721_chr03_Ss	1225963	1227780	-	0	N	0	Not GPI-anchored	100	99.6718	Isocitrate lyase	1	Rhodotorula glutinis (strain ATCC 204091 / IIP 30 / MTCC 1151)	G0SWH6_RHOG2	sr10615.2	3	probable isocitrate lyase	97.02	100	605
1726	g1722_chr03_Ss	1228430	1229905	+	0	N	0	Not GPI-anchored	100	99.797	Uncharacterized protein	6	Ustilaginaceae	I2G2E3_USTH4	sr10616	3	related to putative S-adenosylmethionine-dependent methyltransferase of the seven beta-strand family	81.22	99	490
1727	g1723_chr03_Ss	1230293	1231114	+	0	N	0	Not GPI-anchored	100	100	Predicted protein	7	Ustilaginaceae	Q4PDB9_USTMA	sr10618		uncharacterized protein	88.28	100	273
1728	g1724_chr03_Ss	1232110	1232577	+	0	Y	2	Probable	100	100	Putative uncharacterized protein	1	Ustilago maydis (strain 521 / FGSC 9021)	Q4PDB8_USTMA	sr10619		uncharacterized protein	87.83	74	115
1729	g1725_chr03_Ss	1233010	1235463	-	3	N	2	Not GPI-anchored	71.1599	99.5208	Uncharacterized protein	7	Ustilaginaceae	V5GPE5_PSEBG	sr10621	3	uncharacterized protein	89.9	86	525
1730	g1726_chr03_Ss	1236513	1237700	+	0	N	0	Not GPI-anchored	25.5696	100	""	""	""	""	sr10623		uncharacterized protein	67.32	64	254
1731	g1727_chr03_Ss	1243203	1244375	+	0	Y	1	Highly probable	100	100	Related to endo-1,3(4)-beta-glucanase	6	Ustilaginaceae	E6ZY24_SPORE	sr10624		related to endo-1,3(4)-beta-glucanase	84.91	100	391
1732	g1728_chr03_Ss	1245877	1247787	+	0	N	12	Not GPI-anchored	74.6206	99.319	Related to multidrug resistance protein	7	Ustilaginaceae	I2G2F4_USTH4	sr10626.2	3	related to multidrug resistance protein	84.98	100	639
1733	g1729_chr03_Ss	1248005	1251183	-	3	Y	7	Not GPI-anchored	43.0158	67.5822	Uncharacterized protein	4	Ustilaginaceae	M9LSH5_PSEA3	sr10628.2	3	uncharacterized protein	83.01	98	824
1734	g1730_chr03_Ss	1254656	1256158	+	1	N	4	Not GPI-anchored	27.7699	76.5335	Glycosyl transferase	10	Ustilaginaceae	R9NW10_PSEHS	sr10629	3	uncharacterized protein	89.96	95	478
1735	g1731_chr03_Ss	1256387	1257429	-	1	N	0	Not GPI-anchored	100	81.8565	Succinyl-CoA ligase subunit alpha	6	Ustilaginaceae	R9NVX5_PSEHS	sr10630		related to succinyl-coa ligase [gdp-forming] alpha-chain, mitochondrial precursor	74.93	99	347
1736	g1732_chr03_Ss	1258162	1259558	+	3	N	0	Not GPI-anchored	95.5185	93.7555	mRNA cleavage and polyadenylation factor II complex, subunit PTA1	7	Ustilaginaceae	M9M086_PSEA3	sr10632		related to succinyl-coa ligase [gdp-forming] beta-chain, mitochondrial precursor	79.47	98	375
1737	g1733_chr03_Ss	1259579	1260301	-	0	N	0	Not GPI-anchored	100	100	Ubiquitin C-terminal hydrolase UCHL1	3	Ustilaginaceae	M9M781_PSEA3	sr10633		probable ubiquitin thiolesterase L3	88.8	100	241
1738	g1734_chr03_Ss	1261060	1261878	-	0	N	0	Not GPI-anchored	100	100	Uncharacterized protein	2	Pseudozyma	R9NW47_PSEHS	sr10636.2	3	related to CCAAT-binding transcription factor subunit aab-1	79.37	79	223
1739	g1735_chr03_Ss	1265818	1268796	+	0	N	0	Not GPI-anchored	100	100	Aspartyl-trna synthetase	9	Ustilaginomycotina	M9M089_PSEA3	sr10638	3	related to aspartate-tRNA ligase	95.47	100	993
1740	g1736_chr03_Ss	1269797	1270931	+	1	Y	1	Not GPI-anchored	100	93.7198	Aldo/keto reductase family proteins	6	Ustilaginaceae	M9M783_PSEA3	sr10639.2		related to PMU1 - putative phosphomutase	83.12	90	320
1741	g1737_chr03_Ss	1271102	1272217	-	0	N	0	Not GPI-anchored	100	100	Related to alcohol dehydrogenase	8	Ustilaginaceae	E6ZY36_SPORE	sr10640	3	related to alcohol dehydrogenase	89.49	100	371
1742	g1738_chr03_Ss	1273143	1275727	+	1	N	0	Not GPI-anchored	100	100	Uncharacterized protein	1	Pseudozyma brasiliensis (strain GHG001)	V5GPG3_PSEBG	sr10642	3	uncharacterized protein	77.14	98	853
1743	g1739_chr03_Ss	1275790	1277424	-	1	N	0	Not GPI-anchored	100	100	Uncharacterized protein	1	Pseudozyma brasiliensis (strain GHG001)	V5EWT3_PSEBG	sr10643	3	uncharacterized protein	75.09	99	542
1744	g1740_chr03_Ss	1277597	1278382	+	2	N	1	Not GPI-anchored	83.5949	81.28	""	""	""	""	sr10644.2		uncharacterized protein	86.01	69	143
1745	g1741_chr03_Ss	1278758	1279771	+	2	N	0	Not GPI-anchored	100	100	Related to DELTA3,5-DELTA2,4-DIENOYL-COA ISOMERASE	10	Basidiomycota	E6ZY40_SPORE	sr10645.2		related to DELTA3,5-DELTA2,4-DIENOYL-COA ISOMERASE PRECURSOR	84.81	100	283
1746	g1742_chr03_Ss	1280025	1280891	+	0	N	0	Not GPI-anchored	100	100	Splicing coactivator SRm160/300, subunit SRm160	2	Pseudozyma	M9LSH8_PSEA3	sr10646	3	uncharacterized protein	80.08	87	251
1747	g1743_chr03_Ss	1281146	1282083	-	1	N	0	Not GPI-anchored	100	93.4732	Uncharacterized protein	4	Ustilaginaceae	R9NVW4_PSEHS	sr10647		uncharacterized protein	71	93	269
1748	g1744_chr03_Ss	1282387	1283778	-	0	N	0	Not GPI-anchored	100	99.2933	Uncharacterized protein	1	Pseudozyma brasiliensis (strain GHG001)	V5GPG9_PSEBG	sr10649	3	uncharacterized protein	74.68	99	466
1749	g1745_chr03_Ss	1284030	1284560	+	2	Y	1	Not GPI-anchored	100	100	Uncharacterized protein	8	Ustilaginaceae	R9NW29_PSEHS	sr10650		uncharacterized protein	90.91	100	121
1750	g1746_chr03_Ss	1284700	1285344	-	1	N	0	Not GPI-anchored	100	100	Uncharacterized protein	8	Ustilaginaceae	R9P3H5_PSEHS	sr10651		related to CDD1 - cytidine deaminase	94.05	100	185
1751	g1747_chr03_Ss	1286330	1289461	+	0	N	10	Not GPI-anchored	100	100	Uncharacterized protein	6	Ustilaginaceae	I2G1L8_USTH4	sr10652	3	uncharacterized protein	88.66	98	1032
1752	g1748_chr03_Ss	1289720	1291978	-	0	N	10	Not GPI-anchored	100	100	Na+/H+ antiporter	6	Ustilaginaceae	M9MID5_PSEA3	sr10653	3	related to Na /H -exchanging protein	88.87	100	755
1753	g1749_chr03_Ss	1292688	1294571	+	0	N	0	Not GPI-anchored	100	100	Xylulokinase	7	Ustilaginaceae	R9NW35_PSEHS	sr10654	3	probable XKS1 - xylulokinase	85.6	99	632
1754	g1750_chr03_Ss	1294588	1295766	-	0	N	0	Not GPI-anchored	100	100	Uncharacterized protein	8	Ustilaginaceae	M9M098_PSEA3	sr10656	3	uncharacterized protein	89.8	100	392
1755	g1751_chr03_Ss	1296222	1297706	+	0	N	0	Not GPI-anchored	100	99.9326	Uncharacterized protein	29	Fungi	I2G1M2_USTH4	sr10658	3	uncharacterized protein	88.08	99	495
1756	g1752_chr03_Ss	1298163	1298820	+	1	N	4	Not GPI-anchored	100	100	Uncharacterized protein	8	Ustilaginaceae	I2G1M3_USTH4	sr10661	3	uncharacterized protein	93.01	96	186
1757	g1753_chr03_Ss	1299462	1302716	+	4	N	2	Not GPI-anchored	100	99.507	Transcription activator of gluconeogenesis ERT1	2	Ustilaginaceae	ERT1_USTMA	sr10662	3	related to transcriptional regulator rds2	83.22	75	721
1758	g1754_chr03_Ss	1302814	1304787	-	2	N	0	Not GPI-anchored	100	100	Related to DAL2-allantoinase	5	Ustilaginaceae	I2G1M6_USTH4	sr10665	3	related to DAL2 - allantoinase	91.72	100	592
1759	g1755_chr03_Ss	1305208	1308426	-	4	N	0	Not GPI-anchored	51.7603	60.0338	Related to platelet-activating factor acetylhydrolase	6	Ustilaginaceae	I2G1M7_USTH4	sr10666	3	related to platelet-activating factor acetylhydrolase precursor	82.84	96	804
1760	g1756_chr03_Ss	1310128	1311927	+	3	N	7	Not GPI-anchored	56.6929	84.2829	Uncharacterized protein	5	Ustilaginaceae	I2G1M9_USTH4	sr10669	3	uncharacterized protein	77.3	88	511
1761	g1757_chr03_Ss	1312267	1315395	-	2	N	0	Not GPI-anchored	100	93.0745	Uncharacterized protein	4	Ustilaginaceae	I2G1N0_USTH4	sr10670	3	uncharacterized protein	76.51	72	464
1762	g1758_chr03_Ss	1317434	1319260	+	0	N	7	Not GPI-anchored	100	100	Uncharacterized protein	6	Ustilaginaceae	R9P3F8_PSEHS	sr10673	3	related to channel protein	90.97	100	609
1763	g1759_chr03_Ss	1319346	1324463	-	0	N	0	Not GPI-anchored	96.2363	98.3789	DNA polymerase	1	Pseudozyma brasiliensis (strain GHG001)	V5EYM2_PSEBG	sr10674.2	3	probable catalytic subunit of DNA polymerase zeta UPR-1	91.81	98	1673
1764	g1760_chr03_Ss	1324684	1327650	+	0	N	0	Not GPI-anchored	97.579	98.7646	Related to PMS1-DNA mismatch repair protein	1	Sporisorium reilianum (strain SRZ2)	E6ZY62_SPORE	sr10676	3	related to PMS1 - DNA mismatch repair protein	83.21	97	965
1765	g1761_chr03_Ss	1328180	1328701	+	0	N	0	Not GPI-anchored	100	100	Uncharacterized protein	5	Ustilaginaceae	I2G1N6_USTH4	sr10677	3	uncharacterized protein	83.33	100	174
1766	g1762_chr03_Ss	1329393	1330205	+	1	N	1	Not GPI-anchored	100	98.3448	C-8 sterol isomerase	65	Dikarya	ERG2_USTMA	sr10678	3	C-8 sterol isomerase	95.44	100	241
1767	g1763_chr03_Ss	1330346	1330917	-	1	N	0	Not GPI-anchored	99.2126	100	Uncharacterized protein	5	Ustilaginaceae	I2G1N8_USTH4	sr10679	3	uncharacterized protein	88.69	100	168
1768	g1764_chr03_Ss	1331245	1332687	+	1	N	0	Not GPI-anchored	100	99.5798	L-kynurenine hydrolase	6	Ustilaginaceae	M9M7A3_PSEA3	sr10680	3	probable methylglutaconyl-coa hydratase, mitochondrial precursor	92.33	100	313
1769	g1765_chr03_Ss	1334884	1336788	+	0	N	0	Not GPI-anchored	100	100	Related to 4-coumarate-CoA ligase	8	Ustilaginaceae	I2G1P0_USTH4	sr10682	3	related to 4-coumarate-CoA ligase	92.59	100	634
1770	g1766_chr03_Ss	1336980	1339319	-	0	N	0	Not GPI-anchored	100	97.0085	Potential acid sphingomyelin phosphodiesterase	5	Ustilaginaceae	R9P3E5_PSEHS	sr10683	3	related to acid sphingomyelinase	91.3	94	736
1771	g1767_chr03_Ss	1340063	1341769	+	3	N	0	Not GPI-anchored	100	96.9419	Uncharacterized protein	7	Ustilaginaceae	M9M0B3_PSEA3	sr10684	3	related to Epoxide hydrolase 1	74.88	92	418
1772	g1768_chr03_Ss	1341879	1342487	-	0	N	0	Not GPI-anchored	100	100	Uncharacterized protein	7	Ustilaginaceae	R9NW16_PSEHS	sr10686	3	related to MRPL37 - mitochondrial ribosomal protein of the large subunit	92.08	100	202
1773	g1769_chr03_Ss	1342939	1343610	-	0	Y	0	Not GPI-anchored	100	100	Uncharacterized protein	7	Ustilaginaceae	M9LSI6_PSEA3	sr10687	3	uncharacterized protein	91.44	99	222
1774	g1770_chr03_Ss	1344275	1345885	+	0	N	0	Not GPI-anchored	100	100	Uncharacterized protein	7	Ustilaginaceae	M9MIE8_PSEA3	sr10689	3	uncharacterized protein	86.65	99	532
1775	g1771_chr03_Ss	1346411	1347811	+	0	N	1	Not GPI-anchored	100	100	Dipeptidase	8	Ustilaginaceae	Q4PD71_USTMA	sr10692		related to Microsomal dipeptidase precursor	86.11	100	468
1776	g1772_chr03_Ss	1347944	1350553	-	0	N	0	Not GPI-anchored	99.5029	100	Glycoside hydrolase	8	Ustilaginaceae	R9NVV7_PSEHS	sr10693	3	related to alpha-glucosidase	94.02	100	869
1777	g1773_chr03_Ss	1350999	1354165	-	4	N	0	Not GPI-anchored	28.9862	88.154	""	""	""	""	sr10064		related to Retrovirus-related POL polyprotein	28.57	33	252
1778	g1774_chr03_Ss	1354472	1355722	-	0	N	0	Not GPI-anchored	0	74.9199	Uncharacterized protein	1	Pseudozyma antarctica (strain T-34)	M9MGD8_PSEA3	sr10064		related to Retrovirus-related POL polyprotein	35.74	58	249
1779	g1775_chr03_Ss	1355792	1358111	-	3	N	0	Not GPI-anchored	0	26.0417	""	""	""	""	sr10063		uncharacterized protein	26.09	32	253
1780	g1776_chr03_Ss	1358555	1360310	-	1	N	10	Not GPI-anchored	52.9675	99.3631	Related to allantoate permease	11	Ustilaginaceae	I2G1P8_USTH4	sr10694	3	related to allantoate permease	90.8	100	522
1781	g1777_chr03_Ss	1362504	1364682	-	2	N	0	Not GPI-anchored	98.3879	100	Glycosyl hydrolase	8	Ustilaginaceae	R9NVS9_PSEHS	sr10702	3	probable SUC2 - invertase (sucrose hydrolyzing enzyme)	88.11	87	597
1782	g1778_chr03_Ss	1366333	1368723	+	0	N	0	Probable	99.0445	99.9168	Uncharacterized protein	4	Ustilaginaceae	I2G1Q1_USTH4	sr10701	3	uncharacterized protein	78.26	100	805
1783	g1779_chr03_Ss	1369060	1370436	-	3	N	0	Not GPI-anchored	95.8444	82.3017	""	""	""	""			na
1784	g1780_chr03_Ss	1374111	1375097	+	0	N	0	Not GPI-anchored	100	100	Putative heme-binding peroxidase	19	Eukaryota	CCPR2_EMENI	sr10700	3	related to cytochrome-c peroxidase precursor	96.04	100	328
1785	g1781_chr03_Ss	1375353	1376602	-	2	N	0	Not GPI-anchored	97.0537	94.8276	Uncharacterized protein	2	Pseudozyma	V5EWW3_PSEBG	sr10699		uncharacterized protein	83.11	77	148
1786	g1782_chr03_Ss	1376695	1377531	+	0	Y	0	Highly probable	100	100	Uncharacterized protein	4	Ustilaginaceae	V5GPK2_PSEBG	sr10698	3	uncharacterized protein	85.92	99	277
1787	g1783_chr03_Ss	1378201	1379367	+	0	N	0	Not GPI-anchored	100	94.6781	Uncharacterized protein	8	cellular organisms	M9LSJ0_PSEA3	sr10696	3	uncharacterized protein	87.92	99	389
1788	g1784_chr03_Ss	1379460	1380230	-	0	N	0	Not GPI-anchored	100	99.354	Uncharacterized protein	1	Pseudozyma brasiliensis (strain GHG001)	V5ERV9_PSEBG	sr10697		uncharacterized protein	85.94	100	256
1789	g1785_chr03_Ss	1380642	1382810	-	0	N	0	Not GPI-anchored	100	100	Uncharacterized protein	7	Ustilaginaceae	M9MGB8_PSEA3	sr10695	3	related to UV-endonuclease UVE-1	87.67	99	722
1790	g1786_chr03_Ss	1383487	1385760	+	0	N	0	Not GPI-anchored	100	100	Uncharacterized protein	8	Ustilaginaceae	I2G1Q9_USTH4	sr10705	3	related to FMP25 - mitochondrial inner membrane protein involved in assembly of cytochrome bc1 complex	93.27	100	758
1791	g1787_chr03_Ss	1385811	1386152	-	0	N	0	Not GPI-anchored	100	100	""	""	""	""			na
1792	g1788_chr03_Ss	1386394	1387362	+	0	N	0	Not GPI-anchored	100	100	Uncharacterized protein	7	Ustilaginaceae	I2G1R0_USTH4	sr10707	3	uncharacterized protein	84.92	100	325
1793	g1789_chr03_Ss	1387462	1388568	-	0	N	0	Not GPI-anchored	100	100	Uncharacterized protein	7	Ustilaginaceae	I2G1R1_USTH4	sr10708	3	uncharacterized protein	89.25	100	372
1794	g1790_chr03_Ss	1390389	1391501	+	0	N	0	Not GPI-anchored	100	100	Putative uncharacterized protein	1	Ustilago maydis (strain 521 / FGSC 9021)	Q4PAS3_USTMA	sr12944		probable ADH1 - alcohol dehydrogenase I	96.22	100	370
1795	g1791_chr03_Ss	1391595	1394930	-	2	N	16	Not GPI-anchored	100	100	""	""	""	""	sr12942		related to aminotriazole resistance protein	81.74	62	471
1796	g1792_chr03_Ss	1396388	1398641	+	1	N	0	Not GPI-anchored	100	100	Related to Malonyl CoA-acyl carrier protein transacylase	6	Ustilaginaceae	I2G1T9_USTH4	sr12941	3	related to Malonyl CoA-acyl carrier protein transacylase	83.25	100	758
1797	g1793_chr03_Ss	1398787	1401851	-	2	N	0	Not GPI-anchored	100	83.5853	Cytochrome P450 CYP4/CYP19/CYP26 subfamilies	7	Ustilaginaceae	M9MIG5_PSEA3	sr12940	3	related to Cytochrome P450 4F8	77.8	75	581
1798	g1794_chr03_Ss	1402090	1402596	+	2	N	0	Not GPI-anchored	100	83.5766	Predicted protein	7	Ustilaginaceae	Q4PD35_USTMA	sr12938	3	uncharacterized protein	86.87	100	99
1799	g1795_chr03_Ss	1402793	1404340	-	0	Y	0	Probable	86.572	100	Uncharacterized protein	1	Ustilago hordei (strain Uh4875-4)	I2G1T4_USTH4	sr12937		uncharacterized protein	73.11	88	476
1800	g1796_chr03_Ss	1405117	1406049	-	0	Y	0	Not GPI-anchored	100	59.1398	Uncharacterized protein	7	Ustilaginaceae	M9MIG3_PSEA3	sr12936	3	uncharacterized protein	88.74	49	151
1801	g1797_chr03_Ss	1407508	1409727	+	0	N	0	Not GPI-anchored	100	100	Uncharacterized protein	6	Ustilaginaceae	R9P3A5_PSEHS	sr10735	3	uncharacterized protein	81.19	100	739
1802	g1798_chr03_Ss	1410748	1413777	+	3	N	0	Not GPI-anchored	100	100	Uncharacterized protein	6	Ustilaginaceae	I2G1T1_USTH4	sr10734	3	uncharacterized protein	85.19	100	1013
1803	g1799_chr03_Ss	1413930	1414544	-	1	N	0	Not GPI-anchored	100	100	Cyanate hydratase	11	cellular organisms	CYNS_USTMA	sr10733		probable Cyanate hydratase	91.57	100	166
1804	g1800_chr03_Ss	1415261	1415902	-	2	N	0	Not GPI-anchored	96.7254	75.969	Acyl-coa synthetase	2	Pseudozyma	M9MGC6_PSEA3	sr10731		uncharacterized protein	77.14	99	140
1805	g1801_chr03_Ss	1417377	1417958	+	0	Y	1	Highly probable	100	99.3174	Uncharacterized protein	6	Ustilaginaceae	I2G1S8_USTH4	sr10728		uncharacterized protein	80.9	100	199
1806	g1802_chr03_Ss	1418340	1419656	-	0	N	0	Not GPI-anchored	100	99.5441	SAGA-associated factor 11	5	Ustilaginaceae	R9P3A9_PSEHS	sr10727	3	uncharacterized protein	79.61	100	461
1807	g1803_chr03_Ss	1421255	1425953	+	3	N	0	Not GPI-anchored	98.0331	91.2043	""	""	""	""	sr10725	3	related to ALY2 - alpha arrestin	83.37	69	944
1808	g1804_chr03_Ss	1426075	1428305	-	1	N	0	Not GPI-anchored	99.5009	99.2674	Acyl-coenzyme A oxidase	7	Ustilaginaceae	M9MGC4_PSEA3	sr10724	3	related to Acyl-coenzyme A oxidase	92.19	100	743
1809	g1805_chr03_Ss	1429116	1430930	-	0	N	9	Not GPI-anchored	100	98.1838	Iron transporter	7	Ustilaginaceae	M9MIF8_PSEA3	sr10723	3	related to ferroportin 1	86.26	100	604
1810	g1806_chr03_Ss	1431090	1435893	+	3	N	6	Not GPI-anchored	100	99.6605	Uncharacterized protein	7	Ustilaginaceae	M9M7B9_PSEA3	sr10721	3	uncharacterized protein	86.63	77	1077
1811	g1807_chr03_Ss	1436319	1437965	+	0	N	0	Not GPI-anchored	100	100	Galactokinase	5	Ustilaginaceae	V5EYN8_PSEBG	sr10720	3	related to GAL1 - galactokinase	89.78	99	548
1812	g1808_chr03_Ss	1440449	1441716	+	2	N	0	Weakly probable	66.1504	0	""	""	""	""			na
1813	g1809_chr03_Ss	1444007	1446730	+	0	N	0	Not GPI-anchored	86.1437	100	Potential fungal zinc cluster transcription factor	3	Ustilaginaceae	R9NVY6_PSEHS	sr10717	3	uncharacterized protein	82.77	100	911
1814	g1810_chr03_Ss	1446983	1450128	-	3	N	0	Not GPI-anchored	100	99.8887	Uncharacterized protein	1	Pseudozyma brasiliensis (strain GHG001)	V5GPM0_PSEBG	sr10716	3	uncharacterized protein	78.79	64	396
1815	g1811_chr03_Ss	1453104	1455491	+	0	N	0	Not GPI-anchored	100	99.9584	Uncharacterized protein	7	Ustilaginaceae	M9LSJ4_PSEA3	sr10714	3	uncharacterized protein	84.81	100	803
1816	g1812_chr03_Ss	1455636	1456292	+	0	N	1	Not GPI-anchored	100	100	Uncharacterized protein	2	Ustilaginaceae	V5ERX4_PSEBG	sr10712.2	3	uncharacterized protein	69.09	100	220
1817	g1813_chr03_Ss	1456818	1459241	+	2	N	0	Not GPI-anchored	100	91.0165	Mannosyl-oligosaccharide alpha-1,2-mannosidase	5	Ustilaginaceae	M9M0C3_PSEA3	sr10711.2		related to Mannosyl-oligosaccharide alpha-1,2-mannosidase precursor	83.59	86	591
1818	g1814_chr03_Ss	1459390	1459996	-	1	N	0	Not GPI-anchored	100	100	Predicted member of the intramitochondrial sorting protein family	7	Ustilaginaceae	M9MGC0_PSEA3	sr10710.2		related to protein involved in intramitochondrial protein sorting	91.95	97	174
1819	g1815_chr03_Ss	1460571	1464317	-	4	N	0	Not GPI-anchored	64.6577	99.7728	""	""	""	""	sr12946	3	probable sterol carrier protein	95.91	50	440
1820	g1816_chr03_Ss	1465261	1465791	-	0	Y	0	Not GPI-anchored	64.2045	100	Uncharacterized protein	1	Pseudozyma hubeiensis (strain SY62)	R9NVW2_PSEHS	sr12947	3	uncharacterized protein	71.7	88	159
1821	g1817_chr03_Ss	1467045	1468466	+	0	N	0	Not GPI-anchored	100	100	Dimeric dihydrodiol dehydrogenase	7	Ustilaginaceae	M9LSL0_PSEA3	sr12948	3	related to Oxidoreductase	81.99	99	472
1822	g1818_chr03_Ss	1468938	1470185	-	0	N	5	Not GPI-anchored	99.4382	99.1186	Uncharacterized protein	5	Ustilaginaceae	I2G1V8_USTH4	sr12949		uncharacterized protein	77.75	99	418
1823	g1819_chr03_Ss	1470419	1471189	+	1	N	0	Not GPI-anchored	100	97.7011	Uncharacterized protein	1	Pseudozyma brasiliensis (strain GHG001)	V5EWZ9_PSEBG	sr12950		uncharacterized protein	77.16	100	232
1824	g1820_chr03_Ss	1471293	1476557	-	0	N	0	Not GPI-anchored	99.9623	100	Predicted ATP-dependent DNA helicase	7	Ustilaginaceae	R9P386_PSEHS	sr12951	3	related to IRC20 - putative helicase	82.63	99	1744
1825	g1821_chr03_Ss	1477411	1480017	+	0	N	0	Not GPI-anchored	92.7586	100	Uncharacterized protein	6	Ustilaginaceae	I2G1W1_USTH4	sr12952	3	uncharacterized protein	79.31	100	870
1826	g1822_chr03_Ss	1480760	1482271	+	0	N	0	Not GPI-anchored	100	100	Amidohydrolase	8	Ustilaginaceae	R9NVW6_PSEHS	sr12953		related to amidohydrolase	80.12	100	503
1827	g1823_chr03_Ss	1482379	1482750	-	1	N	0	Not GPI-anchored	100	100	Uncharacterized protein	3	Pseudozyma	M9MGD5_PSEA3	sr12954		probable 2-Nitropropane dioxygenase	86.96	100	92
1828	g1824_chr03_Ss	1482847	1485015	-	3	N	5	Not GPI-anchored	100	99.9441	Uncharacterized protein	1	Pseudozyma antarctica (strain T-34)	M9M0F4_PSEA3	sr12954	3	probable 2-Nitropropane dioxygenase	95.63	42	252
1829	g1825_chr03_Ss	1486266	1490503	+	3	N	1	Not GPI-anchored	99.8101	97.3599	""	""	""	""	sr12955	3	uncharacterized protein	89.18	48	638
1830	g1826_chr03_Ss	1492248	1494023	+	0	N	12	Not GPI-anchored	100	100	Synaptic vesicle transporter SVOP and related transporters	15	Basidiomycota	M9MIH3_PSEA3	sr12957		probable mfs-multidrug-resistance transporter	85.91	100	596
1831	g1827_chr03_Ss	1494763	1495362	-	0	Y	2	Highly probable	100	100	Uncharacterized protein	1	Ustilago hordei (strain Uh4875-4)	I2G1V6_USTH4	sr12958		uncharacterized protein	74.26	100	202
1832	g1828_chr03_Ss	1495819	1496351	+	1	N	0	Not GPI-anchored	100	100	Uncharacterized protein	1	Pseudozyma hubeiensis (strain SY62)	R9NVV0_PSEHS			na
1833	g1829_chr03_Ss	1496388	1499150	-	0	N	0	Not GPI-anchored	100	99.9282	Putative uncharacterized protein	1	Ustilago maydis (strain 521 / FGSC 9021)	Q4PD15_USTMA	sr12959	3	uncharacterized protein	74.62	99	914
1834	g1830_chr03_Ss	1499533	1500019	+	1	N	0	Not GPI-anchored	100	100	Probable pterin-4-alpha-carbinolamine dehydratase	2	Ustilaginaceae	E6ZYD2_SPORE	sr12960	3	probable pterin-4-alpha-carbinolamine dehydratase	94.83	85	116
1835	g1831_chr03_Ss	1500123	1501547	-	0	N	0	Not GPI-anchored	95.7931	94.5569	Putative uncharacterized protein	1	Ustilago maydis (strain 521 / FGSC 9021)	Q4PD15_USTMA	sr12961		uncharacterized protein	81.86	91	430
1836	g1832_chr03_Ss	1501877	1504559	+	1	N	0	Not GPI-anchored	100	99.4964	Uncharacterized protein	8	Ustilaginaceae	I2G1X6_USTH4	sr12962	3	uncharacterized protein	94.03	99	670
1837	g1833_chr03_Ss	1504570	1505810	-	1	N	1	Not GPI-anchored	100	100	""	""	""	""	sr12963		uncharacterized protein	64.56	34	79
1838	g1834_chr03_Ss	1506149	1507165	-	0	N	0	Not GPI-anchored	100	99.8051	Hydroxymethylglutaryl-CoA lyase	41	cellular organisms	R9NVU6_PSEHS	sr12964		related to hydroxymethylglutaryl-CoA lyase	79.09	98	330
1839	g1835_chr03_Ss	1507625	1510603	-	0	N	4	Not GPI-anchored	98.9597	98.9946	Inorganic pyrophosphatase-like protein	5	Ustilaginaceae	R9P371_PSEHS	sr12965	3	uncharacterized protein	84.42	100	1001
1840	g1836_chr03_Ss	1513767	1514666	+	0	N	0	Not GPI-anchored	100	100	Uncharacterized protein	6	Ustilaginaceae	R9NVV6_PSEHS	sr12966	3	uncharacterized protein	82.94	99	299
1841	g1837_chr03_Ss	1514793	1516700	-	0	N	0	Not GPI-anchored	98.2839	100	Uncharacterized protein	7	Ustilaginaceae	I2G1W8_USTH4	sr12967	3	uncharacterized protein	90.75	99	638
1842	g1838_chr03_Ss	1518727	1519629	+	0	Y	0	Not GPI-anchored	100	93.8053	Uncharacterized protein	3	Ustilaginaceae	I2G1W7_USTH4	sr12968	3	uncharacterized protein	91.33	100	300
1843	g1839_chr03_Ss	1519783	1520364	-	0	N	0	Not GPI-anchored	100	100	Inosine triphosphate pyrophosphatase	20	Eukaryota	ITPA_COPC7	sr12969	3	probable HAM1 - protein involved in DNA repair	97.93	100	193
1844	g1840_chr03_Ss	1521116	1522474	-	1	N	0	Not GPI-anchored	0	0	""	""	""	""	sr11325		uncharacterized protein	31.95	72	338
1845	g1841_chr03_Ss	1522982	1524718	-	1	N	12	Not GPI-anchored	100	99.8175	Transporter	8	Ustilaginaceae	R9NVM1_PSEHS	sr12970	3	related to TNA1 - high affinity nicotinic acid plasma membrane permease	88.05	100	544
1846	g1842_chr03_Ss	1526603	1528354	+	0	N	0	Not GPI-anchored	100	100	Uncharacterized protein	6	Ustilaginaceae	M9LSM2_PSEA3	sr12971	3	related to family II 2-keto-3-deoxy-D-arabino-heptulosonate 7-phosphate synthase	94.05	100	588
1847	g1843_chr03_Ss	1528579	1531050	-	0	Y	0	Not GPI-anchored	0	100	Putative uncharacterized protein	1	Sporisorium reilianum (strain SRZ2)	E6ZYE4_SPORE	sr12972	3	uncharacterized protein	44.82	99	839
1848	g1844_chr03_Ss	1532287	1536466	+	3	N	2	Not GPI-anchored	87.6236	100	Uncharacterized protein	3	Pseudozyma	M9MGE6_PSEA3	sr12973	3	uncharacterized protein	82.81	80	925
1849	g1845_chr03_Ss	1536554	1537852	-	0	N	0	Not GPI-anchored	100	99.6218	Uncharacterized protein	6	Ustilaginaceae	R9NVL8_PSEHS	sr12975	3	uncharacterized protein	75.29	99	433
1850	g1846_chr03_Ss	1538189	1540288	+	0	N	0	Not GPI-anchored	100	99.2071	Uridine kinase	7	Ustilaginaceae	R9NVU8_PSEHS	sr12976	3	related to URK1 - uridine kinase	90.27	100	699
1851	g1847_chr03_Ss	1540428	1541039	-	0	N	0	Not GPI-anchored	100	100	Related to Membrane steroid binding protein	9	Ustilaginomycotina	I2G1Y0_USTH4	sr12977		related to Membrane steroid binding protein	90.59	99	202
1852	g1848_chr03_Ss	1541298	1543865	+	5	N	0	Not GPI-anchored	100	100	Uncharacterized protein	6	Ustilaginaceae	R9NVP1_PSEHS	sr12979	3	uncharacterized protein	89.29	74	411
1853	g1849_chr03_Ss	1544148	1546893	-	1	N	0	Not GPI-anchored	95.3549	93.9462	Phosphoinositide phosphatase SAC1	5	Ustilaginaceae	M9MGE9_PSEA3	sr12980	3	related to SAC1 - Phosphatidylinositol phosphate phosphatase	80.91	90	817
1854	g1850_chr03_Ss	1547226	1548638	-	0	Y	1	Highly probable	100	100	Chitin deacetylase	5	Dikarya	V5ES23_PSEBG	sr12981	3	probable Chitin deacetylase	88.61	100	474
1855	g1851_chr03_Ss	1550135	1550749	+	0	N	0	Not GPI-anchored	100	100	Uncharacterized protein	2	Pseudozyma	M9M7F3_PSEA3	sr12982	3	uncharacterized protein	84.31	100	204
1856	g1852_chr03_Ss	1551057	1552289	-	4	Y	5	Not GPI-anchored	77.0833	31.3023	Uncharacterized protein	7	Ustilaginaceae	M9LSM7_PSEA3	sr12983		uncharacterized protein	59.38	80	288
1857	g1853_chr03_Ss	1552846	1554201	+	0	N	0	Not GPI-anchored	93.6438	78.4183	Transcription factor	4	Ustilaginaceae	R9NVL3_PSEHS	sr12984	3	uncharacterized protein	70.41	99	463
1858	g1854_chr03_Ss	1554283	1555352	+	1	N	0	Not GPI-anchored	97.1831	86.5191	Transcription factor	4	Ustilaginaceae	R9NVL3_PSEHS	sr12984		uncharacterized protein	70.91	99	330
1859	g1855_chr03_Ss	1557540	1559858	+	0	N	0	Not GPI-anchored	97.3718	80.3279	Long-chain-alcohol oxidase	9	Dikarya	R9NVU1_PSEHS	sr12985	3	related to long chain fatty alcohol oxidase	93.78	100	772
1860	g1856_chr03_Ss	1560328	1562688	-	0	N	10	Not GPI-anchored	99.4915	100	Drugsodium antiporter	7	Ustilaginaceae	R9NVS7_PSEHS	sr12986	3	uncharacterized protein	90.33	100	786
1861	g1857_chr03_Ss	1563268	1566000	-	2	N	0	Not GPI-anchored	87.6421	80.6097	Uncharacterized protein	1	Pseudozyma aphidis DSM 70725	W3VNN6_9BASI	sr12988	3	related to 5-carboxyvanillate decarboxylase	97	50	333
1862	g1858_chr04_Ss	231	1967	+	0	N	10	Not GPI-anchored	80.9659	80.9689	Uncharacterized protein	1	Pseudozyma brasiliensis (strain GHG001)	V5EUC9_PSEBG	sr11250	22	uncharacterized protein	74.31	100	580
1863	g1859_chr04_Ss	2226	6302	-	0	N	0	Not GPI-anchored	100	100	Calcium/calmodulin-dependent protein kinase	7	Ustilaginaceae	R9P1K2_PSEHS	sr11252	22	related to calmodulin-dependent protein kinase	93.71	87	1193
1864	g1860_chr04_Ss	7105	8527	-	1	N	4	Not GPI-anchored	100	100	Uncharacterized protein	7	Ustilaginaceae	I2FP76_USTH4	sr11253	22	uncharacterized protein	72.9	100	476
1865	g1861_chr04_Ss	8624	10816	-	2	N	5	Not GPI-anchored	100	99.7538	Uncharacterized protein	7	Ustilaginaceae	I2FP76_USTH4	sr11253		uncharacterized protein	63.01	99	730
1866	g1862_chr04_Ss	11302	12444	+	1	N	0	Not GPI-anchored	99.9081	99.3488	Uncharacterized protein	5	Ustilaginaceae	I2FP77_USTH4	sr11254		uncharacterized protein	84.12	96	340
1867	g1863_chr04_Ss	12709	15516	-	0	N	6	Not GPI-anchored	100	100	Uncharacterized protein	3	Ustilaginaceae	R9PA98_PSEHS	sr11256	22	uncharacterized protein	81.33	100	948
1868	g1864_chr04_Ss	18261	20113	+	1	N	0	Not GPI-anchored	100	100	4-coumarate-CoA ligase	9	Ustilaginaceae	R9P1K6_PSEHS	sr11257	22	related to 4-coumarate--CoA ligase 1	84.64	100	573
1869	g1865_chr04_Ss	20299	23088	-	0	N	0	Not GPI-anchored	100	100	""	""	""	""	sr11259	22	uncharacterized protein	71.68	90	844
1870	g1866_chr04_Ss	23649	26420	-	0	N	0	Not GPI-anchored	99.3872	100	Uncharacterized protein	6	Ustilaginaceae	I2FP80_USTH4	sr11261	22	uncharacterized protein	80.86	100	925
1871	g1867_chr04_Ss	27387	31589	+	0	N	0	Not GPI-anchored	100	100	DNA-directed RNA polymerase (Fragment)	1	Rhizoctonia solani AG-3 Rhs1AP	X8J2K6_9HOMO	sr11262	22	probable RPO31 - DNA-directed RNA polymerase III, 160 KD subunit	97.5	100	1400
1872	g1868_chr04_Ss	31740	32700	-	1	Y	1	Not GPI-anchored	100	94.7183	Related to Spherulin 4	4	Ustilaginaceae	I2FP82_USTH4	sr11263		related to Spherulin 4 precursor	57.96	99	314
1873	g1869_chr04_Ss	33171	34236	+	2	N	0	Not GPI-anchored	100	98.4163	Fumarylacetoacetate hydrolase	123	Dikarya	R9P163_PSEHS	sr13222		uncharacterized protein	37.09	99	302
1874	g1870_chr04_Ss	34380	37124	-	0	Y	0	Not GPI-anchored	100	100	Uroporphyrinogen decarboxylase	1	Pseudozyma hubeiensis (strain SY62)	R9P1G9_PSEHS	sr11265	22	probable glutaminase A	93.98	100	914
1875	g1871_chr04_Ss	39056	40422	-	1	N	0	Not GPI-anchored	100	99.9203	Uroporphyrinogen decarboxylase	23	Dikarya	M9M7G0_PSEA3	sr11267	22	probable HEM12 - uroporphyrinogen decarboxylase	97.83	100	414
1876	g1872_chr04_Ss	41323	42710	-	2	N	0	Not GPI-anchored	100	97.18	Putative uncharacterized protein	1	Ustilago maydis (strain 521 / FGSC 9021)	Q4P153_USTMA	sr11268	22	related to NHP6B - nonhistone chromosomal protein	96.83	83	252
1877	g1873_chr04_Ss	44940	48158	+	0	N	0	Not GPI-anchored	100	100	Putative uncharacterized protein	1	Sporisorium reilianum (strain SRZ2)	E6ZW23_SPORE	sr11269.2	22	uncharacterized protein	67.42	100	1108
1878	g1874_chr04_Ss	48688	49473	+	0	N	0	Not GPI-anchored	100	100	Uncharacterized protein	2	Pseudozyma	M9M0J1_PSEA3	sr11271	22	uncharacterized protein	86.97	100	261
1879	g1875_chr04_Ss	51080	53492	+	3	N	1	Highly probable	93.5546	91.5033	Uncharacterized protein (Fragment)	1	Pseudozyma brasiliensis (strain GHG001)	V5EWQ2_PSEBG	sr11273	22	uncharacterized protein	81.91	60	304
1880	g1876_chr04_Ss	54176	54820	-	0	N	0	Not GPI-anchored	98.4733	100	Uncharacterized protein	7	Ustilaginaceae	M9M0J4_PSEA3	sr11274	22	uncharacterized protein	88.79	100	214
1881	g1877_chr04_Ss	55427	59153	+	2	N	0	Not GPI-anchored	100	99.2022	5'-3' exoribonuclease 2	8	Basidiomycota	XRN2_USTMA	sr11276	22	related to dna exoribonuclease Dhp1p	90.27	76	946
1882	g1878_chr04_Ss	59566	60096	-	0	N	0	Not GPI-anchored	100	99.6262	""	""	""	""			na
1883	g1879_chr04_Ss	61602	64957	+	4	N	0	Not GPI-anchored	85.051	75.5849	""	""	""	""			na
1884	g1880_chr04_Ss	65401	66629	+	5	N	0	Not GPI-anchored	54.1534	0	""	""	""	""	sr05445		uncharacterized protein	37.98	55	129
1885	g1881_chr04_Ss	66956	69983	-	5	N	0	Not GPI-anchored	98.2356	69.413	Putative uncharacterized protein	1	Sporisorium reilianum (strain SRZ2)	E6ZW29_SPORE	sr11279	22	uncharacterized protein	64.81	89	395
1886	g1882_chr04_Ss	71752	73305	-	2	N	0	Not GPI-anchored	100	93.8389	Mannose-6-phosphate isomerase	10	Basidiomycota	Q4P146_USTMA	sr11280.2	22	probable PMI40 - mannose-6-phosphate isomerase	69.21	92	341
1887	g1883_chr04_Ss	74045	76444	-	0	N	4	Not GPI-anchored	99.584	100	Uncharacterized protein	5	Ustilaginaceae	R9P1I2_PSEHS	sr11282.2	22	uncharacterized protein	78.93	99	802
1888	g1884_chr04_Ss	77177	77962	+	0	N	0	Not GPI-anchored	100	97.1975	Uncharacterized protein	1	Pseudozyma hubeiensis (strain SY62)	R9PAB9_PSEHS	sr11283		related to CGI121 - component of the EKC/KEOPS complex	83.97	100	262
1889	g1885_chr04_Ss	78169	78976	-	2	N	0	Not GPI-anchored	100	82.7907	Uncharacterized protein	2	Ustilaginaceae	W3VG29_9BASI	sr11284	22	uncharacterized protein	85	100	80
1890	g1886_chr04_Ss	79426	79986	+	2	N	0	Not GPI-anchored	100	100	Uncharacterized protein	2	Ustilaginaceae	R9P1D7_PSEHS	sr11286.2		uncharacterized protein	88.8	100	125
1891	g1887_chr04_Ss	80086	82694	-	1	N	0	Not GPI-anchored	100	100	Possible transcription factor IIIc-like protein	2	Ustilaginaceae	R9P1M3_PSEHS	sr11287	22	uncharacterized protein	69.48	100	888
1892	g1888_chr04_Ss	83015	84247	+	0	N	1	Not GPI-anchored	100	100	Related to TLG2-member of the syntaxin family of t-SNAREs	6	Ustilaginaceae	I2FPA0_USTH4	sr11288		related to TLG2 - member of the syntaxin family of t-SNAREs	79.13	98	412
1893	g1889_chr04_Ss	84381	87281	-	0	N	11	Not GPI-anchored	100	100	Related to dolichyl-phosphate-mannose-protein mannosyltransferase	8	Ustilaginomycotina	I2FPA1_USTH4	sr11289	22	related to dolichyl-phosphate-mannose-protein mannosyltransferase	90.29	100	968
1894	g1890_chr04_Ss	88515	90250	+	1	N	1	Not GPI-anchored	100	100	Related to YEH1-steryl ester hydrolase	6	Basidiomycota	E6ZW38_SPORE	sr11290	22	related to YEH1 - steryl ester hydrolase	90.74	99	551
1895	g1891_chr04_Ss	90535	92565	-	0	N	3	Not GPI-anchored	100	100	Related to SEC63-ER protein-translocation complex subunit	8	Ustilaginaceae	I2FPA3_USTH4	sr11291	22	related to SEC63 - ER protein-translocation complex subunit	93	96	657
1896	g1892_chr04_Ss	93142	99935	+	3	N	0	Not GPI-anchored	68.3653	99.474	""	""	""	""	sr11292	22	uncharacterized protein	86.92	55	1070
1897	g1893_chr04_Ss	100652	101452	+	0	N	0	Not GPI-anchored	100	100	Regulatory protein	6	Ustilaginaceae	R9PAC5_PSEHS	sr11294		probable Mrb1 - Mitochondrial p32 Family Protein	84.36	100	275
1898	g1894_chr04_Ss	101839	103478	+	1	N	0	Not GPI-anchored	100	94.4937	Related to RNA-binding protein rnp24	4	Ustilaginaceae	I2FPA8_USTH4	sr11295		related to RNA-binding protein rnp24	64.45	99	571
1899	g1895_chr04_Ss	103608	105854	-	0	N	0	Not GPI-anchored	100	100	Potential proline-tRNA synthetase	2	Ustilaginaceae	R9P1N1_PSEHS	sr11296	22	related to prolyl-tRNA synthetase	70.66	99	743
1900	g1896_chr04_Ss	106473	107837	+	0	N	0	Not GPI-anchored	100	100	Short-chain specific acyl-CoA dehydrogenase	164	Eukaryota	L7HQB9_MAGOY	sr11298	22	probable acyl-CoA dehydrogenase short-branched chain precursor	91.61	94	429
1901	g1897_chr04_Ss	108045	113241	-	5	N	0	Not GPI-anchored	100	99.2748	Related to CDC14-dual specificity phosphatase	4	Ustilaginaceae	E6ZW47_SPORE	sr11301	22	related to CDC14 - dual specificity phosphatase	77.81	82	1059
1902	g1898_chr04_Ss	114071	117145	-	0	N	0	Not GPI-anchored	100	100	Ubiquitin activating enzyme	2	Trichosporon asahii var. asahii	K1W3M9_TRIAC	sr11302	22	probable UBA1 - ubiquitin-protein ligase, E1-like (ubiquitin-activating) enzyme	94.79	99	1017
1903	g1899_chr04_Ss	117949	120258	-	0	N	0	Not GPI-anchored	99.7413	88.8166	Uncharacterized protein	9	Ustilaginaceae	R9P1N5_PSEHS	sr11303	22	uncharacterized protein	87.07	100	781
1904	g1900_chr04_Ss	122687	125155	+	3	Y	0	Not GPI-anchored	100	96.3569	Related to Chitinase	6	Ustilaginaceae	E6ZW50_SPORE	sr11305		related to Chitinase	76.72	83	524
1905	g1901_chr04_Ss	126111	129791	-	0	N	0	Not GPI-anchored	100	99.7843	Uncharacterized protein	3	Ustilaginaceae	R9PAD2_PSEHS	sr11307	22	uncharacterized protein	75	100	1236
1906	g1902_chr04_Ss	130839	132260	+	0	N	0	Not GPI-anchored	100	100	Related to NSR1-nuclear localization sequence binding protein	8	Ustilaginaceae	E6ZW53_SPORE	sr11309	22	related to NSR1 - nuclear localization sequence binding protein	77.01	92	435
1907	g1903_chr04_Ss	133197	134689	+	1	N	0	Not GPI-anchored	100	98.0999	NADH pyrophosphatase I of the Nudix family of hydrolases	7	Ustilaginaceae	M9MIK7_PSEA3	sr11311.2		related to NPY1 - NADH diphosphatase	80.92	100	498
1908	g1904_chr04_Ss	134941	136098	-	0	N	0	Not GPI-anchored	100	99.8301	Related to EMG1-Protein required for ribosome biogenesis	19	Fungi	E6ZW55_SPORE	sr11312		related to EMG1 - Protein required for ribosome biogenesis	88.22	97	382
1909	g1905_chr04_Ss	137086	139280	+	1	N	0	Not GPI-anchored	100	100	Related to MBP1-transcription factor, subunit of the MBF factor	3	Ustilaginaceae	E6ZW56_SPORE	sr11315	22	related to MBP1 - transcription factor, subunit of the MBF factor	95.08	100	711
1910	g1906_chr04_Ss	139667	140233	+	2	N	0	Not GPI-anchored	100	100	Putative uncharacterized protein	1	Ustilago maydis (strain 521 / FGSC 9021)	Q4P117_USTMA	sr11316.2	22	uncharacterized protein	77.56	100	156
1911	g1907_chr04_Ss	140713	142929	+	0	N	0	Not GPI-anchored	100	99.9551	Putative uncharacterized protein	1	Sporisorium reilianum (strain SRZ2)	E6ZW58_SPORE	sr11317	22	uncharacterized protein	68.33	100	761
1912	g1908_chr04_Ss	143215	145333	-	2	N	0	Not GPI-anchored	100	100	Related to Gephyrin	7	Ustilaginaceae	I2FVR1_USTH4	sr11318		related to Gephyrin	78.59	99	453
1913	g1909_chr04_Ss	145733	147251	-	2	N	0	Not GPI-anchored	100	97.5965	Putative uncharacterized protein	1	Sporisorium reilianum (strain SRZ2)	E6ZW60_SPORE	sr11320	22	uncharacterized protein	87.98	91	416
1914	g1910_chr04_Ss	147870	149195	+	0	N	0	Not GPI-anchored	100	100	Uncharacterized protein	6	Ustilaginaceae	R9P1K5_PSEHS	sr11321	22	uncharacterized protein	92.53	100	442
1915	g1911_chr04_Ss	149302	150897	-	0	N	0	Not GPI-anchored	99.754	99.8748	Uncharacterized protein	5	Ustilaginaceae	I2FVR3_USTH4	sr11322	22	uncharacterized protein	92.86	100	532
1916	g1912_chr04_Ss	151681	153420	+	0	N	1	Not GPI-anchored	100	99.6569	RNA export factor NXT1	7	Ustilaginaceae	M9MIL1_PSEA3	sr11323	22	related to Peroxisomal assembly protein PEX3	82.56	99	579
1917	g1913_chr04_Ss	159627	161202	-	1	N	0	Not GPI-anchored	100	99.7299	Uncharacterized protein	1	Pseudozyma aphidis DSM 70725	W3VGB5_9BASI	sr11324	22	probable RVB1 - RUVB-like protein	98.77	100	487
1918	g1914_chr04_Ss	164132	168038	-	2	N	11	Not GPI-anchored	97.8164	95.9107	Related to Alpha-1,3-mannosyltransferase	4	Ustilaginaceae	I2FPC0_USTH4	sr11327	22	related to Alpha-1,3-mannosyltransferase	86.38	96	1189
1919	g1915_chr04_Ss	168157	169542	-	0	N	0	Not GPI-anchored	100	100	Uncharacterized protein	1	Pseudozyma hubeiensis (strain SY62)	R9P1K9_PSEHS	sr11329.2	22	uncharacterized protein	88.96	100	462
1920	g1916_chr04_Ss	170546	171231	-	3	N	3	Not GPI-anchored	100	100	Ferric reductase-like proteins	1	Pseudozyma antarctica (strain T-34)	M9MGI8_PSEA3	sr11330	22	probable GOT1 - Membrane protein required for ER to Golgi transport	99.28	100	138
1921	g1917_chr04_Ss	171582	174014	-	0	N	0	Not GPI-anchored	100	100	Uncharacterized protein	3	Ustilaginaceae	I2FPC3_USTH4	sr11331	22	uncharacterized protein	79.5	98	800
1922	g1918_chr04_Ss	175061	177565	+	0	N	0	Not GPI-anchored	100	100	Uncharacterized protein	7	Ustilaginaceae	M9M0M7_PSEA3	sr11332	22	related to Arsenite-resistance protein 2 (ASR2)	83.49	100	866
1923	g1919_chr04_Ss	178024	181007	-	1	N	0	Not GPI-anchored	100	100	Related to 80 kDa nuclear cap binding protein	7	Ustilaginaceae	I2FPC6_USTH4	sr11333	22	related to 80 kDa nuclear cap binding protein	80.89	100	1010
1924	g1920_chr04_Ss	181841	183130	-	2	N	0	Not GPI-anchored	100	100	RNA polymerase II holoenzyme cyclin-like subunit	3	Ustilaginaceae	SSN8_USTMA	sr11334	22	related to SSN8 - DNA-directed RNA polymerase II holoenzyme and SRB subcomplex subunit, cyclin C homolog	82.4	97	375
1925	g1921_chr04_Ss	183389	184639	+	3	N	2	Not GPI-anchored	100	97.6484	""	""	""	""	sr11335		related to CAAX prenyl protease 2	75.9	57	166
1926	g1922_chr04_Ss	184708	193946	-	4	N	0	Not GPI-anchored	99.7613	100	""	""	""	""	sr11340.2	22	related to protein ste16	80.93	58	1736
1927	g1923_chr04_Ss	194732	196946	+	1	Y	2	Not GPI-anchored	100	100	Protein disulfide isomerase	6	Ustilaginaceae	M9MGJ3_PSEA3	sr11342	22	probable Pig2 - related to protein disulfide isomerase	89.05	96	694
1928	g1924_chr04_Ss	197325	198896	+	0	N	0	Not GPI-anchored	100	100	Phosphoribosylformimino-5-aminoimidazole carboxamide ribonucleotide (ProFAR) isomerase	5	Ustilaginaceae	M9M0N4_PSEA3	sr11343	22	probable bifunctional protein related to glutathione S-transferase/ probable histidinol dehydrogenase	89.54	100	526
1929	g1925_chr04_Ss	200385	202325	+	3	N	0	Not GPI-anchored	100	100	Actin, cytoplasmic 2	1285	Eukaryota	ACTG_HUMAN	sr11345	22	probable Actin	99.73	100	375
1930	g1926_chr04_Ss	204610	205689	+	0	Y	0	Not GPI-anchored	100	100	Uncharacterized protein	4	Ustilaginaceae	R9P1R0_PSEHS	sr11346	sr_contig_5.00104	uncharacterized protein	90.95	58	210
1931	g1927_chr04_Ss	206310	207377	-	1	N	0	Not GPI-anchored	100	100	4560F7F hypothetical protein PFL1_06652	1	Pseudozyma flocculosa PF-1	UPI0004560F7F	sr11347		related to dna excision repair protein ercc-1	62.53	100	363
1932	g1928_chr04_Ss	208719	210342	+	2	N	0	Not GPI-anchored	100	100	60S ribosomal protein L8	84	cellular organisms	RL8_XENTR	sr11349	22	probable RPL2A - ribosomal protein L8.e	81.1	100	254
1933	g1929_chr04_Ss	210916	211794	-	2	Y	0	Not GPI-anchored	100	100	""	""	""	""			na
1934	g1930_chr04_Ss	213185	213802	-	0	Y	1	Not GPI-anchored	23.0894	100	""	""	""	""			na
1935	g1931_chr04_Ss	214883	215843	-	1	Y	0	Not GPI-anchored	0	58.8928	""	""	""	""			na
1936	g1932_chr04_Ss	216844	217555	+	1	Y	0	Not GPI-anchored	0	94.5111	Putative uncharacterized protein	1	Sporisorium reilianum (strain SRZ2)	E6ZW86_SPORE	sr11355		uncharacterized protein	44.81	70	154
1937	g1933_chr04_Ss	218542	222167	-	1	N	0	Not GPI-anchored	100	99.6932	""	""	""	""	sr11356	22	probable GTPase/general translation initiation factor eIF2	87.47	99	1213
1938	g1934_chr04_Ss	222744	223447	+	3	N	0	Not GPI-anchored	100	100	Uncharacterized protein	6	Ustilaginaceae	M9M0P4_PSEA3	sr11357	22	related to CGR1 - protein involved in processing of the pre-rRNA for the 60S ribosome subunit	97.25	100	109
1939	g1935_chr04_Ss	224556	227243	+	0	N	0	Not GPI-anchored	100	100	Uncharacterized protein	8	Ustilaginaceae	I2FPE5_USTH4	sr11359	22	uncharacterized protein	91.63	53	478
1940	g1936_chr04_Ss	227771	228796	-	0	N	0	Not GPI-anchored	100	100	Related to Protein esc1	4	Ustilaginaceae	I2FPE6_USTH4	sr11361	22	related to Protein esc1	82.15	98	353
1941	g1937_chr04_Ss	235042	238604	-	1	N	0	Not GPI-anchored	100	99.8871	Carbamoyl-phosphate synthase arginine-specific large chain	1	Wallemia ichthyophaga (strain EXF-994 / CBS 113033)	R9ANC5_WALI9	sr11362	22	probable arginine-specific carbamoyl-phosphate synthetase, ammonia chain	96.55	100	1187
1942	g1938_chr04_Ss	240289	240994	+	3	N	0	Not GPI-anchored	100	100	Putative uncharacterized protein	1	Sporisorium reilianum (strain SRZ2)	E6ZW92_SPORE	sr11363		uncharacterized protein	58.57	100	140
1943	g1939_chr04_Ss	241220	244165	-	0	N	0	Not GPI-anchored	100	100	ATP-dependent RNA helicase DBP7	7	Ustilaginaceae	DBP7_USTMA	sr11364	22	related to DBP7 - RNA helicase required for 60S ribosomal subunit assembly	86.83	100	995
1944	g1940_chr04_Ss	244574	247194	+	1	N	0	Not GPI-anchored	100	100	Related to SDA1-required for organization of the actin cytoskeleton	7	Ustilaginaceae	I2FPF0_USTH4	sr11365	22	related to SDA1 - required for normal organization of the actin cytoskeleton and required for passage through Start	89.05	100	877
1945	g1941_chr04_Ss	247507	250182	-	0	N	3	Not GPI-anchored	100	99.852	Component of vacuolar transporter chaperone	17	Basidiomycota	M9LSS8_PSEA3	sr11366	22	probable VTC4 - Vacuolar Transporter Chaperone	94.4	100	893
1946	g1942_chr04_Ss	251230	251913	-	0	N	0	Not GPI-anchored	0	0	Uncharacterized protein	1	Ustilago hordei (strain Uh4875-4)	I2FSP3_USTH4			na
1947	g1943_chr04_Ss	252154	252525	-	0	N	0	Not GPI-anchored	0	0	Uncharacterized protein	2	Ustilago hordei (strain Uh4875-4)	I2FMD5_USTH4			na
1948	g1944_chr04_Ss	254546	255424	-	0	N	0	Not GPI-anchored	0	0	Uncharacterized protein	2	Ustilago hordei (strain Uh4875-4)	I2FSX8_USTH4			na
1949	g1945_chr04_Ss	255733	257787	+	0	N	7	Not GPI-anchored	100	100	Uncharacterized protein	6	Ustilaginaceae	I2G6C5_USTH4	sr12436	2	uncharacterized protein	84.1	98	673
1950	g1946_chr04_Ss	257816	260140	-	1	N	0	Not GPI-anchored	100	100	Putative uncharacterized protein	1	Ustilago maydis (strain 521 / FGSC 9021)	Q4PFH6_USTMA	sr12435	2	related to UTP18 - possible U3 snoRNP protein involved in maturation of pre-18S rRNA	88.12	99	690
1951	g1947_chr04_Ss	260995	263289	+	0	N	0	Not GPI-anchored	100	100	Related to HEM3-porphobilinogen deaminase	8	Ustilaginaceae	I2G6C3_USTH4	sr12434	2	related to HEM3 - porphobilinogen deaminase	92.7	100	767
1952	g1948_chr04_Ss	263949	267812	+	0	N	0	Not GPI-anchored	100	99.8449	DNA-directed RNA polymerase	46	Fungi	V5EVK7_PSEBG	sr12433	2	probable RPA135 - DNA-directed RNA polymerase I, 135 KD subunit	96.7	99	1274
1953	g1949_chr04_Ss	269443	272088	+	0	N	0	Not GPI-anchored	100	100	Related to Deoxyribodipyrimidine photo-lyase	8	Ustilaginaceae	I2G6C1_USTH4	sr12432	2	related to Deoxyribodipyrimidine photo-lyase	88.78	100	900
1954	g1950_chr04_Ss	272626	273993	+	1	Y	0	Not GPI-anchored	100	94.9883	Uncharacterized protein	6	Ustilaginaceae	I2G6B5_USTH4	sr12431		uncharacterized protein	78.43	85	357
1955	g1951_chr04_Ss	274117	278067	-	0	N	0	Not GPI-anchored	100	100	FOG: PPR repeat	7	Ustilaginaceae	M9MBM0_PSEA3	sr12430	2	uncharacterized protein	82.91	97	1287
1956	g1952_chr04_Ss	278787	280115	+	0	N	0	Not GPI-anchored	100	99.699	Protein AF-9 homolog	7	Ustilaginaceae	AF9_USTMA	sr12429	2	related to YAF9 - Component of a chromatin modifying complex	87.59	95	419
1957	g1953_chr04_Ss	280179	280820	-	0	Y	0	Not GPI-anchored	100	82.5273	Uncharacterized protein	1	Pseudozyma brasiliensis (strain GHG001)	V5ETB4_PSEBG	sr12428		uncharacterized protein	68.08	100	213
1958	g1954_chr04_Ss	281574	283165	-	2	N	8	Not GPI-anchored	100	100	Uncharacterized protein	5	Ustilaginaceae	I2G6B1_USTH4	sr12427	2	uncharacterized protein	76.06	100	497
1959	g1955_chr04_Ss	284191	284687	-	1	N	0	Not GPI-anchored	100	100	Mitochondrial 60s ribosomal protein l38	2	Agaricomycotina	V2WM96_MONRO	sr12426	2	probable MRPL38 - mitochondrial ribosomal protein, large subunit	96.97	100	132
1960	g1956_chr04_Ss	287271	289373	+	0	N	0	Not GPI-anchored	99.5733	100	Probable cAMP-dependent protein kinase catalytic subunit	2	Ustilaginaceae	E6ZTH2_SPORE	sr12425	2	probable cAMP-dependent protein kinase catalytic subunit	80.53	100	714
1961	g1957_chr04_Ss	289906	294384	+	0	N	0	Not GPI-anchored	100	100	Related to IKI3-Subunit of RNA polymerase II elongator histone acetyltransferase complex	5	Ustilaginaceae	I2G6A8_USTH4	sr12424	2	related to IKI3 - Subunit of RNA polymerase II elongator histone acetyltransferase complex	87.95	100	1494
1962	g1958_chr04_Ss	294501	297107	-	0	N	0	Not GPI-anchored	100	100	Related to HCS1-DNA helicase A	7	Ustilaginaceae	E6ZTH0_SPORE	sr12423	2	related to HCS1 - DNA helicase A	82.25	100	873
1963	g1959_chr04_Ss	297706	298782	-	1	N	0	Not GPI-anchored	100	100	Genomic scaffold, msy_sf_10	2	Basidiomycota	M5EAY7_MALS4	sr12422	2	probable RPN8 - 26S proteasome regulatory subunit	97.43	95	311
1964	g1960_chr04_Ss	299249	300985	+	1	N	0	Not GPI-anchored	100	98.4169	Related to PGS1-phosphatidylglycerophosphate synthase	6	Ustilaginaceae	I2G6A5_USTH4	sr12421	2	related to PGS1 - phosphatidylglycerophosphate synthase	85.77	97	492
1965	g1961_chr04_Ss	301147	302146	+	2	N	0	Not GPI-anchored	85.1367	84.5018	Imidazoleglycerol-phosphate dehydratase	2	Dikarya	R9P701_PSEHS	sr12420	2	probable HIS3 - imidazoleglycerol-phosphate dehydratase	97.61	78	209
1966	g1962_chr04_Ss	307945	309228	+	0	N	0	Not GPI-anchored	100	96.6485	Uncharacterized protein	6	Ustilaginaceae	R9PGA4_PSEHS	sr12419	2	uncharacterized protein	81.02	100	432
1967	g1963_chr04_Ss	310136	313927	+	0	N	0	Not GPI-anchored	99.6087	100	Uncharacterized protein	7	Ustilaginaceae	I2G6A2_USTH4	sr12418	2	uncharacterized protein	90.4	94	1198
1968	g1964_chr04_Ss	314286	316453	-	1	N	0	Not GPI-anchored	100	96.8126	Related to OSH3-Member of oxysterol-binding protein family	7	Ustilaginaceae	I2G6A1_USTH4	sr12417	2	related to OSH3 - Member of oxysterol-binding protein family	85.2	100	723
1969	g1965_chr04_Ss	317607	318953	-	0	N	0	Not GPI-anchored	100	100	Uncharacterized protein	5	Ustilaginaceae	R9P6W6_PSEHS	sr12416		uncharacterized protein	73.74	100	457
1970	g1966_chr04_Ss	319824	321530	-	0	N	0	Not GPI-anchored	100	100	Uncharacterized protein	3	Ustilaginaceae	R9P730_PSEHS	sr12415	2	uncharacterized protein	83.65	100	581
1971	g1967_chr04_Ss	324008	324766	+	0	N	3	Not GPI-anchored	100	99.0753	RNA polymerase II general transcription factor BTF3 and related proteins	2	Pseudozyma	M9MDK1_PSEA3	sr12414		uncharacterized protein	86.56	99	253
1972	g1968_chr04_Ss	325007	326398	-	0	N	0	Not GPI-anchored	100	100	Uncharacterized protein	2	Ustilaginaceae	I2G694_USTH4	sr12413	2	uncharacterized protein	69.28	96	459
1973	g1969_chr04_Ss	326791	327898	+	1	N	1	Not GPI-anchored	100	100	Isocitrate lyase/malate synthase	7	Ustilaginaceae	R9P6X1_PSEHS	sr12412	2	related to carboxyphosphonoenolpyruvate phosphonomutase	73.07	93	323
1974	g1970_chr04_Ss	328074	329870	-	0	N	5	Not GPI-anchored	100	100	Uncharacterized protein	7	Ustilaginaceae	I2G692_USTH4	sr12411	2	uncharacterized protein	82.62	100	610
1975	g1971_chr04_Ss	332158	340055	+	1	N	0	Not GPI-anchored	96.3802	99.7589	Potential phosphatidylinositol kinase	7	Ustilaginaceae	R9PGB7_PSEHS	sr12409	2	related to serine-protein kinase atr	87.68	100	2637
1976	g1972_chr04_Ss	341400	344603	+	0	N	0	Not GPI-anchored	100	100	Putative uncharacterized protein	1	Ustilago maydis (strain 521 / FGSC 9021)	Q4PFK4_USTMA	sr12408	2	related to glycogenin-2 beta	85.11	99	1061
1977	g1973_chr04_Ss	344963	345975	-	1	N	0	Not GPI-anchored	100	100	Uncharacterized conserved protein	5	Ustilaginomycotina	M9MBM4_PSEA3	sr12407	2	related to YSC84 - protein involved in the organization of the actin cytoskeleton	90.19	100	316
1978	g1974_chr04_Ss	346546	350136	+	0	N	0	Not GPI-anchored	100	100	Related to Exocyst complex component Sec3	7	Ustilaginaceae	E6ZTF3_SPORE	sr12406	2	related to Exocyst complex component Sec3	87.4	100	1214
1979	g1975_chr04_Ss	350478	353934	-	1	N	0	Not GPI-anchored	100	96.96	Putative uncharacterized protein	1	Sporisorium reilianum (strain SRZ2)	E6ZTF2_SPORE	sr12405		uncharacterized protein	69.12	85	1017
1980	g1976_chr04_Ss	354376	356691	-	0	N	0	Not GPI-anchored	100	100	Peroxisomal long-chain acyl-CoA transporter	14	Fungi	V5E7L3_PSEBG	sr12404	2	related to adrenoleukodystrophy protein	94.55	100	771
1981	g1977_chr04_Ss	357508	358394	+	1	N	0	Not GPI-anchored	100	100	Transcription initiation factor subunit	8	Ustilaginaceae	R9P7D1_PSEHS	sr12403	2	related to TFA2 - TFIIE small subunit	95.31	100	256
1982	g1978_chr04_Ss	358934	364620	-	3	N	0	Not GPI-anchored	100	98.9414	Uncharacterized protein	4	Ustilaginaceae	I2G679_USTH4	sr12401	2	uncharacterized protein	70.6	82	1330
1983	g1979_chr04_Ss	365441	366314	-	4	N	0	Not GPI-anchored	100	100	Uncharacterized protein	1	Pseudozyma hubeiensis (strain SY62)	R9P728_PSEHS	sr12400	2	probable prefoldin subunit 5	98.15	100	162
1984	g1980_chr04_Ss	366650	367081	+	0	N	0	Not GPI-anchored	97.669	97.2028	Uncharacterized protein	7	Ustilaginaceae	M9LZD2_PSEA3	sr12399	2	uncharacterized protein	86.11	100	144
1985	g1981_chr04_Ss	367442	368873	-	5	N	0	Not GPI-anchored	100	100	3-hydroxyacyl-CoA dehydrogenase	67	Opisthokonta	U5HCJ2_USTV1	sr12398	2	probable short chain 3-hydroxyacyl-CoA dehydrogenase, mitochondrial precursor	95.32	100	342
1986	g1982_chr04_Ss	369435	371798	+	0	N	0	Not GPI-anchored	100	100	Putative uncharacterized protein	1	Ustilago maydis (strain 521 / FGSC 9021)	Q4PFL5_USTMA	sr12397	2	probable PRP43 - involved in spliceosome disassembly	98.09	100	787
1987	g1983_chr04_Ss	372536	374128	+	0	N	0	Not GPI-anchored	100	100	Putative uncharacterized protein	1	Ustilago maydis (strain 521 / FGSC 9021)	Q4PFL5_USTMA	sr12396	2	uncharacterized protein	93.82	100	534
1988	g1984_chr04_Ss	374420	375580	-	0	N	0	Not GPI-anchored	98.9176	97.6864	""	""	""	""	sr12395	2	related to ARV1 - protein functioning in transport of glycosylphosphatidylinositol intermediates into ER lumen	68.25	65	252
1989	g1985_chr04_Ss	376127	376760	-	1	N	0	Not GPI-anchored	100	100	Related to TOM22-mitochondrial outer membrane import receptor complex subunit	9	Ustilaginomycotina	E6ZTE1_SPORE	sr12394	2	related to TOM22 - mitochondrial outer membrane import receptor complex subunit	81.51	81	146
1990	g1986_chr04_Ss	378199	378901	+	1	N	2	Not GPI-anchored	100	100	PHO88-related membrane protein	3	Ustilaginomycotina	R9P7E0_PSEHS	sr12393	2	probable PHO88 - involved in phosphate transport	97.88	100	189
1991	g1987_chr04_Ss	381883	386251	+	8	N	0	Not GPI-anchored	49.0591	47.1655	""	""	""	""	sr12392	2	related to CKB1 - casein kinase II, beta subunit	86.87	45	335
1992	g1988_chr04_Ss	386837	391478	-	1	N	0	Not GPI-anchored	98.8811	95.7383	""	""	""	""	sr12391	2	related to EPL1 - Component of histone H4/H2A acetyltransferase complex	91.32	58	887
1993	g1989_chr04_Ss	393867	395294	-	0	N	0	Not GPI-anchored	100	100	Uncharacterized protein	6	Ustilaginaceae	I2G668_USTH4	sr12390	2	uncharacterized protein	84.03	100	476
1994	g1990_chr04_Ss	395755	398079	+	0	N	0	Not GPI-anchored	100	100	Predicted midasin	8	Ustilaginaceae	R9P7E5_PSEHS	sr12389	2	related to SAS10 - involved in silencing	85.94	98	768
1995	g1991_chr04_Ss	398947	400203	+	0	N	0	Not GPI-anchored	100	100	3-ketoacyl-CoA thiolase	202	Eukaryota	R9P6Z8_PSEHS	sr12388	2	probable POT1 - acetyl-CoA C-acyltransferase, peroxisomal	97.85	100	418
1996	g1992_chr04_Ss	400358	408733	-	0	N	0	Not GPI-anchored	99.7509	99.7859	Related to nucleoporin	2	Ustilaginaceae	E6ZTD4_SPORE	sr12387	2	related to nucleoporin	76.53	95	2693
[truncated: 4,681 more rows]

## Sheet: Figure C
Distribution of gene lenght of predicted CDSs

## Sheet: Table D
Annotation of subtelomeric genes
# Genes encoding proteins located at subtelomeric regions, product and gene names and potential function
Product	Gene name	Potential function
Glycosidase	g16_chr01_Ss	Role in niche adaptation
glyceraldehyde-3-phosphate dehydrogenase	g691_chr01_Ss
glycerol-3-phosphate acyltransferase	g714_chr02_Ss
phospho-2-dehydro-3-deoxyheptonate aldolase	g1842_chr03_Ss
alpha-1,3-mannosyltransferase	g2254_chr04_Ss
aldehyde dehydrogenase	g2632_chr06_Ss
endopolygalacturonase	g2633_chr06_Ss
ATP-dependent 6-phosphofructokinase	g2636_chr06_Ss
alpha-L-arabinofuranosidase	g3548_chr08_Ss
glucose-repressible alcohol; dehydrogenase transcriptional effector	g3824_chr10_Ss
maltose permease MAL61	g4097_chr11_Ss
high-affinity fructose transporter ght6	g4360_chr11_Ss
sugar transporter STL1	g6215_chr20_Ss
PAB-dependent poly(A)-specific ribonuclease subunit PAN3	g702_chr01_Ss	Role in pathogenicity, virulence and signal transduction
iron transport multicopper oxidase	g1260_chr02_Ss
HC-toxin efflux carrier	g2259_chr04_Ss
sporulation protein kinase	g2638_chr06_Ss
mitosis inhibitor protein kinase	g3795_chr09_Ss
siderophore iron transporter	g3806_chr09_Ss
sexual differentiation process protein	g4372_chr12_Ss
leptomycin B resistance protein	g4383_chr12_Ss; g6426_chr22_Ss
catalase-peroxidase	g4614_chr13_Ss
hydrolase	g5039_chr14_Ss
brefeldin A resistance protein	g5260_chr15_Ss
extracellular metalloprotease	g5692_chr17_Ss
caffeine resistance protein	g689_chr01_Ss; g5863_chr18_Ss
protease synthase	g6246_chr21_Ss
store-operated calcium entry-associated regulatory	g6430_chr22_Ss

## Sheet: Table E
Repetitive elements detected using RECON for de novo identification, REPBASE and RepeatMasker
# RepeatMasker was supplied by Repbase database (v19.11, only fungal sequences) and custom library generated by RECON
# Command: RepeatMasker -pa 10 -e ncbi -gff -nolow -no_is -lib Ssc_repetitive_RECON.fa -dir ./Ssc_genome_RECON/ Sscitamineum_genome_V1.fasta
Chromosome	Start	Stop	Strand	Element (repbase or RECON analysis)
chr01_Ss	1	125	+	Motif:Coprina_Cc1
chr01_Ss	48848	48893	-	Motif:Gypsy-15_LBS-I
chr01_Ss	184262	185869	+	Motif:chr12_Ss|fam=142|elem=828|491159..492502
chr01_Ss	231221	231606	+	Motif:chr01_Ss|fam=17|elem=23|231220..231606
chr01_Ss	259246	259298	-	Motif:chr10_Ss|fam=176|elem=700|445127..445718
chr01_Ss	283770	283826	-	Motif:chr05_Ss|fam=176|elem=378|124019..124582
chr01_Ss	372903	372943	+	Motif:chr08_Ss|fam=93|elem=1475|281428..283358
chr01_Ss	373017	373427	-	Motif:chr14_Ss|fam=93|elem=1482|519456..521289
chr01_Ss	373430	374290	-	Motif:chr04_Ss|fam=93|elem=1460|507192..508080
chr01_Ss	382716	382842	-	Motif:Gypsy-62_BG-LTR
chr01_Ss	387146	387221	+	Motif:chr10_Ss|fam=176|elem=700|445127..445718
chr01_Ss	440396	441769	+	Motif:chr01_Ss|fam=102|elem=1518|440395..441769
chr01_Ss	441770	442170	-	Motif:chr02_Ss|fam=35|elem=186|1004457..1006713
chr01_Ss	443191	443666	-	Motif:chr17_Ss|fam=29|elem=1028|378802..379280
chr01_Ss	544623	545302	+	Motif:chr01_Ss|fam=35|elem=49|544622..545302
chr01_Ss	546258	546435	+	Motif:chr01_Ss|fam=35|elem=51|546257..546435
chr01_Ss	547438	548859	+	Motif:chr01_Ss|fam=35|elem=1540|547437..548859
chr01_Ss	699104	699983	+	Motif:chr01_Ss|fam=37|elem=56|699103..699983
chr01_Ss	700950	702302	+	Motif:chr01_Ss|fam=39|elem=59|701217..702302
chr01_Ss	708774	709516	+	Motif:chr01_Ss|fam=41|elem=62|708773..709516
chr01_Ss	710543	711821	+	Motif:chr01_Ss|fam=41|elem=64|710542..711821
chr01_Ss	888728	888964	-	Motif:Gypsy-32_ADe-I
chr01_Ss	917295	918220	+	Motif:chr06_Ss|fam=46|elem=484|772937..773901
chr01_Ss	969821	971320	-	Motif:chr03_Ss|fam=142|elem=274|1238625..1239965
chr01_Ss	1039093	1039149	-	Motif:chr05_Ss|fam=176|elem=378|124019..124582
chr01_Ss	1071417	1073863	-	Motif:chr02_Ss|fam=35|elem=186|1004457..1006713
chr01_Ss	1219604	1219678	-	Motif:Gypsy-15_LBS-I
chr01_Ss	1402457	1402514	+	Motif:CACTA-1_Ccinerea
chr01_Ss	1402471	1402526	-	Motif:Gypsy-4_ADe-I
chr01_Ss	1429416	1429547	+	Motif:chr10_Ss|fam=176|elem=700|445127..445718
chr01_Ss	1780004	1780059	+	Motif:Gypsy-27_ADe-I
chr01_Ss	1892070	1892152	+	Motif:5SrRNA-1_BG
chr01_Ss	2009637	2009655	+	Motif:SAT-1_PGr
chr01_Ss	2009656	2009760	-	Motif:Coprina_Cc1
chr02_Ss	2	96	+	Motif:Coprina_Cc1
chr02_Ss	97	111	-	Motif:SAT-1_PGr
chr02_Ss	16792	17326	-	Motif:chr12_Ss|fam=144|elem=811|185907..187616
chr02_Ss	18308	19300	+	Motif:chr02_Ss|fam=71|elem=103|18307..19300
chr02_Ss	95260	95951	+	Motif:chr02_Ss|fam=72|elem=104|95259..95951
chr02_Ss	150768	150862	-	Motif:chr04_Ss|fam=159|elem=329|383900..384789
chr02_Ss	150937	151114	-	Motif:chr04_Ss|fam=153|elem=322|379418..380334
chr02_Ss	180061	180095	-	Motif:chr02_Ss|fam=80|elem=115|184782..185128
chr02_Ss	180073	180141	+	Motif:chr19_Ss|fam=35|elem=1106|254223..255429
chr02_Ss	180740	181468	+	Motif:chr02_Ss|fam=78|elem=111|180739..181468
chr02_Ss	181776	181972	+	Motif:chr07_Ss|fam=161|elem=528|96257..96619
chr02_Ss	181973	182126	-	Motif:chr04_Ss|fam=35|elem=1539|771586..773826
chr02_Ss	183214	183904	+	Motif:chr02_Ss|fam=35|elem=1541|852901..854308
chr02_Ss	184731	185128	+	Motif:chr02_Ss|fam=80|elem=115|184782..185128
chr02_Ss	231346	231460	+	Motif:5SrRNA_AN
chr02_Ss	282651	282691	+	Motif:CACTA-1_Ccinerea
chr02_Ss	340189	340256	+	Motif:chr10_Ss|fam=176|elem=700|445127..445718
chr02_Ss	447618	447690	-	Motif:Gypsy-15_LBS-I
chr02_Ss	447691	447706	-	Motif:Copia-14_BG-I
chr02_Ss	557005	557138	+	Motif:chr05_Ss|fam=176|elem=378|124019..124582
chr02_Ss	603996	604667	+	Motif:chr07_Ss|fam=93|elem=524|90214..92543
chr02_Ss	604512	604689	-	Motif:chr12_Ss|fam=93|elem=825|395031..396242
chr02_Ss	605212	605419	-	Motif:chr15_Ss|fam=93|elem=1485|98197..99274
chr02_Ss	608132	608330	+	Motif:chr05_Ss|fam=93|elem=1472|793556..794440
chr02_Ss	731275	731371	+	Motif:Copia-14_BG-I
chr02_Ss	775594	775652	-	Motif:Gypsy-15_LBS-I
chr02_Ss	798066	798667	+	Motif:chr03_Ss|fam=102|elem=1526|1013689..1015063
chr02_Ss	801345	802340	+	Motif:chr02_Ss|fam=35|elem=152|801344..802340
chr02_Ss	810029	810339	+	Motif:chr08_Ss|fam=93|elem=622|459088..460538
chr02_Ss	810285	810351	-	Motif:chr12_Ss|fam=93|elem=825|395031..396242
chr02_Ss	811222	812804	-	Motif:chr12_Ss|fam=93|elem=825|395031..396242
chr02_Ss	812058	812903	+	Motif:chr09_Ss|fam=93|elem=1477|656379..657266
chr02_Ss	818622	819022	+	Motif:chr02_Ss|fam=102|elem=156|818621..819022
chr02_Ss	820030	820095	+	Motif:chr02_Ss|fam=102|elem=1525|820029..820998
chr02_Ss	820096	822032	-	Motif:chr17_Ss|fam=29|elem=1028|378802..379280
chr02_Ss	826672	827674	+	Motif:chr02_Ss|fam=104|elem=162|827037..827674
chr02_Ss	828436	828567	+	Motif:Tad1-1_PSt
chr02_Ss	829581	829633	-	Motif:I-2_CH
chr02_Ss	841347	842156	+	Motif:chr02_Ss|fam=35|elem=1538|841346..842156
chr02_Ss	846987	847038	-	Motif:CACTA-1_Ccinerea
chr02_Ss	850325	851225	-	Motif:chr02_Ss|fam=104|elem=193|1122896..1124774
chr02_Ss	852902	854308	+	Motif:chr02_Ss|fam=35|elem=1541|852901..854308
chr02_Ss	998495	998589	-	Motif:chr04_Ss|fam=159|elem=329|383900..384789
chr02_Ss	998663	998840	-	Motif:chr04_Ss|fam=153|elem=322|379418..380334
chr02_Ss	1004458	1006713	+	Motif:chr02_Ss|fam=35|elem=186|1004457..1006713
chr02_Ss	1122897	1124774	+	Motif:chr02_Ss|fam=104|elem=193|1122896..1124774
chr02_Ss	1133773	1134627	+	Motif:chr02_Ss|fam=93|elem=195|1133772..1134574
chr02_Ss	1134573	1134607	-	Motif:chr07_Ss|fam=93|elem=524|90214..92543
chr02_Ss	1134582	1135676	-	Motif:chr07_Ss|fam=93|elem=524|90214..92543
chr02_Ss	1244385	1246637	-	Motif:chr01_Ss|fam=102|elem=1518|440395..441769
chr02_Ss	1244513	1246638	+	Motif:chr02_Ss|fam=117|elem=203|1244512..1245933
chr02_Ss	1311436	1311508	-	Motif:Copia-58_BG-I
chr03_Ss	1	108	+	Motif:Coprina_Cc1
chr03_Ss	75443	75536	-	Motif:Copia-14_BG-I
chr03_Ss	75451	75570	+	Motif:Gypsy-62_BG-LTR
chr03_Ss	112259	112354	-	Motif:chr04_Ss|fam=159|elem=329|383900..384789
chr03_Ss	181097	182399	+	Motif:chr02_Ss|fam=35|elem=186|1004457..1006713
chr03_Ss	183367	184273	+	Motif:chr03_Ss|fam=125|elem=223|183366..184273
[truncated: 527 more rows]

## Sheet: Table F
dbCAN domains on CAZymes
[truncated: 262 more rows]

[truncated: 1 more sheets: Table G]
