# Supplementary material for: Complete Genome Sequence of Sporisorium scitamineum and Biotrophic Interaction Transcriptome with Sugarcane
Source: PLoS One. 2015 Jun 12;10(6):e0129318. doi: 10.1371/journal.pone.0129318 (PMC4466345; doi:10.1371/journal.pone.0129318)
Supplement: S2 File — Protein annotation of S. scitamineum genome using Blast2GO (Table A). Distribution of GO terms of predicted S. scitamineum proteins (Table B). List of best hit species of predicted protein sequences of S. scitamineum as defined by Blast2GO analysis (Table C). (XLS) [file pone.0129318.s002.xls]

## Sheet: README
Content of Supporting Information S2:
Table A - Protein annotation of S. scitamineum genome using Blast2GO.
Figure A - Distribution of GO terms of predicted S. scitamineum proteins.
Figure B - List of best hit species of predicted protein sequences of S. scitamineum as defined by Blast2GO analysis.

## Sheet: Table A
# Protein annotation of S. scitamineum genome using Blast2GO. For details please consult Material and Methods section of this paper.
ORF	GO terms	Annotation
g1000_chr02_Ss	GO:0008135	related to translation initiation factor if- mitochondrial
g1000_chr02_Ss	GO:0006413
g1000_chr02_Ss	GO:0005575
g1000_chr02_Ss	GO:0055086
g1000_chr02_Ss	GO:0003924
g1000_chr02_Ss	GO:0043167
g1005_chr02_Ss	GO:0006457	probable cct6-component of chaperonin-containing t-complex (zeta subunit)
g1005_chr02_Ss	GO:0005737
g1005_chr02_Ss	GO:0043167
g1005_chr02_Ss	GO:0051082
g1006_chr02_Ss	GO:0055085	related to mitochondrial carrier protein
g1006_chr02_Ss	GO:0016020
g1007_chr02_Ss	GO:0005840	60s ribosomal protein l21
g1007_chr02_Ss	GO:0003735
g1007_chr02_Ss	GO:0008150
g1008_chr02_Ss	GO:0003735	40s ribosomal protein s9
g1008_chr02_Ss	GO:0005840
g1008_chr02_Ss	GO:0008150
g1008_chr02_Ss	GO:0019843
g1011_chr02_Ss	GO:0005975	related to beta-galactosidase precursor
g1011_chr02_Ss	GO:0016798
g1012_chr02_Ss	GO:0016301	probable osmotic sensitive-2 protein ( mitogen-activated protein kinase homolog)
g1012_chr02_Ss	GO:0004871
g1012_chr02_Ss	GO:0006468
g1012_chr02_Ss	GO:0008150
g1012_chr02_Ss	GO:0043167
g1012_chr02_Ss	GO:0005737
g1012_chr02_Ss	GO:0005634
g1012_chr02_Ss	GO:0023052
g1012_chr02_Ss	EC:2.7.11.24
g1014_chr02_Ss	GO:0008135	translation initiation factor gamma subunit
g1014_chr02_Ss	GO:0006413
g1014_chr02_Ss	GO:0055086
g1014_chr02_Ss	GO:0003924
g1014_chr02_Ss	GO:0043167
g1016_chr02_Ss	GO:0030234	related to atpase mitochondrial precursor
g1016_chr02_Ss	GO:0055086
g1016_chr02_Ss	GO:0008150
g1016_chr02_Ss	GO:0005739
g1017_chr02_Ss	GO:0016829	related to regulator of nonsense transcripts 1
g1017_chr02_Ss	GO:0006629
g1017_chr02_Ss	EC:4.1.1.65
g1020_chr02_Ss	GO:0008150	tricarboxylate transport mitochondrial precursor
g1020_chr02_Ss	GO:0016020
g1021_chr02_Ss	GO:0005737	related to signal recognition particle 9 protein
g1021_chr02_Ss	GO:0006414
g1021_chr02_Ss	GO:0006417
g1021_chr02_Ss	GO:0003723
g1021_chr02_Ss	GO:0006605
g1022_chr02_Ss	GO:0043167	conserved hypothetical protein
g1025_chr02_Ss	GO:0008150	zf-primase-domain-containing partial
g1027_chr02_Ss	GO:0012505	related to protein transport protein sec24c
g1027_chr02_Ss	GO:0016020
g1027_chr02_Ss	GO:0016023
g1027_chr02_Ss	GO:0008150
g1027_chr02_Ss	GO:0048193
g1027_chr02_Ss	GO:0043167
g1031_chr02_Ss	GO:0043167	probable cytochrome c peroxidase precursor
g1031_chr02_Ss	GO:0016491
g1031_chr02_Ss	GO:0006979
g1031_chr02_Ss	GO:0005739
g1031_chr02_Ss	GO:0003674
g1031_chr02_Ss	GO:0008150
g1031_chr02_Ss	EC:1.11.1.5
g1032_chr02_Ss	GO:0006520	probable to anthranilate synthase component ii
g1032_chr02_Ss	GO:0016853
g1032_chr02_Ss	GO:0016829
g1032_chr02_Ss	EC:4.1.1.48
g1032_chr02_Ss	EC:5.3.1.24
g1032_chr02_Ss	EC:4.1.3.27
g1033_chr02_Ss	GO:0019899	probable karyopherin beta-1 subunit (importin 95)
g1033_chr02_Ss	GO:0051169
g1033_chr02_Ss	GO:0008150
g1033_chr02_Ss	GO:0008565
g1036_chr02_Ss	GO:0051603	related to ubiquitin-specific protease
g1036_chr02_Ss	GO:0008233
g1036_chr02_Ss	GO:0003674
g1036_chr02_Ss	EC:3.1.2.15
g1036_chr02_Ss	EC:3.4
g1037_chr02_Ss	GO:0019843	probable imp3-component of the u3 small nucleolar ribonucleoprotein
g1037_chr02_Ss	GO:0005575
g1043_chr02_Ss	GO:0005737	related to dtd1-d-tyr-trna deacylase activity
g1043_chr02_Ss	GO:0003674
g1043_chr02_Ss	GO:0006520
g1046_chr02_Ss	GO:0016301	map kinase
g1046_chr02_Ss	GO:0004871
g1046_chr02_Ss	GO:0023052
g1046_chr02_Ss	GO:0006468
g1046_chr02_Ss	GO:0043167
g1046_chr02_Ss	EC:2.7.11.24
g1047_chr02_Ss	GO:0008150	cbf-domain-containing protein
g1049_chr02_Ss	GO:0006352	conserved hypothetical protein
g1049_chr02_Ss	GO:0005634
g1049_chr02_Ss	GO:0003674
g1051_chr02_Ss	GO:0005737	conserved hypothetical protein
g1051_chr02_Ss	GO:0008033
g1053_chr02_Ss	GO:0003677	meiotically up-regulated gene 152 protein
g1053_chr02_Ss	GO:0003674
g1055_chr02_Ss	GO:0016779	related to dna-directed rna polymerase chain
g1055_chr02_Ss	GO:0008150
g1055_chr02_Ss	GO:0003677
g1055_chr02_Ss	GO:0003674
g1055_chr02_Ss	EC:2.7.7.6
g1056_chr02_Ss	GO:0007031	peroxisomal membrane anchor protein
g1056_chr02_Ss	GO:0006605
g1056_chr02_Ss	GO:0055085
g1056_chr02_Ss	GO:0016020
g1056_chr02_Ss	GO:0005777
g1056_chr02_Ss	GO:0000988
g1056_chr02_Ss	GO:0008150
g1058_chr02_Ss	GO:0005737	bar domain protein
g1059_chr02_Ss	GO:0006629	conserved hypothetical protein
g1059_chr02_Ss	GO:0016746
g1059_chr02_Ss	EC:2.3.1
g105_chr01_Ss	GO:0008150	related to levodione reductase
g105_chr01_Ss	GO:0016491
g1064_chr02_Ss	GO:0051186	probable hem13-coproporphyrinogen iii oxidase
g1064_chr02_Ss	GO:0016491
g1064_chr02_Ss	GO:0008150
g1064_chr02_Ss	EC:1.3.3.3
g1066_chr02_Ss	GO:0005740	conserved hypothetical protein
g1066_chr02_Ss	GO:0016020
g1068_chr02_Ss	GO:0043167	phd-finger motif containing protein
g106_chr01_Ss	GO:0016757	uracil phosphoribosyltransferase
g1070_chr02_Ss	GO:0023052	rom1 2 protein
g1070_chr02_Ss	GO:0003674
g1072_chr02_Ss	GO:0003674	related to nadp-dependent malic enzyme
g1072_chr02_Ss	GO:0043167
g1072_chr02_Ss	GO:0008150
g1072_chr02_Ss	EC:1.1.1.38
g1073_chr02_Ss	GO:0016853	related to peptidyl-prolyl cis-trans isomerase
g1076_chr02_Ss	GO:0006470	map kinase phosphatase
g1076_chr02_Ss	GO:0016791
g1076_chr02_Ss	EC:3.1.3
g1079_chr02_Ss	GO:0043167	related to c2h2-type zinc finger protein
g1079_chr02_Ss	GO:0003674
g107_chr01_Ss	GO:0055085	sugar transporter
g107_chr01_Ss	GO:0016020
g107_chr01_Ss	GO:0022857
g1080_chr02_Ss	GO:0005975	probable alpha-amylase
g1080_chr02_Ss	GO:0016798
g1080_chr02_Ss	GO:0043167
g1089_chr02_Ss	GO:0003674	polyadenylate-binding protein
g1090_chr02_Ss	GO:0016746	related to gamma-glutamyltransferase
g1090_chr02_Ss	GO:0006520
g1090_chr02_Ss	EC:2.3.2.2
g1094_chr02_Ss	GO:0016020	glycosylphosphatidylinositol anchor biosynthesis protein 11
g1094_chr02_Ss	GO:0005783
g1094_chr02_Ss	GO:0006497
g1094_chr02_Ss	GO:0006629
g1095_chr02_Ss	GO:0016020	related to na+ h+ antiporter 1
g1095_chr02_Ss	GO:0006811
g1095_chr02_Ss	GO:0055085
g1095_chr02_Ss	GO:0022857
g1099_chr02_Ss	GO:0005634	pre-mrna-splicing factor prp1
g1099_chr02_Ss	GO:0006397
g1099_chr02_Ss	GO:0008380
g109_chr01_Ss	GO:0008150	related to protein dlte
g109_chr01_Ss	GO:0016491
g10_chr01_Ss	GO:0016491	related to nadh-dependent flavin oxidoreductase
g10_chr01_Ss	GO:0008150
g10_chr01_Ss	GO:0043167
g1100_chr02_Ss	GO:0001071	dna binding transcription factor
g1100_chr02_Ss	GO:0003677
g1100_chr02_Ss	GO:0005634
g1100_chr02_Ss	GO:0008150
g1101_chr02_Ss	GO:0005634	related to trna exportin
g1101_chr02_Ss	GO:0008150
g1102_chr02_Ss	GO:0006766	probable thiamin biosynthetic enzyme
g1102_chr02_Ss	GO:0043167
g1102_chr02_Ss	GO:0008150
g1102_chr02_Ss	GO:0005737
g1102_chr02_Ss	GO:0005634
g1104_chr02_Ss	GO:0003677	meiosis-specific transcription factor
g1104_chr02_Ss	GO:0001071
g1104_chr02_Ss	GO:0008150
g1105_chr02_Ss	GO:0051603	related to ubp1-ubiquitin-specific protease
g1105_chr02_Ss	GO:0008233
g1105_chr02_Ss	GO:0003674
g1105_chr02_Ss	EC:3.1.2.15
g1105_chr02_Ss	EC:3.4
g110_chr01_Ss	GO:0055085	probable zrt2-zinc transporter ii
g110_chr01_Ss	GO:0006811
g110_chr01_Ss	GO:0016020
g110_chr01_Ss	GO:0022857
g1112_chr02_Ss	GO:0005840	60s ribosomal protein l6
g1112_chr02_Ss	GO:0003735
g1112_chr02_Ss	GO:0008150
g1113_chr02_Ss	GO:0006629	related to cds1-cdp-diacylglycerol synthase
g1113_chr02_Ss	GO:0016020
g1113_chr02_Ss	GO:0016779
g1113_chr02_Ss	EC:2.7.7.41
g1114_chr02_Ss	GO:0006468	related to ser thr protein kinase
g1114_chr02_Ss	GO:0043167
g1114_chr02_Ss	GO:0016301
g1114_chr02_Ss	EC:2.7.11
g111_chr01_Ss	GO:0008150	iswi chromatin-remodeling complex atpase isw2
g111_chr01_Ss	GO:0003674
g1120_chr02_Ss	GO:0055085	probable atp-binding cassette transporter
g1120_chr02_Ss	GO:0016020
g1120_chr02_Ss	GO:0016887
g1120_chr02_Ss	GO:0022857
g1120_chr02_Ss	GO:0055086
g1120_chr02_Ss	GO:0043167
g1122_chr02_Ss	GO:0001071	saccharopine dehydrogenase
g1122_chr02_Ss	GO:0006366
g1122_chr02_Ss	GO:0005634
g1122_chr02_Ss	GO:0043167
g1124_chr02_Ss	GO:0043167	related to phosphatidic acid-preferring phospholipase a1
g1126_chr02_Ss	GO:0016020	related to amino acid vacuolar transport protein avt2
g1128_chr02_Ss	GO:0006887	probable vacuolar protein sorting protein
g1131_chr02_Ss	GO:0006366	nucleus protein
g1131_chr02_Ss	GO:0043167
g1131_chr02_Ss	GO:0001071
g1131_chr02_Ss	GO:0003677
g1131_chr02_Ss	GO:0005634
g1132_chr02_Ss	GO:0016020	conserved hypothetical protein
g1133_chr02_Ss	GO:0016020	probable sec13-protein transport protein
g1133_chr02_Ss	GO:0012505
g1133_chr02_Ss	GO:0005634
g1133_chr02_Ss	GO:0005783
g1133_chr02_Ss	GO:0015931
g1133_chr02_Ss	GO:0008150
g1133_chr02_Ss	GO:0016023
g1135_chr02_Ss	GO:0043167	related to ser thr protein kinase
g1135_chr02_Ss	GO:0023052
g1135_chr02_Ss	GO:0006468
g1135_chr02_Ss	GO:0016301
g1135_chr02_Ss	EC:2.7.11
g1137_chr02_Ss	GO:0003723	related to translation initiation protein sua5
g1138_chr02_Ss	GO:0003674	probable theta class glutathione s-transferase
g1143_chr02_Ss	GO:0016853	probable lanosterol synthase
g1143_chr02_Ss	GO:0008150
g1146_chr02_Ss	GO:0043167	related to dus3-member of dihydrouridine synthase family
g1146_chr02_Ss	GO:0009451
g1146_chr02_Ss	GO:0008033
g1146_chr02_Ss	GO:0016491
g1146_chr02_Ss	GO:0008150
g1146_chr02_Ss	GO:0005575
g1147_chr02_Ss	GO:0055085	probable ppa1-h+-atpase 23 kd vacuolar
g1147_chr02_Ss	GO:0006811
g1147_chr02_Ss	GO:0016020
g1147_chr02_Ss	GO:0022857
g1148_chr02_Ss	GO:0006520	probable pro2-gamma-glutamyl phosphate reductase
g1148_chr02_Ss	GO:0016491
g1148_chr02_Ss	GO:0008150
g1148_chr02_Ss	EC:1.2.1.41
g1149_chr02_Ss	GO:0043167	molecular chaperones hsp105 hsp110 sse1
g1151_chr02_Ss	GO:0003674	related to phosphopantothenoylcysteine decarboxylase
g1151_chr02_Ss	GO:0008150
g1152_chr02_Ss	GO:0005737	cytoplasm protein
g1152_chr02_Ss	GO:0008233
g1152_chr02_Ss	GO:0006520
g1152_chr02_Ss	EC:3.4.19
g1153_chr02_Ss	GO:0016301	likely protein kinase
g1154_chr02_Ss	GO:0019899	alternative cyclin pcl5
g1154_chr02_Ss	GO:0006468
g1154_chr02_Ss	GO:0051726
g1154_chr02_Ss	GO:0031399
g1155_chr02_Ss	GO:0043167	related to ubiquinone biosynthesis protein coq6 and coq7
g1155_chr02_Ss	GO:0016491
g1155_chr02_Ss	GO:0051186
g1155_chr02_Ss	GO:0008150
g1155_chr02_Ss	EC:1.14.13
g1157_chr02_Ss	GO:0004518	probable dna repair endonuclease rad2
g1157_chr02_Ss	GO:0008150
g1157_chr02_Ss	GO:0005739
g1157_chr02_Ss	GO:0005730
g1157_chr02_Ss	GO:0006281
g1157_chr02_Ss	GO:0006401
g1157_chr02_Ss	GO:0006260
g1157_chr02_Ss	GO:0003677
g1157_chr02_Ss	GO:0043167
g1157_chr02_Ss	GO:0005634
g1159_chr02_Ss	GO:0008150	related to grd19 involved in retrieval of late golgi membrane proteins from the prevacuolar compartment
g1159_chr02_Ss	GO:0008289
g1159_chr02_Ss	GO:0043167
g115_chr01_Ss	GO:0008150	related to choline-phosphate cytidylyltransferase
g115_chr01_Ss	GO:0016779
g1160_chr02_Ss	GO:0003674	related to small nuclear ribonucleoprotein sm d3
g1160_chr02_Ss	GO:0005575
g1161_chr02_Ss	GO:0003723	related to pbp2-pab1 binding protein
g1164_chr02_Ss	GO:0005856	probable arp2 3 protein complex subunit sop2
g1164_chr02_Ss	GO:0033043
g1164_chr02_Ss	GO:0007010
g1164_chr02_Ss	GO:0070271
g1164_chr02_Ss	GO:0008092
g1165_chr02_Ss	GO:0006468	related to serine threonine-protein kinase
g1165_chr02_Ss	GO:0043167
g1165_chr02_Ss	GO:0016301
g1165_chr02_Ss	EC:2.7.11
g1166_chr02_Ss	GO:0043167	probable nadh-ubiquinone oxidoreductase kda mitochondrial precursor
g1166_chr02_Ss	GO:0003674
g1166_chr02_Ss	GO:0008150
g1166_chr02_Ss	GO:0016491
g1166_chr02_Ss	EC:1.6.5.3
g1168_chr02_Ss	GO:0008213	protein arginine n-methyltransferase
g1168_chr02_Ss	GO:0008168
g1169_chr02_Ss	GO:0043167	conserved hypothetical protein
g1169_chr02_Ss	GO:0003674
g1170_chr02_Ss	GO:0043167	zf-cchc type zinc finger protein
g1170_chr02_Ss	GO:0003674
g1172_chr02_Ss	GO:0008233	probable cps1-gly-x carboxypeptidase yscs precursor
g1172_chr02_Ss	GO:0008150
g1172_chr02_Ss	EC:3.4.17
g1177_chr02_Ss	GO:0003723	related to trna-specific adenosine deaminase 1
g1177_chr02_Ss	GO:0016810
g1177_chr02_Ss	GO:0008150
g1177_chr02_Ss	EC:3.5.4.4
g1179_chr02_Ss	GO:0008150	translation initiation factor subunit d
g1179_chr02_Ss	GO:0016491
g117_chr01_Ss	GO:0016779	related to dna polymerase eta
g117_chr01_Ss	GO:0003677
g117_chr01_Ss	GO:0006281
g117_chr01_Ss	EC:2.7.7.7
g1180_chr02_Ss	GO:0008150	related to nad-dependent histone deacetylase
g1180_chr02_Ss	GO:0016810
g1180_chr02_Ss	GO:0043167
g1183_chr02_Ss	GO:0055085	high affinity ammonium transporter
g1183_chr02_Ss	GO:0006811
g1183_chr02_Ss	GO:0016020
g1183_chr02_Ss	GO:0022857
g1184_chr02_Ss	GO:0008135	related to transcription elongation factor tfiis
g1184_chr02_Ss	GO:0006366
g1184_chr02_Ss	GO:0043167
g1184_chr02_Ss	GO:0006414
g1184_chr02_Ss	GO:0003677
g1184_chr02_Ss	GO:0006354
g1184_chr02_Ss	GO:0008150
g1184_chr02_Ss	GO:0005634
g1187_chr02_Ss	GO:0006629	probable erg25-c-4 methyl sterol oxidase
g1187_chr02_Ss	GO:0008150
g1187_chr02_Ss	GO:0016020
g1187_chr02_Ss	GO:0016491
g1187_chr02_Ss	GO:0005783
g1187_chr02_Ss	GO:0043167
g1187_chr02_Ss	GO:0005886
g1188_chr02_Ss	GO:0005575	rho gtpase-activating protein
g1188_chr02_Ss	GO:0023052
g118_chr01_Ss	GO:0003674	conserved hypothetical protein
g118_chr01_Ss	GO:0005975
g1191_chr02_Ss	GO:0005840	related to rsm10-mitochondrial ribosomal small subunit
g1191_chr02_Ss	GO:0003735
g1191_chr02_Ss	GO:0008150
g1193_chr02_Ss	GO:0016020	probable sec22-synaptobrevin (v-snare)
g1193_chr02_Ss	GO:0008150
g1194_chr02_Ss	GO:0008150	probable carnitine acyl carnitine carrier
g1194_chr02_Ss	GO:0016020
g1195_chr02_Ss	GO:0016491	related to erv1-mitochondrial biogenesis and regulation of cell cycle
g1195_chr02_Ss	GO:0008150
g1195_chr02_Ss	GO:0005740
g1195_chr02_Ss	GO:0016020
g1195_chr02_Ss	EC:1.8.3.2
g1196_chr02_Ss	GO:0006629	related to phospholipase cytosolic
g1196_chr02_Ss	GO:0003674
g1196_chr02_Ss	GO:0008150
g1196_chr02_Ss	GO:0043167
g1196_chr02_Ss	EC:2.7.8.7
g1196_chr02_Ss	EC:3.1.1
g1198_chr02_Ss	GO:0006413	related to tif2-translation initiation factor eif4a
g1198_chr02_Ss	GO:0004386
g1198_chr02_Ss	GO:0016887
g1198_chr02_Ss	GO:0043167
g1198_chr02_Ss	GO:0008135
g1207_chr02_Ss	GO:0003677	recombination signal binding protein-j kappa
g1207_chr02_Ss	GO:0001071
g1207_chr02_Ss	GO:0005634
g1207_chr02_Ss	GO:0008150
g1208_chr02_Ss	GO:0016491	related to fet5-multicopper oxidase
g1208_chr02_Ss	GO:0008150
g1208_chr02_Ss	GO:0043167
g1209_chr02_Ss	GO:0005737	probable pre4-20s proteasome subunit
g1209_chr02_Ss	GO:0005575
g1209_chr02_Ss	GO:0005634
g1209_chr02_Ss	GO:0008233
g1209_chr02_Ss	GO:0051603
g1209_chr02_Ss	EC:3.4.25
g120_chr01_Ss	GO:0016491	probable fer1-iron transport multicopper oxidase
g120_chr01_Ss	GO:0008150
g120_chr01_Ss	GO:0043167
g1210_chr02_Ss	GO:0003674	related to prp11-pre-mrna splicing factor
g1210_chr02_Ss	GO:0005634
g1210_chr02_Ss	GO:0043167
g1211_chr02_Ss	GO:0003674	related to fig4-polyphosphoinositide phosphatase family member
g1211_chr02_Ss	EC:3.1
g1214_chr02_Ss	GO:0006325	eaf11_ustma ame: full=chromatin modification-related protein eaf1 ame: full=esa1-associated factor 1 ame: full=vacuolar import and degradation protein 21
g1214_chr02_Ss	GO:0006281
g1214_chr02_Ss	GO:0008150
g1214_chr02_Ss	GO:0003677
g1214_chr02_Ss	GO:0003674
g1214_chr02_Ss	GO:0005634
g1216_chr02_Ss	GO:0008150	amine flavin-containing
g1216_chr02_Ss	GO:0016491
g1217_chr02_Ss	GO:0005737	probable tys1-tyrosyl-trna synthetase
g1217_chr02_Ss	GO:0006418
g1217_chr02_Ss	GO:0016874
g1217_chr02_Ss	GO:0043167
g1217_chr02_Ss	EC:6.1.1.1
g1218_chr02_Ss	GO:0043167	probable msh1-dna mismatch repair mitochondrial
g1218_chr02_Ss	GO:0006281
g1218_chr02_Ss	GO:0003677
g121_chr01_Ss	GO:0055085	probable fer2-high-affinity iron permease
g121_chr01_Ss	GO:0016020
g1220_chr02_Ss	GO:0005737	nnrd_ustma ame: full=atp-dependent -nad h-hydrate dehydratase ame: full=atp-dependent nad hx dehydratase
g1220_chr02_Ss	GO:0043167
g1220_chr02_Ss	GO:0055086
g1220_chr02_Ss	GO:0051186
g1220_chr02_Ss	GO:0016829
g1220_chr02_Ss	EC:4.2.1.93
g1221_chr02_Ss	GO:0016020	probable myp1 protein
g1221_chr02_Ss	GO:0005783
g1221_chr02_Ss	GO:0006979
g1221_chr02_Ss	GO:0042221
g1222_chr02_Ss	GO:0055085	related to calcium-binding mitochondrial carrier protein
g1222_chr02_Ss	GO:0016020
g1223_chr02_Ss	GO:0055085	conserved hypothetical protein
g1223_chr02_Ss	GO:0016020
g1225_chr02_Ss	GO:0006260	probable cdc9-dna ligase i
g1225_chr02_Ss	GO:0003677
g1225_chr02_Ss	GO:0043167
g1225_chr02_Ss	GO:0006281
g1225_chr02_Ss	GO:0016874
g1225_chr02_Ss	GO:0006310
g1225_chr02_Ss	EC:6.5.1.1
g1227_chr02_Ss	GO:0006468	related to serine threonine-specific protein kinase kin1
g1227_chr02_Ss	GO:0043167
g1227_chr02_Ss	GO:0003674
g1227_chr02_Ss	GO:0016301
g1227_chr02_Ss	EC:2.7.11
g1227_chr02_Ss	EC:3.6.1.15
g1228_chr02_Ss	GO:0008150	related to atp-dependent clp atp-binding subunit
g1228_chr02_Ss	GO:0003674
g122_chr01_Ss	GO:0008150	related to d-arabinitol 2-dehydrogenase
g122_chr01_Ss	GO:0016491
g1230_chr02_Ss	GO:0006310	probable smc2-chromosome segregation protein
g1230_chr02_Ss	GO:0006281
g1230_chr02_Ss	GO:0000278
g1230_chr02_Ss	GO:0007059
g1230_chr02_Ss	GO:0048285
g1230_chr02_Ss	GO:0043167
g1230_chr02_Ss	GO:0005694
g1230_chr02_Ss	GO:0005634
g1233_chr02_Ss	GO:0005737	probable heat shock protein 10 (chaperonin cpn10)
g1233_chr02_Ss	GO:0006457
g1233_chr02_Ss	GO:0008150
g1233_chr02_Ss	GO:0043167
g1234_chr02_Ss	GO:0005737	probable heat-shock protein hsp60
g1234_chr02_Ss	GO:0043167
g1234_chr02_Ss	GO:0006457
g1236_chr02_Ss	GO:0005634	probable mago nashi protein
g1237_chr02_Ss	GO:0005856	probable tubulin beta chain
g1237_chr02_Ss	GO:0070271
g1237_chr02_Ss	GO:0055086
g1237_chr02_Ss	GO:0008150
g1237_chr02_Ss	GO:0003924
g1237_chr02_Ss	GO:0005198
g1237_chr02_Ss	GO:0005737
g1237_chr02_Ss	GO:0043167
g1239_chr02_Ss	GO:0006468	related to snf1-carbon catabolite derepressing ser thr protein kinase
g1239_chr02_Ss	GO:0043167
g1239_chr02_Ss	GO:0016301
g1239_chr02_Ss	EC:2.7.11
g123_chr01_Ss	GO:0005975	probable dak2-dihydroxyacetone kinase
g123_chr01_Ss	GO:0016301
g123_chr01_Ss	GO:0008150
g123_chr01_Ss	GO:0043167
g123_chr01_Ss	EC:2.7.1.29
g1240_chr02_Ss	GO:0055085	vacuolar calcium ion transporter h(+) exchanger
g1240_chr02_Ss	GO:0016020
g1240_chr02_Ss	GO:0005773
g1240_chr02_Ss	GO:0006873
g1240_chr02_Ss	GO:0022857
g1240_chr02_Ss	GO:0006811
g1243_chr02_Ss	GO:0043167	conserved hypothetical protein
g1243_chr02_Ss	GO:0004386
g1243_chr02_Ss	GO:0003677
g1245_chr02_Ss	GO:0001071	60s ribosomal protein l7
g1245_chr02_Ss	GO:0006366
g1245_chr02_Ss	GO:0005634
g1245_chr02_Ss	GO:0043167
g1248_chr02_Ss	GO:0008150	probable chimeric spermidine synthase saccharopine reductase
g1248_chr02_Ss	GO:0016491
g1248_chr02_Ss	GO:0003674
g1249_chr02_Ss	GO:0006352	tafii28-domain-containing protein
g1249_chr02_Ss	GO:0006366
g1249_chr02_Ss	GO:0005634
g1249_chr02_Ss	GO:0003674
g1250_chr02_Ss	GO:0016874	related to phenylacetyl- ligase
g1250_chr02_Ss	GO:0008150
g1251_chr02_Ss	GO:0016491	flavin-binding monooxygenase-like
g1256_chr02_Ss	GO:0008135	probable mef1-translation elongation factor mitochondrial
g1256_chr02_Ss	GO:0005575
g1256_chr02_Ss	GO:0006414
g1256_chr02_Ss	GO:0055086
g1256_chr02_Ss	GO:0003924
g1256_chr02_Ss	GO:0043167
g1257_chr02_Ss	GO:0043167	c2h2 type zinc finger containing protein
g1257_chr02_Ss	GO:0003674
g1258_chr02_Ss	GO:0003674	metallo-beta-lactamase domain-containing protein
g1259_chr02_Ss	GO:0003674	related to acid phosphatase
g125_chr01_Ss	GO:0016020	related to membrane peroxisomal
g1260_chr02_Ss	GO:0016491	related to cell surface ferroxidase
g1260_chr02_Ss	GO:0008150
g1260_chr02_Ss	GO:0043167
g1261_chr02_Ss	GO:0003674	chitin synthase hyaluronan synthase
g1261_chr02_Ss	GO:0008150
g1262_chr02_Ss	GO:0008150	related to c2h2 zinc finger protein
g1262_chr02_Ss	GO:0003677
g1262_chr02_Ss	GO:0005634
g1262_chr02_Ss	GO:0043167
g1263_chr02_Ss	GO:0016020	probable zinc metallo-protease
g1263_chr02_Ss	GO:0008233
g1263_chr02_Ss	GO:0008150
g1263_chr02_Ss	GO:0051604
g1263_chr02_Ss	EC:3.4.24
g1267_chr02_Ss	GO:0003674	telomere-linked helicase 1
g1267_chr02_Ss	GO:0004386
g1268_chr03_Ss	GO:0003674	telomere-linked helicase 1
g1268_chr03_Ss	GO:0004386
g1269_chr03_Ss	GO:0005856	related to dynactin subunit p62
g126_chr01_Ss	GO:0003674	probable prp19-non-snrnp spliceosome component required for dna
g126_chr01_Ss	GO:0005575
g126_chr01_Ss	GO:0070647
g126_chr01_Ss	EC:6.3.2.19
g1270_chr03_Ss	GO:0006629	probable erg20-farnesyl-pyrophosphate synthetase
g1270_chr03_Ss	GO:0003674
g1271_chr03_Ss	GO:0006260	probable dna replication licensing factor
g1271_chr03_Ss	GO:0003677
g1271_chr03_Ss	GO:0008150
g1271_chr03_Ss	GO:0004386
g1271_chr03_Ss	GO:0043167
g1271_chr03_Ss	GO:0005575
g1271_chr03_Ss	GO:0005634
g1273_chr03_Ss	GO:0016301	related to serine threonine-protein kinase
g1273_chr03_Ss	GO:0006468
g1273_chr03_Ss	GO:0043167
g1274_chr03_Ss	GO:0016829	holocytochrome c synthase
g1274_chr03_Ss	GO:0005739
g1274_chr03_Ss	EC:4.4.1.17
g1275_chr03_Ss	GO:0051186	related to coq2-para-hydroxybenzoate--polyprenyltransferase
g1275_chr03_Ss	GO:0016020
g1275_chr03_Ss	GO:0016765
g1275_chr03_Ss	EC:2.5.1
g1277_chr03_Ss	GO:0012505	conserved hypothetical protein
g1277_chr03_Ss	GO:0016020
g1277_chr03_Ss	GO:0005634
g1277_chr03_Ss	GO:0006997
g1277_chr03_Ss	GO:0051169
g1277_chr03_Ss	GO:0015931
g1279_chr03_Ss	GO:0008092	related to actin-interacting protein aip3
g127_chr01_Ss	GO:0006366	related to transcriptional activator acu-15
g127_chr01_Ss	GO:0043167
g127_chr01_Ss	GO:0001071
g127_chr01_Ss	GO:0003677
g127_chr01_Ss	GO:0005634
g1281_chr03_Ss	GO:0008150	fungal specific transcription factor domain-containing protein
g1283_chr03_Ss	GO:0016779	probable dna polymerase delta catalytic subunit
g1283_chr03_Ss	GO:0006260
g1283_chr03_Ss	GO:0003677
g1283_chr03_Ss	GO:0003674
g1283_chr03_Ss	EC:2.7.7.7
g1284_chr03_Ss	GO:0003674	probable pcs60-amp-binding peroxisomal
g1284_chr03_Ss	GO:0008150
g1285_chr03_Ss	GO:0016746	related to cat2-carnitine o-acetyltransferase
g1287_chr03_Ss	GO:0043167	probable neutral trehalase
g1287_chr03_Ss	GO:0009311
g1287_chr03_Ss	GO:0016798
g1287_chr03_Ss	GO:0005739
g1287_chr03_Ss	EC:3.2.1.28
g1288_chr03_Ss	GO:0006413	probable sui2-translation initiation factor eif-2 alpha chain
g1288_chr03_Ss	GO:0005737
g1288_chr03_Ss	GO:0008135
g128_chr01_Ss	GO:0005737	related to spt3-general transcriptional adaptor or co-activator
g128_chr01_Ss	GO:0008150
g128_chr01_Ss	GO:0043167
g128_chr01_Ss	GO:0003674
g128_chr01_Ss	GO:0006366
g128_chr01_Ss	EC:3.6.1.1
g1291_chr03_Ss	GO:0003674	related to acyl-coa long-chain specific precursor
g1291_chr03_Ss	GO:0043167
g1291_chr03_Ss	GO:0016491
g1291_chr03_Ss	GO:0008150
g1291_chr03_Ss	EC:1.3.99.3
g1292_chr03_Ss	GO:0008168	probable nop2-nucleolar protein
g1292_chr03_Ss	GO:0003723
g1292_chr03_Ss	GO:0006364
g1292_chr03_Ss	GO:0008150
g1292_chr03_Ss	GO:0005575
g1294_chr03_Ss	GO:0030234	conserved hypothetical protein
g1294_chr03_Ss	GO:0023052
g1294_chr03_Ss	GO:0055086
g1295_chr03_Ss	GO:0043167	related to ysh1-component of pre-mrna polyadenylation factor pf i
g1295_chr03_Ss	GO:0004518
g1295_chr03_Ss	GO:0008150
g1295_chr03_Ss	GO:0006397
g1295_chr03_Ss	GO:0005634
g1296_chr03_Ss	GO:0005840	related to mrpl44-mitochondrial ribosomal large subunit
g1298_chr03_Ss	GO:0005737	arginyl-trna synthetase
g1298_chr03_Ss	GO:0016874
g1298_chr03_Ss	GO:0006418
g1298_chr03_Ss	GO:0043167
g1298_chr03_Ss	EC:6.1.1.19
g129_chr01_Ss	GO:0003674	probable bat2-branched-chain-amino-acid transaminase
g129_chr01_Ss	GO:0006520
g129_chr01_Ss	GO:0005634
g129_chr01_Ss	EC:2.6.1.42
g12_chr01_Ss	GO:0008150	nadp-dependent l-serine l-allo-threonine dehydrogenase ydfg
g12_chr01_Ss	GO:0016491
g1300_chr03_Ss	GO:0005975	alpha-l-arabinofuranosidase b domain protein
g1300_chr03_Ss	GO:0016798
g1300_chr03_Ss	EC:3.2.1.55
g1302_chr03_Ss	GO:0005815	related to gamma-tubulin complex component 2
g1302_chr03_Ss	GO:0007010
g1302_chr03_Ss	GO:0005856
g1303_chr03_Ss	GO:0003677	5 -3 exonuclease xrn1 kem1 sep1
g1304_chr03_Ss	GO:0022857	related to hxt1-low-affinity hexose facilitator
g1304_chr03_Ss	GO:0016020
g1304_chr03_Ss	GO:0055085
g1306_chr03_Ss	GO:0006629	related to sur2-sphingosine hydroxylase
g1306_chr03_Ss	GO:0016491
g1306_chr03_Ss	GO:0043167
g1306_chr03_Ss	GO:0016020
g1306_chr03_Ss	GO:0008150
g1307_chr03_Ss	GO:0043167	probable qcr2-40 kda ubiquinol cytochrome-c reductase core protein 2
g1307_chr03_Ss	GO:0003674
g1307_chr03_Ss	GO:0008150
g1309_chr03_Ss	GO:0003674	related to xpa binding protein
g130_chr01_Ss	GO:0055085	related to nicotinamide mononucleotide permease
g130_chr01_Ss	GO:0016020
g1310_chr03_Ss	GO:0001071	potential fungal zinc cluster transcription factor
g1310_chr03_Ss	GO:0006366
g1310_chr03_Ss	GO:0005634
g1310_chr03_Ss	GO:0043167
g1312_chr03_Ss	GO:0003674	probable mtr4-involved in nucleocytoplasmic transport of mrna
g1312_chr03_Ss	GO:0043167
g1312_chr03_Ss	GO:0004386
g1312_chr03_Ss	GO:0016887
g1314_chr03_Ss	GO:0003674	related to 5`-nucleotidase precursor
g1314_chr03_Ss	GO:0055086
g1315_chr03_Ss	GO:0048193	snare domain protein
g1315_chr03_Ss	GO:0016020
g1315_chr03_Ss	GO:0043167
g1317_chr03_Ss	GO:0008150	related to protein farnesyltransferase alpha subunit
g1317_chr03_Ss	GO:0016765
g1317_chr03_Ss	EC:2.5.1
g1319_chr03_Ss	GO:0006629	related to coq1-hexaprenyl pyrophosphate synthetase precursor
g1319_chr03_Ss	GO:0003674
g131_chr01_Ss	GO:0016874	related to amidase
g131_chr01_Ss	GO:0016810
g1320_chr03_Ss	GO:0005737	l-rhamnose mutarotase
g1320_chr03_Ss	GO:0005975
g1320_chr03_Ss	GO:0016853
g1321_chr03_Ss	GO:0023052	related to serine threonine protein kinase
g1321_chr03_Ss	GO:0004871
g1321_chr03_Ss	GO:0006468
g1321_chr03_Ss	GO:0016301
g1321_chr03_Ss	GO:0008150
g1321_chr03_Ss	GO:0043167
g1321_chr03_Ss	EC:2.7.11
g1323_chr03_Ss	GO:0055085	related to yia6-pvruvate transporter of the mitochondrial inner membrane
g1323_chr03_Ss	GO:0016020
g1324_chr03_Ss	GO:0016874	related to general amidase
g1324_chr03_Ss	GO:0016810
g1325_chr03_Ss	GO:0016491	probable erg4-sterol c-24 reductase
g1325_chr03_Ss	GO:0006629
g1325_chr03_Ss	GO:0016020
g1325_chr03_Ss	GO:0005783
g1325_chr03_Ss	GO:0008150
g1325_chr03_Ss	EC:1.3.1.71
g1327_chr03_Ss	GO:0003674	related to transposase (c-terminal fragment)
g1328_chr03_Ss	GO:0005840	probable rpl29-60s large subunit ribosomal protein
g1328_chr03_Ss	GO:0003735
g1328_chr03_Ss	GO:0008150
g1329_chr03_Ss	GO:0003674	hypothetical protein PHSY_004062
g1329_chr03_Ss	GO:0008150
g132_chr01_Ss	GO:0003674	probable udp-glucose 6-dehydrogenase
g132_chr01_Ss	GO:0016491
g132_chr01_Ss	GO:0008150
g132_chr01_Ss	EC:1.1.1.22
g1330_chr03_Ss	GO:0043167	phd zn-finger protein
g1332_chr03_Ss	GO:0006457	probable peptidyl-prolyl cis-trans isomerase
g1332_chr03_Ss	GO:0018193
g1332_chr03_Ss	GO:0016853
g1332_chr03_Ss	EC:5.2.1.8
g1333_chr03_Ss	GO:0005694	probable histone h2a
g1333_chr03_Ss	GO:0006281
g1333_chr03_Ss	GO:0003677
g1333_chr03_Ss	GO:0006325
g1333_chr03_Ss	GO:0070271
g1333_chr03_Ss	GO:0003674
g1333_chr03_Ss	GO:0005634
g1334_chr03_Ss	GO:0005694	histone h2b
g1334_chr03_Ss	GO:0003677
g1334_chr03_Ss	GO:0006325
g1334_chr03_Ss	GO:0070271
g1334_chr03_Ss	GO:0005634
g1334_chr03_Ss	GO:0003674
g1335_chr03_Ss	GO:0008150	vacuolar sorting protein vps24
g1337_chr03_Ss	GO:0008150	related to aquaporin 3
g1337_chr03_Ss	GO:0016020
g1337_chr03_Ss	GO:0003674
g1339_chr03_Ss	GO:0016301	likely protein kinase
g1339_chr03_Ss	GO:0006468
g1339_chr03_Ss	GO:0043167
g133_chr01_Ss	GO:0003674	related to protein involved in hyphal branching
g1340_chr03_Ss	GO:0043167	protein kinase
g1343_chr03_Ss	GO:0016757	related to udp-glucose:glycoprotein glucosyltransferase precursor
g1343_chr03_Ss	GO:0006486
g1343_chr03_Ss	GO:0055086
g1343_chr03_Ss	EC:2.4.1
g1345_chr03_Ss	GO:0016301	dual specificity protein kinase fuz7
g1345_chr03_Ss	GO:0006468
g1345_chr03_Ss	GO:0043167
g1345_chr03_Ss	EC:2.7.11
g1345_chr03_Ss	EC:2.7.10
g1348_chr03_Ss	GO:0003674	guanyl nucleotide exchange factor sql2
g1348_chr03_Ss	GO:0005575
g1348_chr03_Ss	GO:0023052
g1349_chr03_Ss	GO:0045333	probable kgd2-dihydrolipoyl transsuccinylase component of the alpha-ketoglutarate dehydrogenase complex
g1349_chr03_Ss	GO:0005737
g1349_chr03_Ss	GO:0016746
g1349_chr03_Ss	EC:2.3.1.61
g134_chr01_Ss	GO:0003674	protein phosphatase 2c
g134_chr01_Ss	GO:0008150
g1353_chr03_Ss	GO:0043167	pyrc_ustma ame: full=dihydroorotase short=dhoase
g1353_chr03_Ss	GO:0055086
g1353_chr03_Ss	GO:0016810
g1353_chr03_Ss	GO:0005737
g1353_chr03_Ss	GO:0005634
g1353_chr03_Ss	EC:3.5.2.3
g135_chr01_Ss	GO:0008150	acyl- dehydrogenase
g135_chr01_Ss	GO:0016491
g135_chr01_Ss	EC:1.3.99.3
g1360_chr03_Ss	GO:0019899	related to importin 11
g1360_chr03_Ss	GO:0008150
g1360_chr03_Ss	GO:0005634
g1362_chr03_Ss	GO:0016746	related to n-acetyltransferase
g1362_chr03_Ss	EC:2.3.1
g1363_chr03_Ss	GO:0005737	probable frs2-phenylalanine--trna ligase beta cytosolic
g1363_chr03_Ss	GO:0006418
g1363_chr03_Ss	GO:0043167
g1363_chr03_Ss	GO:0016874
g1363_chr03_Ss	GO:0003723
g1363_chr03_Ss	EC:6.1.1.20
g1365_chr03_Ss	GO:0003674	transcription initiation factor subunit taf10
g1365_chr03_Ss	GO:0006352
g1365_chr03_Ss	GO:0005634
g1366_chr03_Ss	GO:0055085	permease of the major facilitator superfamily
g1366_chr03_Ss	GO:0016020
g1367_chr03_Ss	GO:0003723	probable prp8-u5 snrnp pre-mrna splicing factor
g1367_chr03_Ss	GO:0005634
g1367_chr03_Ss	GO:0006397
g1367_chr03_Ss	GO:0008380
g136_chr01_Ss	GO:0003674	related to l-lactate dehydrogenase (cytochrome b2)
g136_chr01_Ss	GO:0043167
g136_chr01_Ss	GO:0016491
g136_chr01_Ss	GO:0008150
g1371_chr03_Ss	GO:0005575	26s proteasome regulatory subunit rpn11
g1373_chr03_Ss	GO:0006468	related to ssk2-map kinase kinase kinase of the high osmolarity signal transduction pathway
g1373_chr03_Ss	GO:0043167
g1373_chr03_Ss	GO:0016301
g1373_chr03_Ss	EC:2.7.11
g1377_chr03_Ss	GO:0003674	formyl transferase domain-containing protein
g1377_chr03_Ss	GO:0008150
g1378_chr03_Ss	GO:0055085	permease of the major facilitator superfamily
g1378_chr03_Ss	GO:0016020
g1379_chr03_Ss	GO:0005740	related to mitochondrial inheritance component mdm12
g1379_chr03_Ss	GO:0016020
g1379_chr03_Ss	GO:0005783
g1379_chr03_Ss	GO:0007005
g1379_chr03_Ss	GO:0006605
g1379_chr03_Ss	GO:0055085
g1380_chr03_Ss	GO:0003674	dre2_ustma ame: full=fe-s cluster assembly protein dre2 ame: full=anamorsin homolog
g1380_chr03_Ss	GO:0008150
g1380_chr03_Ss	GO:0043167
g1380_chr03_Ss	GO:0006979
g1380_chr03_Ss	GO:0042221
g1380_chr03_Ss	GO:0005740
g1380_chr03_Ss	GO:0005634
g1381_chr03_Ss	GO:0008150	probable bud23-protein involved in bud-site selection
g1381_chr03_Ss	GO:0008168
g1382_chr03_Ss	GO:0043167	related to atpase family protein
g1386_chr03_Ss	GO:0006366	related to transcriptional activator mut3p
g1386_chr03_Ss	GO:0043167
g1386_chr03_Ss	GO:0001071
g1386_chr03_Ss	GO:0003677
g1386_chr03_Ss	GO:0005634
g1389_chr03_Ss	GO:0016757	alpha beta-hydrolase
g1389_chr03_Ss	GO:0008150
g1389_chr03_Ss	GO:0008233
g1389_chr03_Ss	EC:2.4.1.198
g138_chr01_Ss	GO:0008150	universal stress protein
g1390_chr03_Ss	GO:0016757	conserved hypothetical protein
g1390_chr03_Ss	GO:0008150
g1390_chr03_Ss	GO:0008233
g1390_chr03_Ss	EC:2.4.1.198
g1391_chr03_Ss	GO:0008092	related to kinesin
g1391_chr03_Ss	GO:0008150
g1391_chr03_Ss	GO:0043167
g1391_chr03_Ss	GO:0005856
g1391_chr03_Ss	GO:0003674
g1394_chr03_Ss	GO:0070271	uncharacterized conserved protein
g1396_chr03_Ss	GO:0016020	related to gpi transamidase component pig-s
g1396_chr03_Ss	GO:0005783
g1396_chr03_Ss	GO:0006497
g1396_chr03_Ss	GO:0006629
g1397_chr03_Ss	GO:0008150	related to -diketo-d-gluconic acid reductase
g1397_chr03_Ss	GO:0016491
g1398_chr03_Ss	GO:0003674	proline-rich protein
g139_chr01_Ss	GO:0016829	related to chitin deacetylase 1
g139_chr01_Ss	GO:0016810
g139_chr01_Ss	GO:0005975
g1400_chr03_Ss	GO:0001071	conserved hypothetical protein
g1400_chr03_Ss	GO:0006366
g1400_chr03_Ss	GO:0005634
g1400_chr03_Ss	GO:0043167
g1403_chr03_Ss	GO:0008213	related to ste14-farnesyl cysteine carboxyl-methyltransferase
g1403_chr03_Ss	GO:0008168
g1403_chr03_Ss	GO:0016020
g1403_chr03_Ss	GO:0008150
g1403_chr03_Ss	GO:0005783
g1403_chr03_Ss	EC:2.1.1.100
g1405_chr03_Ss	GO:0008150	protein prib
g1407_chr03_Ss	GO:0005840	related to 30s ribosomal protein s18
g1407_chr03_Ss	GO:0003735
g1407_chr03_Ss	GO:0008150
g1408_chr03_Ss	GO:0016746	tpa: arylamine n-acetyltransferase 1
g1408_chr03_Ss	GO:0008150
g1408_chr03_Ss	EC:2.3.1
g140_chr01_Ss	GO:0016746	potential polyamine n-acetyl transferase
g140_chr01_Ss	EC:2.3.1
g1412_chr03_Ss	GO:0004871	related to ncr1-transmembrane involved in sphingolipid metabolism
g1412_chr03_Ss	GO:0016020
g1415_chr03_Ss	GO:0016779	dna-directed rna polymerase iii subunit
g1415_chr03_Ss	GO:0008150
g1415_chr03_Ss	GO:0003674
g1415_chr03_Ss	EC:2.7.7.6
g1417_chr03_Ss	GO:0001071	hap2-like protein
g1417_chr03_Ss	GO:0008150
g141_chr01_Ss	GO:0005975	related to glucan -beta-glucosidase precursor
g141_chr01_Ss	GO:0016798
g1424_chr03_Ss	GO:0005975	related to endo- -beta-mannosidase
g1424_chr03_Ss	GO:0016798
g1425_chr03_Ss	GO:0008150	related to cell cycle checkpoint protein rad17
g1425_chr03_Ss	GO:0006281
g1425_chr03_Ss	GO:0005634
g1426_chr03_Ss	GO:0019899	related to nmd5-nam7p interacting protein (importin-8)
g1426_chr03_Ss	GO:0008150
g1426_chr03_Ss	GO:0005634
g1427_chr03_Ss	GO:0003677	related to translin
g1428_chr03_Ss	GO:0005575	u3 snornp-associated protein
g1429_chr03_Ss	GO:0005198	related to scs2-required for inositol metabolism
g142_chr01_Ss	GO:0008233	alpha beta hydrolase fold protein
g142_chr01_Ss	GO:0008150
g1431_chr03_Ss	GO:0008168	carbamoylphosphate synthase large subunit
g1431_chr03_Ss	EC:2.1.1
g1432_chr03_Ss	GO:0016020	vacuolar membrane-associated protein
g1432_chr03_Ss	GO:0005773
g1432_chr03_Ss	GO:0023052
g1433_chr03_Ss	GO:0016020	related to aur1-inositol phosphorylceramide synthase
g1433_chr03_Ss	GO:0003674
g1433_chr03_Ss	GO:0008150
g1437_chr03_Ss	GO:0043167	plp-dependent transferase
g1437_chr03_Ss	GO:0008150
g1437_chr03_Ss	GO:0003674
g1439_chr03_Ss	GO:0008150	related to gut2-glycerol-3-phosphate mitochondrial
g1439_chr03_Ss	GO:0005737
g1439_chr03_Ss	GO:0016491
g1439_chr03_Ss	GO:0043167
g1439_chr03_Ss	EC:1.1.5.3
g1440_chr03_Ss	GO:0055086	probable vma2-h+-atpase v1 domain 60 kd vacuolar
g1440_chr03_Ss	GO:0043167
g1440_chr03_Ss	GO:0022857
g1440_chr03_Ss	GO:0055085
g1440_chr03_Ss	GO:0006811
g1440_chr03_Ss	GO:0016020
g1441_chr03_Ss	GO:0003674	probable imp4-component of the u3 small nucleolar ribonucleoprotein
g1441_chr03_Ss	GO:0005575
g1442_chr03_Ss	GO:0005840	related to mrpl24-mitochondrial ribosomal large subunit
g1442_chr03_Ss	GO:0003735
g1442_chr03_Ss	GO:0008150
g1444_chr03_Ss	GO:0012505	probable sec23-component of copii coat of er-golgi vesicles
g1444_chr03_Ss	GO:0016020
g1444_chr03_Ss	GO:0016023
g1444_chr03_Ss	GO:0008150
g1444_chr03_Ss	GO:0048193
g1444_chr03_Ss	GO:0043167
g1446_chr03_Ss	GO:0016757	related to udp-n-acetylglucosaminyltransferase
g1448_chr03_Ss	GO:0005975	citrate synthase
g1448_chr03_Ss	GO:0005777
g1448_chr03_Ss	GO:0016746
g1448_chr03_Ss	GO:0045333
g1448_chr03_Ss	GO:0051186
g1448_chr03_Ss	GO:0005739
g1448_chr03_Ss	EC:2.3.3.1
g144_chr01_Ss	GO:0006629	related to lysophospholipase
g144_chr01_Ss	GO:0005737
g144_chr01_Ss	EC:3.1.1.1
g1451_chr03_Ss	GO:0006605	conserved hypothetical protein
g1451_chr03_Ss	GO:0055085
g1451_chr03_Ss	GO:0007005
g1451_chr03_Ss	GO:0005740
g1451_chr03_Ss	GO:0016020
g1455_chr03_Ss	GO:0005840	probable rpl19b-60s large subunit ribosomal protein
g1455_chr03_Ss	GO:0003735
g1455_chr03_Ss	GO:0008150
g1456_chr03_Ss	GO:0005840	probable 40s ribosomal protein s27
g1456_chr03_Ss	GO:0043167
g1456_chr03_Ss	GO:0003735
g1456_chr03_Ss	GO:0008150
g1457_chr03_Ss	GO:0043167	related to pfa4-palmitoyltransferase
g1457_chr03_Ss	GO:0005783
g1457_chr03_Ss	GO:0016020
g1457_chr03_Ss	GO:0003674
g1458_chr03_Ss	GO:0012505	probable ykt6-snare protein for endoplasmic reticulum-golgi transport
g1458_chr03_Ss	GO:0005737
g1458_chr03_Ss	GO:0003674
g1458_chr03_Ss	GO:0005794
g1458_chr03_Ss	GO:0016020
g1458_chr03_Ss	GO:0016746
g1458_chr03_Ss	GO:0061025
g1458_chr03_Ss	GO:0016050
g1458_chr03_Ss	GO:0048284
g1458_chr03_Ss	GO:0005773
g1458_chr03_Ss	GO:0007033
g1458_chr03_Ss	GO:0005739
g1458_chr03_Ss	EC:2.3.1
g145_chr01_Ss	GO:0043167	related to nadph quinone oxidoreductase homolog pig3
g145_chr01_Ss	GO:0016491
g145_chr01_Ss	GO:0008150
g1460_chr03_Ss	GO:0016020	probable -beta-d-glucan synthase subunit
g1460_chr03_Ss	GO:0006897
g1460_chr03_Ss	GO:0051049
g1460_chr03_Ss	GO:0005739
g1460_chr03_Ss	GO:0005975
g1460_chr03_Ss	GO:0005886
g1460_chr03_Ss	GO:0005856
g1460_chr03_Ss	GO:0005938
g1460_chr03_Ss	GO:0008150
g1460_chr03_Ss	GO:0016757
g1460_chr03_Ss	GO:0071554
g1460_chr03_Ss	GO:0051321
g1460_chr03_Ss	GO:0043934
g1460_chr03_Ss	EC:2.4.1.34
g1462_chr03_Ss	GO:0003674	related to gas1-glycophospholipid-anchored surface glycoprotein
g1462_chr03_Ss	GO:0005975
g1463_chr03_Ss	GO:0016020	rhomboid-domain-containing protein
g1463_chr03_Ss	GO:0008150
g1463_chr03_Ss	GO:0008233
g1463_chr03_Ss	EC:3.4.21
g1465_chr03_Ss	GO:0023052	small g-protein ras2
g1465_chr03_Ss	GO:0055086
g1465_chr03_Ss	GO:0003924
g1465_chr03_Ss	GO:0016020
g1465_chr03_Ss	GO:0043167
g1468_chr03_Ss	GO:0016887	probable replication licensing factor mcm4
g1468_chr03_Ss	GO:0005634
g1468_chr03_Ss	GO:0005694
g1468_chr03_Ss	GO:0006281
g1468_chr03_Ss	GO:0006310
g1468_chr03_Ss	GO:0005575
g1468_chr03_Ss	GO:0043167
g1468_chr03_Ss	GO:0003677
g1468_chr03_Ss	GO:0006260
g1468_chr03_Ss	GO:0004386
g1468_chr03_Ss	GO:0005737
g1469_chr03_Ss	GO:0008150	related to cdc20-cell division control protein
g1473_chr03_Ss	GO:0043167	probable gtp-binding protein rab11
g1473_chr03_Ss	GO:0023052
g1473_chr03_Ss	GO:0008150
g1475_chr03_Ss	GO:0022857	related to vps73-protein involved in vacuolar protein sorting
g1475_chr03_Ss	GO:0016020
g1475_chr03_Ss	GO:0055085
g1477_chr03_Ss	GO:0006629	related to lipase family
g1477_chr03_Ss	GO:0003674
g1477_chr03_Ss	EC:3.1.1.3
g1478_chr03_Ss	GO:0022857	probable sugar transporter
g1478_chr03_Ss	GO:0016020
g1478_chr03_Ss	GO:0055085
g1478_chr03_Ss	GO:0008643
g1483_chr03_Ss	GO:0001071	related to ascospore maturation 1 protein
g1483_chr03_Ss	GO:0003677
g1483_chr03_Ss	GO:0008150
g1484_chr03_Ss	GO:0006468	related to bck1 ser thr protein kinase of the mekk family
g1484_chr03_Ss	GO:0043167
g1484_chr03_Ss	GO:0016301
g1484_chr03_Ss	EC:2.7.11
g1485_chr03_Ss	GO:0043167	conserved hypothetical protein
g1486_chr03_Ss	GO:0006629	probable met22-protein ser thr phosphatase
g1486_chr03_Ss	GO:0016791
g1486_chr03_Ss	GO:0008150
g1486_chr03_Ss	EC:3.1.3.7
g1487_chr03_Ss	GO:0043167	c2h2 type zinc finger containing protein
g1487_chr03_Ss	GO:0003674
g1488_chr03_Ss	GO:0008150	probable dic1-mitochondrial dicarboxylate carrier protein
g1488_chr03_Ss	GO:0016020
g1488_chr03_Ss	GO:0005740
g148_chr01_Ss	GO:0006629	related to acetylhydrolase
g148_chr01_Ss	GO:0003674
g148_chr01_Ss	EC:3.1.1.47
g1491_chr03_Ss	GO:0019899	related to mtr10-involved in nuclear protein import
g1491_chr03_Ss	GO:0008150
g1491_chr03_Ss	GO:0005634
g1492_chr03_Ss	GO:0003674	probable vps4-vacuolar sorting protein
g1492_chr03_Ss	GO:0043167
g1492_chr03_Ss	EC:3.6.1.15
g1493_chr03_Ss	GO:0030234	related to tgf beta receptor associated protein-1
g1495_chr03_Ss	GO:0016746	probable succinyl-coa synthetase alpha gdp-forming
g1495_chr03_Ss	GO:0051186
g1495_chr03_Ss	GO:0016874
g1495_chr03_Ss	GO:0003674
g1495_chr03_Ss	GO:0005739
g1495_chr03_Ss	EC:2.3.3.8
g1495_chr03_Ss	EC:6.2.1.5
g1497_chr03_Ss	GO:0006468	probable pho85-cyclin-dependent protein kinase
g1497_chr03_Ss	GO:0043167
g1497_chr03_Ss	GO:0016301
g1497_chr03_Ss	EC:2.7.11
g1502_chr03_Ss	GO:0008150	probable mcm3-subunit of pre-replication complex
g1502_chr03_Ss	GO:0006260
g1502_chr03_Ss	GO:0005634
g1502_chr03_Ss	GO:0005737
g1502_chr03_Ss	GO:0006281
g1502_chr03_Ss	GO:0006310
g1502_chr03_Ss	GO:0003677
g1502_chr03_Ss	GO:0005575
g1502_chr03_Ss	GO:0016887
g1502_chr03_Ss	GO:0003674
g1502_chr03_Ss	GO:0055086
g1502_chr03_Ss	GO:0005694
g1502_chr03_Ss	GO:0043167
g1502_chr03_Ss	GO:0004386
g1502_chr03_Ss	EC:3.6.1.3
g1504_chr03_Ss	GO:0008150	nadh-ubiquinone oxidoreductase 304 kda subunit precursor
g1504_chr03_Ss	GO:0016491
g1504_chr03_Ss	EC:1.6.5.3
g1505_chr03_Ss	GO:0006397	breast carcinoma amplified sequence 2
g1508_chr03_Ss	GO:0001071	c6 transcription factor
g1508_chr03_Ss	GO:0006366
g1508_chr03_Ss	GO:0005634
g1508_chr03_Ss	GO:0043167
g1509_chr03_Ss	GO:0003674	cbs-domain-containing protein
g1510_chr03_Ss	GO:0043167	probable gtp-binding protein
g1511_chr03_Ss	GO:0015931	related to mrna export factor mex67
g1511_chr03_Ss	GO:0005634
g1514_chr03_Ss	GO:0003677	related to atp-dependent dna helicase
g1514_chr03_Ss	GO:0004386
g1514_chr03_Ss	GO:0016887
g1514_chr03_Ss	GO:0043167
g1515_chr03_Ss	GO:0008150	related to mef2-translation elongation mitochondrial
g1515_chr03_Ss	GO:0003674
g1515_chr03_Ss	GO:0016020
g1516_chr03_Ss	GO:0008135	related to mef2-translation elongation mitochondrial
g1516_chr03_Ss	GO:0016020
g1516_chr03_Ss	GO:0006811
g1516_chr03_Ss	GO:0006414
g1516_chr03_Ss	GO:0055086
g1516_chr03_Ss	GO:0003924
g1516_chr03_Ss	GO:0022857
g1516_chr03_Ss	GO:0043167
g1517_chr03_Ss	GO:0016020	related to bor1-boron efflux transporter
g1517_chr03_Ss	GO:0006811
g1517_chr03_Ss	GO:0055086
g1517_chr03_Ss	GO:0003924
g1517_chr03_Ss	GO:0022857
g1517_chr03_Ss	GO:0043167
g151_chr01_Ss	GO:0043167	related to zinc finger protein
g151_chr01_Ss	GO:0003674
g1521_chr03_Ss	GO:0016491	probable lys2-l-aminoadipate-semialdehyde large subunit
g1521_chr03_Ss	GO:0043167
g1521_chr03_Ss	GO:0008150
g1521_chr03_Ss	GO:0006520
g1521_chr03_Ss	EC:1.2.1.31
g1524_chr03_Ss	GO:0055086	related to abc transporter protein
g1524_chr03_Ss	GO:0043167
g1524_chr03_Ss	GO:0016887
g1524_chr03_Ss	GO:0016020
g1524_chr03_Ss	EC:3.6.1.3
g1527_chr03_Ss	GO:0008092	microtubule associated protein
g1527_chr03_Ss	GO:0000910
g1527_chr03_Ss	GO:0007010
g1527_chr03_Ss	GO:0043167
g1528_chr03_Ss	GO:0016301	related to branched chain alpha-ketoacid dehydrogenase kinase
g1528_chr03_Ss	GO:0043167
g1528_chr03_Ss	GO:0008150
g1533_chr03_Ss	GO:0016765	related to rib5-riboflavin alpha chain
g1533_chr03_Ss	GO:0006766
g1533_chr03_Ss	GO:0016491
g1533_chr03_Ss	GO:0008150
g1533_chr03_Ss	EC:2.5.1.9
g1536_chr03_Ss	GO:0008150	beta-alanine synthase
g1536_chr03_Ss	GO:0016810
g1537_chr03_Ss	GO:0043167	related to glucose dehydrogenase
g1537_chr03_Ss	GO:0016491
g1537_chr03_Ss	GO:0008150
g1537_chr03_Ss	EC:1.1.99.1
g1538_chr03_Ss	GO:0003674	dienelactone hydrolase
g153_chr01_Ss	GO:0008135	probable tuf1-translation elongation factor mitochondrial
g153_chr01_Ss	GO:0005575
g153_chr01_Ss	GO:0006414
g153_chr01_Ss	GO:0055086
g153_chr01_Ss	GO:0003924
g153_chr01_Ss	GO:0043167
g1540_chr03_Ss	GO:0016491	probable monooxygenase
g1541_chr03_Ss	GO:0016810	conserved hypothetical protein
g1541_chr03_Ss	GO:0008150
g1541_chr03_Ss	EC:3.5.1.25
g1544_chr03_Ss	GO:0005975	probable glucosamine-6-phosphate isomerase
g1544_chr03_Ss	GO:0016853
g1544_chr03_Ss	GO:0008150
g1544_chr03_Ss	EC:3.5.99.6
g1545_chr03_Ss	GO:0001071	c6 transcription factor
g1545_chr03_Ss	GO:0006366
g1545_chr03_Ss	GO:0005634
g1545_chr03_Ss	GO:0043167
g1546_chr03_Ss	GO:0005975	probable phosphomannomutase
g1546_chr03_Ss	GO:0043167
g1546_chr03_Ss	GO:0016853
g1547_chr03_Ss	GO:0006629	lipase class 3
g1547_chr03_Ss	GO:0003674
g1547_chr03_Ss	EC:3.1.1.3
g1549_chr03_Ss	GO:0003674	cytochrome p450
g1549_chr03_Ss	GO:0016491
g1549_chr03_Ss	GO:0043167
g1549_chr03_Ss	GO:0008150
g154_chr01_Ss	GO:0008150	related to spt5-transcription elongation protein
g154_chr01_Ss	GO:0006366
g154_chr01_Ss	GO:0006397
g154_chr01_Ss	GO:0005634
g154_chr01_Ss	GO:0006354
g1558_chr03_Ss	GO:0003674	probable dbp3- rna helicase required for pre-rrna processing
g1558_chr03_Ss	GO:0043167
g1558_chr03_Ss	GO:0004386
g1558_chr03_Ss	GO:0016887
g1559_chr03_Ss	GO:0008150	related to short chain dehydrogenase
g1559_chr03_Ss	GO:0016491
g155_chr01_Ss	GO:0043167	related to trna dihydrouridine synthase
g155_chr01_Ss	GO:0009451
g155_chr01_Ss	GO:0008033
g155_chr01_Ss	GO:0016491
g155_chr01_Ss	GO:0008150
g1562_chr03_Ss	GO:0016020	related to adiponectin receptor 1
g1565_chr03_Ss	GO:0003674	conserved hypothetical protein
g1565_chr03_Ss	GO:0043167
g1566_chr03_Ss	GO:0003674	probable cytochrome b5
g1566_chr03_Ss	GO:0043167
g1567_chr03_Ss	GO:0016757	related to rit1-initiator trna phosphoribosyl-transferase
g1570_chr03_Ss	GO:0043167	na+ or k+ p-type atpase
g1570_chr03_Ss	GO:0006811
g1570_chr03_Ss	GO:0016020
g1570_chr03_Ss	GO:0016887
g1570_chr03_Ss	GO:0022857
g1571_chr03_Ss	GO:0055085	related to abc transporter
g1571_chr03_Ss	GO:0016020
g1571_chr03_Ss	GO:0016887
g1571_chr03_Ss	GO:0022857
g1571_chr03_Ss	GO:0055086
g1571_chr03_Ss	GO:0043167
g1573_chr03_Ss	GO:0008150	related to estradiol 17 beta-dehydrogenase 4
g1573_chr03_Ss	GO:0016491
g1574_chr03_Ss	GO:0005737	related to rvs167-bar adaptor protein
g1576_chr03_Ss	GO:0005975	glycoside hydrolase
g1576_chr03_Ss	GO:0016798
g1577_chr03_Ss	GO:0005975	glycoside hydrolase
g1577_chr03_Ss	GO:0016798
g1580_chr03_Ss	GO:0008150	probable gcy1-galactose-induced protein of aldo keto reductase family
g1580_chr03_Ss	GO:0016491
g1581_chr03_Ss	GO:0003674	possible apospory-associated protein c
g1581_chr03_Ss	GO:0005975
g1581_chr03_Ss	GO:0016853
g1583_chr03_Ss	GO:0055085	inner membrane protein yico
g1583_chr03_Ss	GO:0016020
g1583_chr03_Ss	GO:0003674
g1589_chr03_Ss	GO:0016020	related to large neutral amino acid transporter 1
g1589_chr03_Ss	GO:0022857
g1589_chr03_Ss	GO:0055085
g1589_chr03_Ss	GO:0006865
g1591_chr03_Ss	GO:0003674	adp-ribose pyrophosphatase
g1592_chr03_Ss	GO:0006457	related to homolog subfamily a member 2
g1592_chr03_Ss	GO:0043167
g1592_chr03_Ss	GO:0003674
g1592_chr03_Ss	GO:0051082
g1592_chr03_Ss	GO:0009408
g1593_chr03_Ss	GO:0006401	uncharacterized conserved protein
g1593_chr03_Ss	GO:0003674
g1595_chr03_Ss	GO:0016798	related to endo-b-n-acetylglucosaminidase
g1595_chr03_Ss	GO:0005737
g1595_chr03_Ss	EC:3.2.1.96
g1597_chr03_Ss	GO:0003674	fumarylacetoacetate hydrolase
g1597_chr03_Ss	GO:0008150
g1598_chr03_Ss	GO:0003674	nad-p-binding protein
g1599_chr03_Ss	GO:0003674	related to aldose 1-epimerase precursor
g1599_chr03_Ss	GO:0005975
g1599_chr03_Ss	GO:0016853
g15_chr01_Ss	GO:0016491	conserved hypothetical protein
g15_chr01_Ss	GO:0008150
g15_chr01_Ss	GO:0043167
g1601_chr03_Ss	GO:0003674	glycosyl hydrolase
g1601_chr03_Ss	GO:0005975
g1602_chr03_Ss	GO:0008150	nad-p-binding protein
g1602_chr03_Ss	GO:0016491
g1606_chr03_Ss	GO:0016810	transthyretin and related proteins
g1606_chr03_Ss	GO:0055086
g1606_chr03_Ss	GO:0008150
g1606_chr03_Ss	EC:3.5.2.17
g1607_chr03_Ss	GO:0003674	20s regulatory subunit alpha type psma2 pre8
g1608_chr03_Ss	GO:0016491	probable gpx2-glutathione peroxidase
g1608_chr03_Ss	GO:0006979
g1608_chr03_Ss	GO:0008150
g1608_chr03_Ss	EC:1.11.1.9
g1611_chr03_Ss	GO:0008168	related to homocysteine s-methyltransferase
g1611_chr03_Ss	GO:0008150
g1611_chr03_Ss	EC:2.1.1.10
g1612_chr03_Ss	GO:0003674	related to deacetylase
g1613_chr03_Ss	GO:0016020	related to erg28-involved in synthesis of ergosterol
g1614_chr03_Ss	GO:0043167	related to dna ligase
g1614_chr03_Ss	GO:0006281
g1614_chr03_Ss	GO:0016874
g1614_chr03_Ss	GO:0006310
g1614_chr03_Ss	EC:6.5.1.1
g1615_chr03_Ss	GO:0008150	alpha beta-hydrolase
g1615_chr03_Ss	GO:0003674
g1618_chr03_Ss	GO:0003674	related to adenosine deaminase
g1618_chr03_Ss	GO:0055086
g161_chr01_Ss	GO:0016301	serine threonine protein kinase
g161_chr01_Ss	GO:0006468
g161_chr01_Ss	GO:0043167
g161_chr01_Ss	EC:2.7.10
g1620_chr03_Ss	GO:0016020	duf803-domain-containing protein
g1620_chr03_Ss	GO:0022857
g1620_chr03_Ss	GO:0006811
g1621_chr03_Ss	GO:0055085	related to graves disease carrier protein
g1621_chr03_Ss	GO:0016020
g1623_chr03_Ss	GO:0051186	related to molybdopterin synthase large subunit
g1624_chr03_Ss	GO:0008150	guanyl-specific ribonuclease u1
g1624_chr03_Ss	GO:0003723
g1624_chr03_Ss	GO:0004518
g1624_chr03_Ss	EC:3.1.27.3
g1625_chr03_Ss	GO:0003674	probable protein disulfide-isomerase precursor
g1625_chr03_Ss	GO:0008150
g1625_chr03_Ss	GO:0016853
g1625_chr03_Ss	GO:0016491
g1625_chr03_Ss	GO:0005783
g1627_chr03_Ss	GO:0043167	aromatic amino acid aminotransferase
g1627_chr03_Ss	GO:0008150
g1627_chr03_Ss	GO:0003674
g1629_chr03_Ss	GO:0008150	pin domain-like protein
g1629_chr03_Ss	GO:0006281
g1629_chr03_Ss	GO:0004518
g1629_chr03_Ss	EC:3.1
g1630_chr03_Ss	GO:0003674	related to beta 2
g1631_chr03_Ss	GO:0008150	related to erv2-flavin dependent sulfhydryl oxidase
g1631_chr03_Ss	GO:0016491
g1631_chr03_Ss	EC:1.8.3.2
g1632_chr03_Ss	GO:0003674	conserved hypothetical protein
g1632_chr03_Ss	GO:0005975
g1633_chr03_Ss	GO:0003674	galactose mutarotase-like protein
g1633_chr03_Ss	GO:0005975
g1633_chr03_Ss	GO:0016853
g1635_chr03_Ss	GO:0016791	phosphoglycerate mutase-like protein
g1635_chr03_Ss	EC:3.1.3.2
g1637_chr03_Ss	GO:0016020	related to oma1-metalloendopeptidase of the mitochondrial inner membrane
g1637_chr03_Ss	GO:0008233
g1637_chr03_Ss	GO:0008150
g1637_chr03_Ss	EC:3.4.24
g1639_chr03_Ss	GO:0009451	related to trm7-trna 2`-o-ribose methyltransferase
g1639_chr03_Ss	GO:0008168
g1641_chr03_Ss	GO:0008150	conserved hypothetical protein
g1641_chr03_Ss	GO:0008168
g1643_chr03_Ss	GO:0016020	probable kre2-alpha- -mannosyltransferase
g1643_chr03_Ss	GO:0016757
g1643_chr03_Ss	GO:0006486
g1643_chr03_Ss	EC:2.4.1
g1644_chr03_Ss	GO:0008150	related to 3-oxoacyl-(acyl carrier protein) reductase
g1644_chr03_Ss	GO:0016491
g1645_chr03_Ss	GO:0043167	mitochondrial plastidial beta-ketoacyl-acp reductase
g1645_chr03_Ss	GO:0008150
g1645_chr03_Ss	GO:0008233
g1645_chr03_Ss	EC:3.4.11
g164_chr01_Ss	GO:0008289	arf guanyl-nucleotide exchange factor
g164_chr01_Ss	GO:0043167
g164_chr01_Ss	GO:0023052
g164_chr01_Ss	GO:0003674
g1652_chr03_Ss	GO:0016791	related to acid phosphatase acp2 precursor
g1652_chr03_Ss	EC:3.1.3.2
g1653_chr03_Ss	GO:0006366	c6 transcription factor
g1653_chr03_Ss	GO:0043167
g1653_chr03_Ss	GO:0001071
g1653_chr03_Ss	GO:0003677
g1653_chr03_Ss	GO:0005634
g1654_chr03_Ss	GO:0003674	conserved hypothetical protein
g1655_chr03_Ss	GO:0016798	related to alpha-l-arabinofuranosidase i precursor
g1655_chr03_Ss	GO:0005975
g1655_chr03_Ss	EC:3.2.1.55
g1656_chr03_Ss	GO:0016798	related to alpha-l-arabinofuranosidase i precursor
g1656_chr03_Ss	GO:0005975
g1656_chr03_Ss	EC:3.2.1.55
g1657_chr03_Ss	GO:0003674	related to alpha-aminoadipate reductase
g1657_chr03_Ss	GO:0008150
g165_chr01_Ss	GO:0008150	probable multifunctional beta-oxidation protein
g165_chr01_Ss	GO:0016491
g1660_chr03_Ss	GO:0043167	related to zinc finger dhhc domain containing protein 2
g1661_chr03_Ss	GO:0043167	regulatory protein mlp and related lim proteins
g1662_chr03_Ss	GO:0005938	related to exocyst complex component exo70
g1662_chr03_Ss	GO:0006887
g1664_chr03_Ss	GO:0016746	probable acetyl- c-acyltransferase precursor
g1664_chr03_Ss	GO:0008150
g1665_chr03_Ss	GO:0016020	h+ nucleoside cotransporter
g1665_chr03_Ss	GO:0022857
g1665_chr03_Ss	GO:0008150
g1666_chr03_Ss	GO:0016020	dolichol phosphate-mannose biosynthesis regulatory protein
g1666_chr03_Ss	GO:0005783
g1666_chr03_Ss	GO:0008150
g1668_chr03_Ss	GO:0001071	related to inner mitochondrial membrane peptidase 2
g1668_chr03_Ss	GO:0003677
g1668_chr03_Ss	GO:0016020
g1668_chr03_Ss	GO:0008233
g1668_chr03_Ss	GO:0008150
g1669_chr03_Ss	GO:0001071	conserved hypothetical protein
g1669_chr03_Ss	GO:0003677
g1669_chr03_Ss	GO:0016020
g1669_chr03_Ss	GO:0008150
g166_chr01_Ss	GO:0016020	related to mmt1-mitochondrial iron transport protein
g166_chr01_Ss	GO:0022857
g166_chr01_Ss	GO:0006811
g166_chr01_Ss	GO:0055085
g1670_chr03_Ss	GO:0005575	vhs domain protein
g1670_chr03_Ss	GO:0008150
g1672_chr03_Ss	GO:0016746	related to carnitine acetyl transferase
g1674_chr03_Ss	GO:0043167	zinc finger protein
g1675_chr03_Ss	GO:0043167	pkhd-type hydroxylase
g1675_chr03_Ss	GO:0016491
g1675_chr03_Ss	GO:0008150
g1675_chr03_Ss	EC:1.14.11
g1676_chr03_Ss	GO:0008289	peroxisomal multifunctional enzyme type 2-like
g1679_chr03_Ss	GO:0008150	related to epoxide hydrolase 1
g1679_chr03_Ss	GO:0003674
g1679_chr03_Ss	EC:3.3.2.9
g167_chr01_Ss	GO:0008289	related to tandem ph domain-containing protein-2
g167_chr01_Ss	GO:0043167
g1680_chr03_Ss	GO:0008150	related to antibiotic biosynthesis protein
g1680_chr03_Ss	GO:0003674
g1683_chr03_Ss	GO:0008150	related to pet8 member of the mitochondrial carrier family
g1683_chr03_Ss	GO:0016020
g1684_chr03_Ss	GO:0005634	slx1_ustma ame: full=structure-specific endonuclease subunit slx1
g1684_chr03_Ss	GO:0005694
g1684_chr03_Ss	GO:0008150
g1684_chr03_Ss	GO:0004518
g1684_chr03_Ss	GO:0006310
g1684_chr03_Ss	GO:0006281
g1685_chr03_Ss	GO:0043167	arginase family protein
g1685_chr03_Ss	GO:0016810
g1686_chr03_Ss	GO:0016301	related to ribitol kinase
g1686_chr03_Ss	GO:0008150
g1686_chr03_Ss	GO:0003674
g1686_chr03_Ss	GO:0005975
g1687_chr03_Ss	GO:0003674	related to pth2-aminoacyl-trna hydrolase
g1687_chr03_Ss	EC:3.1.1.29
g1688_chr03_Ss	GO:0016491	nadp-dependent alcohol dehydrogenase
g1688_chr03_Ss	GO:0008150
g1688_chr03_Ss	GO:0043167
g1688_chr03_Ss	EC:1.1.1.2
g1689_chr03_Ss	GO:0022857	related to arsenite transporter arr3
g1689_chr03_Ss	GO:0016020
g1689_chr03_Ss	GO:0006811
g1690_chr03_Ss	GO:0003674	related to cytochrome p450
g1690_chr03_Ss	GO:0016491
g1690_chr03_Ss	GO:0043167
g1690_chr03_Ss	GO:0008150
g1693_chr03_Ss	GO:0004871	phosphoinositide-specific phospholipase c
g1693_chr03_Ss	GO:0003674
g1693_chr03_Ss	GO:0023052
g1693_chr03_Ss	GO:0006629
g1693_chr03_Ss	EC:3.1.4.11
g1696_chr03_Ss	GO:0055085	related to git1-glycerophosphoinositol transporter also able to mediate low-affinity phosphate transport
g1696_chr03_Ss	GO:0016020
g1696_chr03_Ss	GO:0022857
g1698_chr03_Ss	GO:0016491	related to nadh oxidase
g1698_chr03_Ss	GO:0008150
g1698_chr03_Ss	GO:0043167
g1699_chr03_Ss	GO:0003674	related to glutathione-s-transferase
g169_chr01_Ss	GO:0003674	related to para-nitrobenzyl esterase
g16_chr01_Ss	GO:0003674	glycosyl hydrolase
g16_chr01_Ss	GO:0005975
g1701_chr03_Ss	GO:0043167	related to gmc type oxidoreductase
g1701_chr03_Ss	GO:0016491
g1701_chr03_Ss	GO:0008150
g1701_chr03_Ss	EC:1.1.99.1
g1704_chr03_Ss	GO:0005737	probable gal7-udp-glucose--hexose-1-phosphate uridylyltransferase
g1704_chr03_Ss	GO:0005975
g1704_chr03_Ss	GO:0016779
g1704_chr03_Ss	GO:0043167
g1704_chr03_Ss	EC:2.7.7.12
g1705_chr03_Ss	GO:0001071	conserved hypothetical protein
g1705_chr03_Ss	GO:0006366
g1705_chr03_Ss	GO:0005634
g1705_chr03_Ss	GO:0043167
g1707_chr03_Ss	GO:0006629	endonuclease exonuclease phosphatase
g1709_chr03_Ss	GO:0008150	short-chain dehydrogenase
g1709_chr03_Ss	GO:0016491
g170_chr01_Ss	GO:0043167	hypothetical protein UM00155.1
g1710_chr03_Ss	GO:0016020	conserved hypothetical protein
g1712_chr03_Ss	GO:0055085	related to multidrug resistance proteins
g1712_chr03_Ss	GO:0016020
g1713_chr03_Ss	GO:0043167	probable alcohol dehydrogenase
g1713_chr03_Ss	GO:0016491
g1713_chr03_Ss	GO:0008150
g1715_chr03_Ss	GO:0008233	related to carboxypeptidase
g1715_chr03_Ss	GO:0008150
g1715_chr03_Ss	EC:3.4.16
g1716_chr03_Ss	GO:0008233	probable serine-type carboxypeptidase f precursor
g1716_chr03_Ss	GO:0008150
g1716_chr03_Ss	EC:3.4.16
g1719_chr03_Ss	GO:0022857	related to quinate permease
g1719_chr03_Ss	GO:0016020
g1719_chr03_Ss	GO:0055085
g171_chr01_Ss	GO:0008150	2og-fe oxygenase
g171_chr01_Ss	GO:0016491
g171_chr01_Ss	EC:1.14.11
g1720_chr03_Ss	GO:0005739	probable guf1-gtp-binding protein
g1720_chr03_Ss	GO:0008150
g1720_chr03_Ss	GO:0043167
g1720_chr03_Ss	GO:0005740
g1720_chr03_Ss	GO:0016020
g1720_chr03_Ss	GO:0055086
g1720_chr03_Ss	GO:0003674
g1720_chr03_Ss	GO:0006417
g1720_chr03_Ss	GO:0003924
g1727_chr03_Ss	GO:0005975	related to endo- -beta-glucanase
g1727_chr03_Ss	GO:0016798
g1728_chr03_Ss	GO:0055085	multidrug transporter
g1728_chr03_Ss	GO:0016020
g1729_chr03_Ss	GO:0016746	concanavalin a-like lectin glucanase
g172_chr01_Ss	GO:0016301	pyruvate kinase
g172_chr01_Ss	GO:0008150
g172_chr01_Ss	GO:0043167
g172_chr01_Ss	GO:0005975
g172_chr01_Ss	GO:0006091
g172_chr01_Ss	EC:2.7.1.40
g1731_chr03_Ss	GO:0003674	related to succinyl-coa ligase
g1732_chr03_Ss	GO:0016874	related to succinyl-coa ligase
g1732_chr03_Ss	GO:0008150
g1733_chr03_Ss	GO:0005575	ubiquitin carboxyl-terminal hydrolase
g1733_chr03_Ss	GO:0051603
g1733_chr03_Ss	GO:0003674
g1733_chr03_Ss	EC:3.1.2.15
g1734_chr03_Ss	GO:0001071	related to ccaat-binding transcription factor subunit aab-1
g1734_chr03_Ss	GO:0003677
g1734_chr03_Ss	GO:0003674
g1734_chr03_Ss	GO:0005634
g1734_chr03_Ss	GO:0008150
g1735_chr03_Ss	GO:0003674	related to aspartate-trna ligase
g1735_chr03_Ss	GO:0006418
g1735_chr03_Ss	GO:0043167
g1735_chr03_Ss	GO:0016874
g1735_chr03_Ss	GO:0005737
g1735_chr03_Ss	EC:6.1.1.12
g1737_chr03_Ss	GO:0043167	related to alcohol dehydrogenase
g1737_chr03_Ss	GO:0016491
g1737_chr03_Ss	GO:0008150
g173_chr01_Ss	GO:0016020	long chain fatty acid elongase
g1741_chr03_Ss	GO:0016853	related to - -dienoyl-coa isomerase precursor
g1741_chr03_Ss	GO:0008150
g1742_chr03_Ss	GO:0006397	splicing coactivator srm160 subunit srm160
g1746_chr03_Ss	GO:0055086	related to cdd1-cytidine deaminase
g1746_chr03_Ss	GO:0016810
g1746_chr03_Ss	GO:0043167
g1746_chr03_Ss	EC:3.5.4.5
g1747_chr03_Ss	GO:0055085	mfs general substrate transporter
g1747_chr03_Ss	GO:0016020
g1748_chr03_Ss	GO:0016020	related to na+ h+-exchanging protein
g1748_chr03_Ss	GO:0006811
g1748_chr03_Ss	GO:0055085
g1748_chr03_Ss	GO:0022857
g1749_chr03_Ss	GO:0016301	probable xks1-xylulokinase
g1749_chr03_Ss	GO:0008150
g1749_chr03_Ss	GO:0003674
g1749_chr03_Ss	GO:0005975
g1750_chr03_Ss	GO:0016491	2-nitropropane dioxygenase
g1750_chr03_Ss	GO:0008150
g1750_chr03_Ss	EC:1.13.12.16
g1751_chr03_Ss	GO:0003674	l-carnitine dehydratase
g1751_chr03_Ss	GO:0008150
g1752_chr03_Ss	GO:0016020	er to golgi vesicle protein transport sft2
g1752_chr03_Ss	GO:0008150
g1753_chr03_Ss	GO:0006366	fungal zinc cluster transcription factor
g1753_chr03_Ss	GO:0043167
g1753_chr03_Ss	GO:0004871
g1753_chr03_Ss	GO:0001071
g1753_chr03_Ss	GO:0023052
g1753_chr03_Ss	GO:0005634
g1754_chr03_Ss	GO:0016810	related to dal2-allantoinase
g1754_chr03_Ss	GO:0008150
g1754_chr03_Ss	EC:3.5.3.4
g1754_chr03_Ss	EC:3.5.3.19
g1755_chr03_Ss	GO:0006629	related to platelet-activating factor acetylhydrolase precursor
g1755_chr03_Ss	GO:0003674
g1755_chr03_Ss	EC:3.1.1.47
g1758_chr03_Ss	GO:0008150	related to channel protein
g1758_chr03_Ss	GO:0016020
g1758_chr03_Ss	GO:0003674
g1759_chr03_Ss	GO:0016779	probable catalytic subunit of dna polymerase zeta upr-1
g1759_chr03_Ss	GO:0006260
g1759_chr03_Ss	GO:0003677
g1759_chr03_Ss	GO:0003674
g1759_chr03_Ss	EC:2.7.7.7
g175_chr01_Ss	GO:0008150	probable sec17-transport vesicle fusion protein
g1760_chr03_Ss	GO:0043167	related to pms1-dna mismatch repair protein
g1760_chr03_Ss	GO:0006281
g1760_chr03_Ss	GO:0003677
g1760_chr03_Ss	GO:0005634
g1762_chr03_Ss	GO:0016020	c-8 sterol isomerase
g1762_chr03_Ss	GO:0005783
g1762_chr03_Ss	GO:0016853
g1762_chr03_Ss	GO:0006629
g1762_chr03_Ss	EC:5.3.3
g1764_chr03_Ss	GO:0003674	probable methylglutaconyl-coa mitochondrial precursor
g1764_chr03_Ss	GO:0008150
g1765_chr03_Ss	GO:0016874	related to 4-coumarate- ligase
g1765_chr03_Ss	GO:0008150
g1766_chr03_Ss	GO:0003674	related to acid sphingomyelinase
g1767_chr03_Ss	GO:0008150	alpha beta-hydrolase
g1767_chr03_Ss	GO:0003674
g1767_chr03_Ss	EC:3.3.2.9
g1771_chr03_Ss	GO:0008233	related to microsomal dipeptidase precursor
g1771_chr03_Ss	GO:0008150
g1771_chr03_Ss	EC:3.4.13
g1772_chr03_Ss	GO:0003674	related to alpha-glucosidase
g1772_chr03_Ss	GO:0005975
g1772_chr03_Ss	GO:0016798
g1776_chr03_Ss	GO:0055085	related to allantoate permease
g1776_chr03_Ss	GO:0016020
g1777_chr03_Ss	GO:0005975	probable suc2-invertase (sucrose hydrolyzing enzyme)
g1777_chr03_Ss	GO:0016798
g177_chr01_Ss	GO:0016746	conserved hypothetical protein
g177_chr01_Ss	EC:2.3.1
g1780_chr03_Ss	GO:0003674	related to cytochrome-c peroxidase precursor
g1780_chr03_Ss	GO:0043167
g1780_chr03_Ss	GO:0016491
g1780_chr03_Ss	GO:0008150
g1780_chr03_Ss	GO:0006979
g1780_chr03_Ss	EC:1.11.1.7
g1783_chr03_Ss	GO:0003674	unsaturated rhamnogalacturonan hydrolase
g1783_chr03_Ss	GO:0008150
g1784_chr03_Ss	GO:0016746	conserved hypothetical protein
g1784_chr03_Ss	EC:2.3.1
g1785_chr03_Ss	GO:0004518	related to uv-endonuclease uve-1
g1785_chr03_Ss	GO:0008150
g1785_chr03_Ss	GO:0006281
g1788_chr03_Ss	GO:0003674	conserved hypothetical protein
g1788_chr03_Ss	GO:0008168
g1788_chr03_Ss	GO:0008150
g1790_chr03_Ss	GO:0043167	alcohol dehydrogenase
g1790_chr03_Ss	GO:0005739
g1790_chr03_Ss	GO:0055086
g1790_chr03_Ss	GO:0051186
g1790_chr03_Ss	GO:0016491
g1790_chr03_Ss	GO:0006520
g1790_chr03_Ss	GO:0005975
g1790_chr03_Ss	GO:0006091
g1790_chr03_Ss	GO:0005634
g1790_chr03_Ss	EC:1.1.1.78
g1790_chr03_Ss	EC:1.1.1.1
g1791_chr03_Ss	GO:0055085	related to aminotriazole resistance protein
g1791_chr03_Ss	GO:0016020
g1792_chr03_Ss	GO:0008150	related to malonyl -acyl carrier protein transacylase
g1792_chr03_Ss	GO:0003674
g1793_chr03_Ss	GO:0003674	related to cytochrome p450 4f8
g1793_chr03_Ss	GO:0016491
g1793_chr03_Ss	GO:0043167
g1793_chr03_Ss	GO:0008150
g1797_chr03_Ss	GO:0001071	conserved hypothetical protein
g1797_chr03_Ss	GO:0006366
g1797_chr03_Ss	GO:0005634
g1797_chr03_Ss	GO:0043167
g1798_chr03_Ss	GO:0003674	transcriptional coactivator p100
g1798_chr03_Ss	GO:0005575
g1798_chr03_Ss	GO:0008150
g1799_chr03_Ss	GO:0016829	probable cyanate hydratase
g1799_chr03_Ss	GO:0008150
g1799_chr03_Ss	GO:0003677
g1799_chr03_Ss	EC:4.2.1.104
g179_chr01_Ss	GO:0003674	related to rna-binding region containing protein 2
g17_chr01_Ss	GO:0016020	steroid reductase
g17_chr01_Ss	GO:0005737
g17_chr01_Ss	GO:0016491
g17_chr01_Ss	GO:0006629
g1800_chr03_Ss	GO:0016829	acyl-coa synthetase
g1800_chr03_Ss	GO:0008150
g1804_chr03_Ss	GO:0043167	related to acyl-coenzyme a oxidase
g1804_chr03_Ss	GO:0005777
g1804_chr03_Ss	GO:0006629
g1804_chr03_Ss	GO:0016491
g1804_chr03_Ss	EC:1.3.3.6
g1804_chr03_Ss	EC:1.3.99.3
g1805_chr03_Ss	GO:0022857	related to ferroportin 1
g1805_chr03_Ss	GO:0016020
g1805_chr03_Ss	GO:0055085
g1805_chr03_Ss	GO:0006811
g1806_chr03_Ss	GO:0006366	conserved hypothetical protein
g1806_chr03_Ss	GO:0043167
g1806_chr03_Ss	GO:0001071
g1806_chr03_Ss	GO:0003677
g1806_chr03_Ss	GO:0005634
g1807_chr03_Ss	GO:0005737	galactokinase gal
g1807_chr03_Ss	GO:0005975
g1807_chr03_Ss	GO:0043167
g1807_chr03_Ss	GO:0016301
g1807_chr03_Ss	EC:2.7.1.6
g1809_chr03_Ss	GO:0001071	potential fungal zinc cluster transcription factor
g1809_chr03_Ss	GO:0006366
g1809_chr03_Ss	GO:0005634
g1809_chr03_Ss	GO:0043167
g1810_chr03_Ss	GO:0008150	short-chain dehydrogenase
g1810_chr03_Ss	GO:0016491
g1811_chr03_Ss	GO:0016746	diacylglycerol o-acyltransferase
g1811_chr03_Ss	GO:0006629
g1811_chr03_Ss	EC:2.3.1.20
g1813_chr03_Ss	GO:0016798	related to mannosyl-oligosaccharide alpha- -mannosidase precursor
g1813_chr03_Ss	GO:0043167
g1813_chr03_Ss	GO:0016020
g1813_chr03_Ss	EC:3.2.1.113
g1815_chr03_Ss	GO:0016746	2-enoyl- hydratase
g1815_chr03_Ss	GO:0008150
g1818_chr03_Ss	GO:0016020	conserved hypothetical protein
g1820_chr03_Ss	GO:0043167	atp-dependent dna helicase
g1820_chr03_Ss	GO:0004386
g1820_chr03_Ss	GO:0003677
g1822_chr03_Ss	GO:0008150	related to amidohydrolase
g1822_chr03_Ss	GO:0003674
g1823_chr03_Ss	GO:0016491	nitronate monooxygenase
g1823_chr03_Ss	GO:0008150
g1823_chr03_Ss	EC:1.13.12.16
g1823_chr03_Ss	EC:1.13.11
g1826_chr03_Ss	GO:0055085	probable mfs-multidrug-resistance transporter
g1826_chr03_Ss	GO:0016020
g182_chr01_Ss	GO:0008150	glycosyltransferase
g1830_chr03_Ss	GO:0016829	pterin-4-alpha-carbinolamine dehydratase
g1830_chr03_Ss	GO:0051186
g1830_chr03_Ss	EC:4.2.1.96
g1833_chr03_Ss	GO:0003674	conserved hypothetical protein
g1833_chr03_Ss	EC:3.1.1.23
g1834_chr03_Ss	GO:0016829	hydroxymethylglutaryl- lyase
g1834_chr03_Ss	GO:0008150
g1834_chr03_Ss	EC:4.1.3.4
g1839_chr03_Ss	GO:0005737	probable ham1-protein involved in dna repair
g1839_chr03_Ss	GO:0043167
g1839_chr03_Ss	GO:0003674
g1839_chr03_Ss	GO:0055086
g1839_chr03_Ss	GO:0005634
g1839_chr03_Ss	EC:3.6.1.19
g183_chr01_Ss	GO:0008150	related to cell division control protein 15
g1842_chr03_Ss	GO:0016765	related to family ii 2-keto-3-deoxy-d-arabino-heptulosonate 7-phosphate synthase
g1842_chr03_Ss	GO:0006520
g1842_chr03_Ss	EC:2.5.1.54
g1846_chr03_Ss	GO:0016301	related to urk1-uridine kinase
g1846_chr03_Ss	GO:0055086
g1846_chr03_Ss	GO:0003674
g1846_chr03_Ss	GO:0043167
g1846_chr03_Ss	GO:0008150
g1846_chr03_Ss	EC:2.7.1.48
g1847_chr03_Ss	GO:0003674	related to membrane steroid binding protein
g1849_chr03_Ss	GO:0003674	phosphoinositide phosphatase sac1
g1849_chr03_Ss	EC:3.1
g1850_chr03_Ss	GO:0016810	probable chitin deacetylase
g1850_chr03_Ss	GO:0005975
g1853_chr03_Ss	GO:0001071	transcription factor
g1853_chr03_Ss	GO:0006366
g1853_chr03_Ss	GO:0005634
g1853_chr03_Ss	GO:0043167
g1854_chr03_Ss	GO:0001071	transcription factor
g1854_chr03_Ss	GO:0006366
g1854_chr03_Ss	GO:0005634
g1854_chr03_Ss	GO:0043167
g1855_chr03_Ss	GO:0043167	choline dehydrogenase
g1855_chr03_Ss	GO:0016491
g1855_chr03_Ss	GO:0008150
g1855_chr03_Ss	EC:1.1.3.20
g1856_chr03_Ss	GO:0055085	drugsodium antiporter
g1856_chr03_Ss	GO:0042221
g1856_chr03_Ss	GO:0016020
g1856_chr03_Ss	GO:0022857
g1857_chr03_Ss	GO:0003674	related to 5-carboxyvanillate decarboxylase
g1857_chr03_Ss	GO:0008150
g1858_chr04_Ss	GO:0016020	na h exchanger family protein
g1858_chr04_Ss	GO:0006811
g1858_chr04_Ss	GO:0055085
g1858_chr04_Ss	GO:0022857
g1859_chr04_Ss	GO:0003674	related to calmodulin-dependent protein kinase
g1859_chr04_Ss	GO:0006468
g1859_chr04_Ss	GO:0043167
g1859_chr04_Ss	GO:0016301
g1859_chr04_Ss	EC:2.7.11
g185_chr01_Ss	GO:0006811	related to mnr2-manganese resistance protein
g185_chr01_Ss	GO:0016020
g185_chr01_Ss	GO:0022857
g185_chr01_Ss	GO:0055085
g1862_chr04_Ss	GO:0003677	conserved hypothetical protein
g1864_chr04_Ss	GO:0016874	related to 4-coumarate-- ligase 1
g1864_chr04_Ss	GO:0008150
g1867_chr04_Ss	GO:0016779	probable rpo31-dna-directed rna polymerase 160 kd subunit
g1867_chr04_Ss	GO:0008150
g1867_chr04_Ss	GO:0003677
g1867_chr04_Ss	GO:0003674
g1867_chr04_Ss	GO:0005634
g1867_chr04_Ss	GO:0043167
g1867_chr04_Ss	EC:2.7.7.6
g186_chr01_Ss	GO:0022857	related to cox8-cytochrome-c oxidase chain viii
g186_chr01_Ss	GO:0016491
g186_chr01_Ss	EC:1.9.3.1
g1871_chr04_Ss	GO:0016829	probable hem12-uroporphyrinogen decarboxylase
g1871_chr04_Ss	GO:0051186
g1871_chr04_Ss	EC:4.1.1.37
g1877_chr04_Ss	GO:0004518	related to dna exoribonuclease dhp1p
g1877_chr04_Ss	GO:0003674
g1877_chr04_Ss	GO:0008150
g1877_chr04_Ss	GO:0005634
g1877_chr04_Ss	GO:0043167
g1877_chr04_Ss	EC:3.1.13
g1882_chr04_Ss	GO:0008150	probable pmi40-mannose-6-phosphate isomerase
g1882_chr04_Ss	GO:0016853
g1884_chr04_Ss	GO:0005634	cgi-121-domain-containing protein
g1885_chr04_Ss	GO:0005739	nadh:ubiquinone oxidoreductase
g1885_chr04_Ss	GO:0016491
g1885_chr04_Ss	EC:1.6.5.3
g1888_chr04_Ss	GO:0016020	related to tlg2-member of the syntaxin family of t-snares
g1888_chr04_Ss	GO:0003674
g1888_chr04_Ss	GO:0008150
g1889_chr04_Ss	GO:0006486	related to dolichyl-phosphate-mannose-protein mannosyltransferase
g1889_chr04_Ss	GO:0016020
g1889_chr04_Ss	GO:0016757
g1889_chr04_Ss	EC:2.4.1.109
g1890_chr04_Ss	GO:0003674	related to yeh1-steryl ester hydrolase
g1890_chr04_Ss	GO:0006629
g1891_chr04_Ss	GO:0008565	molecular chaperone
g1891_chr04_Ss	GO:0006605
g1891_chr04_Ss	GO:0055085
g1893_chr04_Ss	GO:0005739	probable mrb1-mitochondrial p32 family protein
g1894_chr04_Ss	GO:0003674	related to rna-binding protein rnp24
g1895_chr04_Ss	GO:0005737	related to prolyl-trna synthetase
g1895_chr04_Ss	GO:0016874
g1895_chr04_Ss	GO:0006418
g1895_chr04_Ss	GO:0043167
g1895_chr04_Ss	EC:6.1.1.15
g1896_chr04_Ss	GO:0043167	acyl- dehydrogenase nm domain-like protein
g1896_chr04_Ss	GO:0016491
g1896_chr04_Ss	GO:0008150
g1896_chr04_Ss	EC:1.3.99.3
g1897_chr04_Ss	GO:0016791	related to cdc14-dual specificity phosphatase
g1897_chr04_Ss	GO:0000278
g1897_chr04_Ss	GO:0033043
g1897_chr04_Ss	GO:0051726
g1897_chr04_Ss	GO:0048285
g1897_chr04_Ss	GO:0006470
g1897_chr04_Ss	EC:3.1.3.48
g1897_chr04_Ss	EC:3.1.3
g1898_chr04_Ss	GO:0016874	probable uba1-ubiquitin-protein e1-like (ubiquitin-activating) enzyme
g1898_chr04_Ss	GO:0070647
g1898_chr04_Ss	GO:0043167
g189_chr01_Ss	GO:0003674	related to lipase 2 precursor
g18_chr01_Ss	GO:0008150	pns1_ustma ame: full=protein pns1
g18_chr01_Ss	GO:0005886
g18_chr01_Ss	GO:0016020
g1900_chr04_Ss	GO:0005975	related to chitinase
g1900_chr04_Ss	GO:0016798
g1900_chr04_Ss	GO:0008150
g1900_chr04_Ss	EC:3.2.1.14
g1902_chr04_Ss	GO:0003674	related to nsr1-nuclear localization sequence binding partial
g1903_chr04_Ss	GO:0003674	nad+ diphosphatase
g1904_chr04_Ss	GO:0008150	related to emg1-protein required for ribosome biogenesis
g1904_chr04_Ss	GO:0008168
g1905_chr04_Ss	GO:0001071	related to mbp1-transcription subunit of the mbf factor
g1905_chr04_Ss	GO:0003677
g1905_chr04_Ss	GO:0008150
g1908_chr04_Ss	GO:0051186	related to gephyrin
g1909_chr04_Ss	GO:0043167	cytoskeletal protein binding protein
g190_chr01_Ss	GO:0008150	prib protein
g1911_chr04_Ss	GO:0043167	acbp-domain-containing protein
g1912_chr04_Ss	GO:0016020	related to peroxisomal assembly protein pex3
g1912_chr04_Ss	GO:0005777
g1912_chr04_Ss	GO:0007031
g1913_chr04_Ss	GO:0006325	probable rvb1-ruvb-like protein
g1913_chr04_Ss	GO:0008150
g1913_chr04_Ss	GO:0006281
g1913_chr04_Ss	GO:0043167
g1913_chr04_Ss	GO:0004386
g1913_chr04_Ss	GO:0016887
g1913_chr04_Ss	GO:0005634
g1913_chr04_Ss	EC:3.6.1
g1914_chr04_Ss	GO:0016020	related to alpha- -mannosyltransferase
g1914_chr04_Ss	GO:0005783
g1914_chr04_Ss	GO:0016757
g1915_chr04_Ss	GO:0006352	conserved hypothetical protein
g1915_chr04_Ss	GO:0005634
g1915_chr04_Ss	GO:0003674
g1916_chr04_Ss	GO:0008150	probable got1-membrane protein required for er to golgi transport
g1919_chr04_Ss	GO:0006397	related to 80 kda nuclear cap binding protein
g1919_chr04_Ss	GO:0008380
g1919_chr04_Ss	GO:0015931
g1919_chr04_Ss	GO:0003723
g1919_chr04_Ss	GO:0005575
g1920_chr04_Ss	GO:0016779	related to ssn8-dna-directed rna polymerase ii holoenzyme and srb subcomplex cyclin c homolog
g1920_chr04_Ss	GO:0005634
g1920_chr04_Ss	GO:0008150
g1920_chr04_Ss	GO:0006468
g1920_chr04_Ss	GO:0051726
g1920_chr04_Ss	GO:0031399
g1920_chr04_Ss	GO:0019899
g1920_chr04_Ss	EC:2.7.7.6
g1921_chr04_Ss	GO:0008233	related to caax prenyl protease 2
g1921_chr04_Ss	GO:0016020
g1921_chr04_Ss	GO:0008150
g1922_chr04_Ss	GO:0023052	related to protein ste16
g1923_chr04_Ss	GO:0008150	thioredoxin-like protein
g1923_chr04_Ss	GO:0016853
g1924_chr04_Ss	GO:0016853	probable bifunctional protein (related to glutathione s-transferase probable histidinol dehydrogenase
g1924_chr04_Ss	GO:0006520
g1924_chr04_Ss	GO:0003674
g1924_chr04_Ss	EC:5.3.1.16
g1925_chr04_Ss	GO:0005856	probable actin
g1925_chr04_Ss	GO:0005938
g1925_chr04_Ss	GO:0006366
g1925_chr04_Ss	GO:0071554
g1925_chr04_Ss	GO:0051321
g1925_chr04_Ss	GO:0043934
g1925_chr04_Ss	GO:0005634
g1925_chr04_Ss	GO:0005694
g1925_chr04_Ss	GO:0000910
g1925_chr04_Ss	GO:0030427
g1925_chr04_Ss	GO:0005933
g1925_chr04_Ss	GO:0006897
g1925_chr04_Ss	GO:0043167
g1925_chr04_Ss	GO:0006979
g1925_chr04_Ss	GO:0042221
g1925_chr04_Ss	GO:0008150
g1925_chr04_Ss	GO:0007033
g1925_chr04_Ss	GO:0048308
g1925_chr04_Ss	GO:0018193
g1925_chr04_Ss	GO:0043543
g1925_chr04_Ss	GO:0016570
g1925_chr04_Ss	GO:0006281
g1927_chr04_Ss	GO:0004518	related to dna excision repair protein ercc-1
g1927_chr04_Ss	GO:0003677
g1927_chr04_Ss	GO:0005634
g1927_chr04_Ss	GO:0006281
g1928_chr04_Ss	GO:0005840	probable rpl2a-ribosomal protein
g1928_chr04_Ss	GO:0003735
g1928_chr04_Ss	GO:0008150
g192_chr01_Ss	GO:0005730	rrna processing protein
g192_chr01_Ss	GO:0006364
g192_chr01_Ss	GO:0005575
g1933_chr04_Ss	GO:0006413	probable gtpase general translation initiation factor eif2
g1933_chr04_Ss	GO:0043167
g1933_chr04_Ss	GO:0055086
g1933_chr04_Ss	GO:0008135
g1933_chr04_Ss	GO:0003674
g1933_chr04_Ss	GO:0006417
g1933_chr04_Ss	GO:0003924
g1933_chr04_Ss	GO:0005840
g1933_chr04_Ss	GO:0005739
g1935_chr04_Ss	GO:0003674	protein phosphatase
g1936_chr04_Ss	GO:0003674	related to protein esc1
g1937_chr04_Ss	GO:0008150	carbamoyl-phosphate synthase
g1937_chr04_Ss	GO:0043167
g1937_chr04_Ss	GO:0003674
g1939_chr04_Ss	GO:0003723	related to dbp7-rna helicase required for 60s ribosomal subunit assembly
g1939_chr04_Ss	GO:0005730
g1939_chr04_Ss	GO:0006364
g1939_chr04_Ss	GO:0004386
g1939_chr04_Ss	GO:0016887
g1939_chr04_Ss	GO:0043167
g1940_chr04_Ss	GO:0007010	related to sda1-required for organization of the actin cytoskeleton
g1940_chr04_Ss	GO:0000054
g1940_chr04_Ss	GO:0042273
g1945_chr04_Ss	GO:0006811	conserved hypothetical protein
g1945_chr04_Ss	GO:0016020
g1945_chr04_Ss	GO:0022857
g1947_chr04_Ss	GO:0008150	related to hem3-porphobilinogen deaminase
g1947_chr04_Ss	GO:0018193
g1947_chr04_Ss	GO:0016765
g1947_chr04_Ss	EC:2.5.1.61
g1948_chr04_Ss	GO:0016779	probable rpa135-dna-directed rna polymerase 135 kd subunit
g1948_chr04_Ss	GO:0008150
g1948_chr04_Ss	GO:0003677
g1948_chr04_Ss	GO:0003674
g1948_chr04_Ss	GO:0005634
g1948_chr04_Ss	EC:2.7.7.6
g1949_chr04_Ss	GO:0006281	related to deoxyribodipyrimidine photo-lyase
g1949_chr04_Ss	GO:0016829
g1949_chr04_Ss	EC:4.1.99
g194_chr01_Ss	GO:0008150	nad binding rossmann fold oxidoreductase
g194_chr01_Ss	GO:0016491
g1950_chr04_Ss	GO:0043167	conserved hypothetical protein
g1950_chr04_Ss	GO:0016491
g1950_chr04_Ss	GO:0008150
g1952_chr04_Ss	GO:0008150	related to yaf9-component of a chromatin modifying complex
g1952_chr04_Ss	GO:0005634
g1952_chr04_Ss	GO:0006974
g1955_chr04_Ss	GO:0005840	60s ribosomal protein l14 l17 l23
g1955_chr04_Ss	GO:0005739
g1955_chr04_Ss	GO:0003735
g1955_chr04_Ss	GO:0008150
g1956_chr04_Ss	GO:0006468	probable camp-dependent protein kinase catalytic subunit
g1956_chr04_Ss	GO:0043167
g1956_chr04_Ss	GO:0016301
g1956_chr04_Ss	EC:2.7.11
g1957_chr04_Ss	GO:0003674	related to iki3-subunit of rna polymerase ii elongator histone acetyltransferase complex
g1958_chr04_Ss	GO:0043167	related to hcs1-dna helicase a
g1958_chr04_Ss	GO:0004386
g1959_chr04_Ss	GO:0005575	probable rpn8-26s proteasome regulatory subunit
g195_chr01_Ss	GO:0003674	probable sac1-recessive suppressor of secretory defect
g195_chr01_Ss	EC:3.1
g1960_chr04_Ss	GO:0003674	related to pgs1-phosphatidylglycerophosphate synthase
g1960_chr04_Ss	GO:0006629
g1961_chr04_Ss	GO:0006520	probable his3-imidazoleglycerol-phosphate dehydratase
g1961_chr04_Ss	GO:0016829
g1961_chr04_Ss	EC:4.2.1.19
g1964_chr04_Ss	GO:0008289	related to osh3-member of oxysterol-binding protein family
g1964_chr04_Ss	GO:0043167
g1965_chr04_Ss	GO:0003674	l-carnitine dehydratase
g1965_chr04_Ss	GO:0008150
g196_chr01_Ss	GO:0005737	related to translation initiation factor 3 (47 kda subunit)
g196_chr01_Ss	GO:0006413
g196_chr01_Ss	GO:0006417
g196_chr01_Ss	GO:0008135
g1971_chr04_Ss	GO:0043167	related to serine-protein kinase atr
g1971_chr04_Ss	GO:0016301
g1971_chr04_Ss	GO:0008150
g1971_chr04_Ss	EC:2.7.11
g1972_chr04_Ss	GO:0016757	related to glycogenin-2 beta
g1976_chr04_Ss	GO:0055085	related to adrenoleukodystrophy protein
g1976_chr04_Ss	GO:0016020
g1976_chr04_Ss	GO:0016887
g1976_chr04_Ss	GO:0022857
g1976_chr04_Ss	GO:0055086
g1976_chr04_Ss	GO:0043167
g1977_chr04_Ss	GO:0006352	transcription initiation factor subunit
g1977_chr04_Ss	GO:0006366
g1977_chr04_Ss	GO:0005634
g1979_chr04_Ss	GO:0006457	probable prefoldin subunit 5
g1979_chr04_Ss	GO:0005575
g1979_chr04_Ss	GO:0051082
g197_chr01_Ss	GO:0008150	related to transcriptional regulator protein spt6
g197_chr01_Ss	GO:0006366
g197_chr01_Ss	GO:0003674
g197_chr01_Ss	GO:0005634
g197_chr01_Ss	GO:0006354
g1981_chr04_Ss	GO:0006629	probable short chain 3-hydroxyacyl- mitochondrial precursor
g1981_chr04_Ss	GO:0043167
g1981_chr04_Ss	GO:0016491
g1981_chr04_Ss	GO:0008150
g1981_chr04_Ss	EC:1.1.1.35
g1982_chr04_Ss	GO:0003674	probable prp43-involved in spliceosome disassembly
g1982_chr04_Ss	GO:0043167
g1982_chr04_Ss	GO:0004386
g1982_chr04_Ss	GO:0016887
g1985_chr04_Ss	GO:0008150	related to tom22-mitochondrial outer membrane import receptor complex subunit
g1985_chr04_Ss	GO:0005740
g1985_chr04_Ss	GO:0016020
g1987_chr04_Ss	GO:0030234	related to ckb1-casein kinase beta subunit
g1987_chr04_Ss	GO:0006468
g1987_chr04_Ss	GO:0031399
g1987_chr04_Ss	GO:0016301
g1987_chr04_Ss	GO:0008150
g1987_chr04_Ss	GO:0005575
g1988_chr04_Ss	GO:0003674	related to epl1-component of histone h4 h2a acetyltransferase complex
g1991_chr04_Ss	GO:0016746	probable pot1-acetyl- c- peroxisomal
g1991_chr04_Ss	GO:0008150
g1993_chr04_Ss	GO:0008150	probable coq5-ubiquinone methyltransferase
g1993_chr04_Ss	GO:0008168
g1994_chr04_Ss	GO:0019899	probable scf complex member cullin 1
g1994_chr04_Ss	GO:0005575
g1994_chr04_Ss	GO:0051603
g1996_chr04_Ss	GO:0005634	probable rad50-dna repair protein
g1996_chr04_Ss	GO:0043167
g1996_chr04_Ss	GO:0006281
g1997_chr04_Ss	GO:0043167	zinc dhhc-type containing 2
g199_chr01_Ss	GO:0055085	conserved hypothetical protein
g199_chr01_Ss	GO:0016020
g19_chr01_Ss	GO:0016874	related to 4-coumarate-- ligase 1
g19_chr01_Ss	GO:0008150
g1_chr01_Ss	GO:0005730	related to fk506-binding protein
g1_chr01_Ss	GO:0006457
g1_chr01_Ss	GO:0003674
g1_chr01_Ss	GO:0018193
g1_chr01_Ss	GO:0016570
g1_chr01_Ss	GO:0016853
g1_chr01_Ss	EC:5.2.1.8
g2000_chr04_Ss	GO:0003674	related to aos1-smt3p activating protein
g2000_chr04_Ss	GO:0008150
g2001_chr04_Ss	GO:0005737	4-aminobutyrate aminotransferase
g2001_chr04_Ss	GO:0006520
g2001_chr04_Ss	GO:0043167
g2001_chr04_Ss	GO:0003674
g2001_chr04_Ss	EC:2.6.1.19
g2002_chr04_Ss	GO:0016301	likely protein kinase
g2002_chr04_Ss	GO:0006468
g2002_chr04_Ss	GO:0043167
[truncated: 10,443 more rows]

## Sheet: Figure A
List of best hit species of predicted protein sequences of S. scitamineum as defined by Blast2GO analysis.
# For details please consult Material and Methods section of this paper.

## Sheet: Figure B
Distribution of GO terms of predicted S. scitamineum proteins.
# For details please consult Material and Methods section of this paper.
