# Supplementary material for: Complete Genome Sequence of Sporisorium scitamineum and Biotrophic Interaction Transcriptome with Sugarcane
Source: PLoS One. 2015 Jun 12;10(6):e0129318. doi: 10.1371/journal.pone.0129318 (PMC4466345; doi:10.1371/journal.pone.0129318)
Supplement: S3 File — Figures produced using Circos software to illustrate chromosomes alignments between these two close related species. (ZIP) [file pone.0129318.s003.zip]

Archive with 19 entries (19 files):
- chromo_1_2.jpg
- chromo_3.jpg
- chromo_4_5_eff.jpg
- chromo_6.jpg
- chromo_7.jpg
- chromo_8.jpg
- chromo_9.jpg
- chromo_10.jpg
- chromo_11.jpg
- chromo_12.jpg
- chromo_13.jpg
- chromo_14_15.jpg
- chromo_16.jpg
- chromo_17.jpg
- chromo_18.jpg
- chromo_19.jpg
- chromo_20.jpg
- chromo_21.jpg
- chromo_22.jpg
