# Supplementary material for: Complete Genome Sequence of Sporisorium scitamineum and Biotrophic Interaction Transcriptome with Sugarcane
Source: PLoS One. 2015 Jun 12;10(6):e0129318. doi: 10.1371/journal.pone.0129318 (PMC4466345; doi:10.1371/journal.pone.0129318)
Supplement: S5 File — Table with mitochondrial gene annotations and manual curation (Table A). Feature table of the mitochondria (Table B). (XLS) [file pone.0129318.s005.xls]

## Sheet: README
Content of Supporting Information S5:
Table A - Mitochondrial genes annotation
Table B - Feature table of the mitochondria

## Sheet: Table A
# Annotations
# HEGs coloured in red indicates that they weren’t annotated
# Genes were coloured in black or blue to indicate direction
# rnl was difficult to align due to variability of sequences
# The last “A” of nad2 is the first “A” of nad3
# nad3 was not identified by MFannot; 3′-end was not annotated
# rns was difficult to align due to variability of sequences
# Appears to be a fragment of cox2 in rns
# rnpB_1 appears to be interrupted by tRNA-Val
	Intron Number	Intron Type	HEG
tRNA-Cys(GCA)	-	-	-
nad6 ***	-	-	-
rnl	1	IA	LAG
	2	IA (5′ partial)	LAG
	3	IA (5′ partial)	LAG
	4	IB	GIY
tRNA-Pro(UGG)	-	-	-
tRNA-Asn(GUU)	-	-	-
rps3	-	-	-
tRNA-Gly(UCC)	-	-	-
nad2	-	-	-
nad3	-	-	-
nad5	3	IB	LAG
	2	IA	LAG
	1	IB	LAG
nad4L	-	-	-
tRNA-Asp(GUC)	-	-	-
rns	-	-	-
cob	4	IA	LAG
	3	ID	LAG
	2	ID	GIY
	1	IB	LAG
tRNA-Ile(GAU)	-	-	-
cox3	-	-	-
tRNA-Ser(UGA)	-	-	-
tRNA-Tyr(GUA)	-	-	-
tRNA-Phe(GAA)	-	-	-
tRNA-Ala(UGC)	-	-	-
nad1 ***	1	IB	GIY
cox2	-	-	-
rnpB_1	-	-	-
tRNA-Val(UAC)	-	-	-
atp6	-	-	-
atp8	-	-	-
cox1 ***	11	IB (3′ partial)	LAG(2)
	10	IB (extra group)	LAG
	9	IB	LAG(2)
	8	IB	LAG(2)
	7	IB	LAG(2)
	6	IB	LAG(2)
	5	ID	LAG(2)
	4	IB	LAG(2)
	3	IA	LAG(2)
	2	IB	LAG(2)
	1	IB	GIY
tRNA-Ser(GCU)	-	-	-
tRNA-Lys(UUU)	-	-	-
tRNA-Gln(UUG)	-	-	-
tRNA-Thr(UGU)	-	-	-
tRNA-Glu(UUC)	-	-	-
nad4	-	-	-
tRNA-Met(CAU) 1	-	-	-
tRNA-His(GUG)	-	-	-
rnpB_2	-	-	-
tRNA-Met(CAU) 2	-	-	-
tRNA-Arg(UCG)	-	-	-
tRNA-Leu(UAG)	-	-	-
atp9 ***	1	IA	-
tRNA-Trp(CCA)	-	-	-

## Sheet: Table B
#Features of mtDNA genes
>Features Seq1
1	88018	source
			organism	Sporisorium scitamineum
			organelle	mitochondrion
			mol_type	genomic DNA
215	143	gene
			gene	trnC(GCA)
			locus_tag	SpscM_t01
215	143	tRNA
			gene	trnC(GCA)
			locus_tag	SpscM_t01
			product	tRNA-Cys(GCA)
			codon recognized	UGC
2869	2063	gene
			gene	nad6
			locus_tag	SpscM_p01
2869	2063	CDS
			gene	nad6
			locus_tag	SpscM_p01
			codon_start	1
			transl_table	4
			product	NADH dehydrogenase subunit 6
3345	11297	gene
			gene	rnl
			locus_tag	SpscM_r01
3345	5934	rRNA
7185	7230
8374	8455
9480	9493
11044	11297
			gene	rnl
			locus_tag	SpscM_r01
			product	large subunit ribosomal RNA
5535	7184	intron
			gene	rnl
			locus_tag	SpscM_r01
			note	group IA
			number	1
7231	8373	intron
			gene	rnl
			locus_tag	SpscM_r01
			note	group IA (5', partial)
			number	2
8456	9479	intron
			gene	rnl
			locus_tag	SpscM_r01
			note	group IA (5', partial)
			number	3
8586	9188	CDS
			gene	rnl
			locus_tag	SpscM_r01
			note	intron ORF
			codon_start	1
			transl_table	4
			product	LAGLIDADG endonuclease
9494	11043	intron
			gene	rnl
			locus_tag	SpscM_r01
			note	group IB
			number	4
11654	11727	gene
			gene	trnP(UGG)
			locus_tag	SpscM_t02
11654	11727	tRNA
			gene	trnP(UGG)
			locus_tag	SpscM_t02
			product	tRNA-Pro(UGG)
			codon recognized	CCA
11938	11996	gene
			gene	trnN(GUU)
			locus_tag	SpscM_t03
11938	11996	tRNA
			gene	trnN(GUU)
			locus_tag	SpscM_t03
			product	tRNA-Asn(GUU)
			codon recognized	AAC
12447	13268	gene
			gene	rps3
			locus_tag	SpscM_p02
12447	13268	CDS
			gene	rps3
			locus_tag	SpscM_p02
			codon_start	1
			transl_table	4
			product	small ribosomal protein subunit 3
13724	13794	gene
			gene	trnG(UCC)
			locus_tag	SpscM_t04
13724	13794	tRNA
			gene	trnG(UCC)
			locus_tag	SpscM_t04
			product	tRNA-Gly(UCC)
			codon recognized	GGA
14116	15735	gene
			gene	nad2
			locus_tag	SpscM_p03
14116	15735	CDS
			gene	nad2
			codon_start	1
			transl_table	4
			locus_tag	SpscM_p03
			product	NADH dehydrogenase subunit 2
			note	last nucleotide of gene is shared with first base of nad3 gene
15735	17534	gene
			gene	nad3
			locus_tag	SpscM_p04
15735	16061	CDS
17481	17534
			gene	nad3
			codon_start	1
			transl_table	4
			locus_tag	SpscM_p04
			product	NADH dehydrogenase subunit 3
			note	first nucleotide of gene is shared with last base of nad2 gene
16062	17480	intron
			gene	nad3
			locus_tag	SpscM_p04
			note	group I?
			number	1
28671	23485	gene
			gene	nad5
			locus_tag	SpscM_p05
28671	28255	CDS
27321	27034
25842	25832
24780	23485
			gene	nad5
			locus_tag	SpscM_p05
			codon_start	1
			transl_table	4
			product	NADH dehydrogenase subunit 5
			note	first nucleotide of gene is shared with last nucleotide of nad4L
28254	27322	intron
			gene	nad5
			locus_tag	SpscM_p05
			note	group IB
			number	1
27998	27351	CDS
			gene	nad5
			locus_tag	SpscM_p05
			note	intron ORF; start codon uncertain
			codon_start	1
			transl_table	4
			product	LAGLIDADG endonuclease
27033	25843	intron
			gene	nad5
			locus_tag	SpscM_p05
			note	group IA
			number	2
26836	26174	CDS
			gene	nad5
			locus_tag	SpscM_p05
			note	intron ORF; start codon not determined
			codon_start	1
			transl_table	4
			product	LAGLIDADG endonuclease
25831	24781	intron
			gene	nad5
			locus_tag	SpscM_p05
			note	group IB
			number	3
25825	25259	CDS
			gene	nad5
			locus_tag	SpscM_p05
			note	intron ORF; start codon not determined
			codon_start	1
			transl_table	4
			product	LAGLIDADG endonuclease
28937	28671	gene
			gene	nad4L
			locus_tag	SpscM_p06
28937	28671	CDS
			gene	nad4L
			locus_tag	SpscM_p06
			codon_start	1
			transl_table	4
			product	NADH dehydrogenase subunit 4L
		note	last nucleotide of gene is shared with first nucleotide of nad5
29268	28938	gene
			gene	trnD(GUC)
			locus_tag	SpscM_t05
29268	28938	tRNA
			gene	trnD(GUC)
			locus_tag	SpscM_t05
			product	tRNA-Asp(GUC)
			codon recognized	GAC
31086	29574	gene
			gene	rns
			locus_tag	SpscM_r02
31086	29574	rRNA
			gene	rns
			locus_tag	SpscM_r02
			product	small subunit ribosomal RNA
40021	33429	gene
			gene	cob
			locus_tag	SpscM_p07
40021	39821	CDS
38138	37947
36716	36681
35576	35516
34141	33429
			gene	cob
			locus_tag	SpscM_p07
			codon_start	1
			transl_table	4
			product	apocytochrome b
39820	38139	intron
			gene	cob
			locus_tag	SpscM_p07
			note	group IB
			number	1
39573	39301	CDS
			gene	cob
			locus_tag	SpscM_p07
			note	intron ORF; start codon not determined
			codon_start	1
			transl_table	4
			product	LAGLIDADG endonuclease
37946	36717	intron
			gene	cob
			locus_tag	SpscM_p07
			note	group ID
			number	2
37786	37022	CDS
			gene	cob
			locus_tag	SpscM_p07
			note	intron ORF
			codon_start	1
			transl_table	4
			product	GIY-YIG endonuclease
36680	35577	intron
			gene	cob
			locus_tag	SpscM_p07
			note	group ID
			number	3
36548	35859	CDS
			gene	cob
			locus_tag	SpscM_p07
			note	intron ORF
			codon_start	1
			transl_table	4
			product	LAGLIDADG endonuclease
35515	34142	intron
			gene	cob
			locus_tag	SpscM_p07
			note	group IA
			number	4
35422	35138	CDS
			gene	cob
			locus_tag	SpscM_p07
			note	intron ORF; stop codon not determined
			codon_start	1
			transl_table	4
			product	LAGLIDADG endonuclease
40575	40504	gene
			gene	trnI(GAU)
			locus_tag	SpscM_t06
40575	40504	tRNA
			gene	trnI(GAU)
			locus_tag	SpscM_t06
			product	tRNA-Ile(GAU)
			codon recognized	AUC
42761	41925	gene
			gene	cox3
			locus_tag	SpscM_p08
42761	41925	CDS
			gene	cox3
			locus_tag	SpscM_p08
			codon_start	1
			transl_table	4
			product	cytochrome c oxidase subunit 3
43691	43777	gene
			gene	trnS(UGA)
			locus_tag	SpscM_t07
43691	43777	tRNA
			gene	trnS(UGA)
			locus_tag	SpscM_t07
			product	tRNA-Ser(UGA)
			codon recognized	UCA
44115	44032	gene
			gene	trnY(GUA)
			locus_tag	SpscM_t08
44115	44032	tRNA
			gene	trnY(GUA)
			locus_tag	SpscM_t08
			product	tRNA-Tyr(GUA)
			codon recognized	UAC
44236	44165	gene
			gene	trnF(GAA)
			locus_tag	SpscM_t09
44236	44165	tRNA
			gene	trnF(GAA)
			locus_tag	SpscM_t09
			product	tRNA-Phe(GAA)
			codon recognized	UUC
46431	46358	gene
			gene	trnA(UGC)
			locus_tag	SpscM_t10
46431	46358	tRNA
			gene	trnA(UGC)
			locus_tag	SpscM_t10
			product	tRNA-Ala(UGC)
			codon recognized	GCA
52992	50884	gene
			gene	nad1
			locus_tag	SpscM_p09
52992	52833	CDS
51734	50884
			gene	nad1
			locus_tag	SpscM_p09
			codon_start	1
			transl_table	4
			product	NADH dehydrogenase subunit 1
52832	51735	intron
			gene	nad1
			locus_tag	SpscM_p09
			note	group IB
			number	1
35422	35138	CDS
			gene	nad1
			locus_tag	SpscM_p09
			note	intron ORF; GIY-YIG catalytic domain not included
			codon_start	1
			transl_table	4
			product	GIY-YIG IENR1
55487	53916	gene
			gene	cox2
			locus_tag	SpscM_p10
55487	53916	CDS
			gene	cox2
			locus_tag	SpscM_p10
			codon_start	1
			transl_table	4
			product	cytochrome c oxidase subunit 2
57822	57429	gene
			gene	rnpB_1
			locus_tag	SpscM_z01
57822	57669	RNA
57597	57429
			gene	rnpB_1
			locus_tag	SpscM_z01
			product	ribonuclease P class B1
			note	gene interrupted by trnV(UAC)
57668	57598	gene
			gene	trnV(UAC)
			locus_tag	SpscM_t11
57668	57598	tRNA
			gene	trnV(UAC)
			locus_tag	SpscM_t11
			product	tRNA-Val(UAC)
			codon recognized	GUA
58732	57968	gene
			gene	atp6
			locus_tag	SpscM_p11
58732	57968	CDS
			gene	atp6
			locus_tag	SpscM_p11
			codon_start	1
			transl_table	4
			product	ATP synthase subunit 6
59413	59267	gene
			gene	atp8
			locus_tag	SpscM_p12
59413	59267	CDS
			gene	atp8
			locus_tag	SpscM_p12
			codon_start	1
			transl_table	4
			product	ATP synthase subunit 8
77110	61237	gene
			gene	cox1
			locus_tag	SpscM_p13
77110	76902	CDS
75619	75592
74106	74071
72821	72712
71346	71024
69591	69581
67785	67699
66624	66565
65265	65233
64224	64154
63027	62892
61719	61237
			gene	cox1
			locus_tag	SpscM_p13
			codon_start	1
			transl_table	4
			product	cytochrome c oxidase subunit 1
76901	75620	intron
			gene	cox1
			locus_tag	SpscM_p13
			note	group IB
			number	1
75591	74107	intron
			gene	cox1
			locus_tag	SpscM_p13
			note	group IB
			number	2
75590	74677	CDS
			gene	cox1
			locus_tag	SpscM_p13
			note	intron ORF
			codon_start	1
			transl_table	4
			product	double motif LAGLIDADG endonuclease
74070	72822	intron
			gene	cox1
			locus_tag	SpscM_p13
			note	group IA
			number	3
74052	73168	CDS
			gene	cox1
			locus_tag	SpscM_p13
			note	intron ORF; start codon not determined
			codon_start	1
			transl_table	4
			product	double motif LAGLIDADG endonuclease
72711	71347	intron
			gene	cox1
			locus_tag	SpscM_p13
			note	group IB
			number	4
72457	71432	CDS
			gene	cox1
			locus_tag	SpscM_p13
			note	intron ORF
			codon_start	1
			transl_table	4
			product	double motif LAGLIDADG endonuclease
71023	69592	intron
			gene	cox1
			locus_tag	SpscM_p13
			note	group ID
			number	5
71012	70086	CDS
			gene	cox1
			locus_tag	SpscM_p13
			note	intron ORF; start codon not defined
			codon_start	1
			transl_table	4
			product	double motif LAGLIDADG endonuclease
69580	67786	intron
			gene	cox1
			locus_tag	SpscM_p13
			note	group IB
			number	6
67698	66625	intron
			gene	cox1
			locus_tag	SpscM_p13
			note	group IB
			number	7
67653	66658	CDS
			gene	cox1
			locus_tag	SpscM_p13
			note	intron ORF; start codon not defined
			codon_start	1
			transl_table	4
			product	double motif LAGLIDADG endonuclease
66564	65266	intron
			gene	cox1
			locus_tag	SpscM_p13
			note	group IB
			number	8
65809	65555	CDS
			gene	cox1
			locus_tag	SpscM_p13
			note	intron ORF; start codon not defined; potentially double motif LAGLIDADG endonuclease
			codon_start	1
			transl_table	4
			product	LAGLIDADG endonuclease
65232	64225	intron
			gene	cox1
			locus_tag	SpscM_p13
			note	group IB
			number	9
65223	64276	CDS
			gene	cox1
			locus_tag	SpscM_p13
			note	intron ORF; start codon not defined
			codon_start	1
			transl_table	4
			product	double motif LAGLIDADG endonuclease
64153	63028	intron
			gene	cox1
			locus_tag	SpscM_p13
			note	group IB (extra group)
			number	10
63897	63346	CDS
			gene	cox1
			locus_tag	SpscM_p13
			note	intron ORF; start codon not defined
			codon_start	1
			transl_table	4
			product	LAGLIDADG endonuclease
62891	61720	intron
			gene	cox1
			locus_tag	SpscM_p13
			note	group IB (3', partial)
			number	11
62882	62043	CDS
			gene	cox1
			locus_tag	SpscM_p13
			note	intron ORF; start codon not defined
			codon_start	1
			transl_table	4
			product	double motif LAGLIDADG endonuclease
77365	77277	gene
			gene	trnS(GCU)
			locus_tag	SpscM_t12
77365	77277	tRNA
			gene	trnS(GCU)
			locus_tag	SpscM_t12
			product	tRNA-Ser(GCU)
			codon recognized	AGC
77384	77457	gene
			gene	trnK(UUU)
			locus_tag	SpscM_t13
77384	77457	tRNA
			gene	trnK(UUU)
			locus_tag	SpscM_t013
			product	tRNA-Lys(UUU)
			codon recognized	AAA
79022	78952	gene
			gene	trnQ(UUG)
			locus_tag	SpscM_t14
79022	78952	tRNA
			gene	trnQ(UUG)
			locus_tag	SpscM_t14
			product	tRNA-Gln(UUG)
			codon recognized	CAA
79603	79533	gene
			gene	trnT(UGU)
			locus_tag	SpscM_t15
79603	79533	tRNA
			gene	trnT(UGU)
			locus_tag	SpscM_t15
			product	tRNA-Thr(UGU)
			codon recognized	ACA
79834	79764	gene
			gene	trnE(UUC)
			locus_tag	SpscM_t16
79834	79764	tRNA
			gene	trnE(UUC)
			locus_tag	SpscM_t16
			product	tRNA-Glu(UUC)
			codon recognized	GAA
80348	81814	gene
			gene	nad4
			locus_tag	SpscM_p14
80348	81814	CDS
			gene	nad4
			locus_tag	SpscM_p14
			codon_start	1
			transl_table	4
			product	NADH dehydrogenase subunit 4
82042	82112	gene
			gene	trnM(CAU)_1
			locus_tag	SpscM_t17
82042	82112	tRNA
			gene	trnM(CAU)_1
			locus_tag	SpscM_t17
			product	tRNA-Met(CAU)
			codon recognized	AUG
84505	84579	gene
			gene	trnH(GUG)
			locus_tag	SpscM_t18
84505	84579	tRNA
			gene	trnH(GUG)
			locus_tag	SpscM_t18
			product	tRNA-His(GUG)
			codon recognized	CAC
84659	84938	gene
			gene	rnpB_2
			locus_tag	SpscM_z02
84659	84938	RNA
			gene	rnpB_2
			locus_tag	SpscM_z02
			product	ribonuclease P class B2
			note	start position is approximative
84965	85038	gene
			gene	trnM(CAU)_2
			locus_tag	SpscM_t19
84965	85038	tRNA
			gene	trnM(CAU)_2
			locus_tag	SpscM_t19
			product	tRNA-Met(CAU)
			codon recognized	AUG
85316	85243	gene
			gene	trnR(UCG)
			locus_tag	SpscM_t20
85316	85243	tRNA
			gene	trnR(UCG)
			locus_tag	SpscM_t20
			product	tRNA-Arg(UCG)
			codon recognized	CGA
85575	85493	gene
			gene	trnL(UAG)
			locus_tag	SpscM_t21
85575	85493	tRNA
			gene	trnL(UAG)
			locus_tag	SpscM_t21
			product	tRNA-Leu(UAG)
			codon recognized	CUA
87659	87130	gene
			gene	atp9
			locus_tag	SpscM_p15
87659	87515	CDS
87222	87130
			gene	atp9
			locus_tag	SpscM_p15
			codon_start	1
			transl_table	4
			product	ATP synthase subunit 9
87514	87223	intron
			gene	atp9
			locus_tag	SpscM_p15
			note	group IA
			number	1
87949	87879	gene
			gene	trnW(CCA)
			locus_tag	SpscM_t22
87949	87879	tRNA
			gene	trnW(CCA)
			locus_tag	SpscM_t22
			product	tRNA-Trp(CCA)
			codon recognized	UUG
