# Supplementary material for: Complete Genome Sequence of Sporisorium scitamineum and Biotrophic Interaction Transcriptome with Sugarcane
Source: PLoS One. 2015 Jun 12;10(6):e0129318. doi: 10.1371/journal.pone.0129318 (PMC4466345; doi:10.1371/journal.pone.0129318)
Supplement: S6 File — Co-orthologs groups with their respective members (Table A). Four-way-Venn-diagram showing the distribution of orthologous protein clusters among smuts species (Figure A). Unique orthologs groups and theirs predicted functions (Table B). Singletons identifiers (proteins not assigned to any OrthoMCL cluster) (Table C). Single-copy genes in each group of orthologs (Table D). Putative effectors unique of S. scitamineum (differentially or exclusively) expressedin planta (Table E). (XLS) [file pone.0129318.s006.xls]

## Sheet: README
Content of Supporting Information S5: results of the comparative analysis among proteomes of the four smut species conducted by OrthoMCL algorithm:
Table A - Co-orthologs
Figure A - Venn-Diagram
Table B - Unique clusters
Table C - Singletons
Table D - Single-copy genes
Table E - S. scitamineum probable effectors

## Sheet: Table A
Co-orthologs Groups defined by OrthoMCL
	Unique cluster of S. scitamineum
	Unique cluster of S. reilianum
	Unique cluster of U. maydis
	Unique cluster of U. hordei
Ss=0;Sr=0;Um=3;Uh=121	Ss=61;Sr=0;Um=2;Uh=1	Ss=0;Sr=0;Um=0;Uh=54	Ss=0;Sr=0;Um=1;Uh=48	Ss=0;Sr=0;Um=2;Uh=47	Ss=3;Sr=0;Um=1;Uh=39	Ss=0;Sr=0;Um=0;Uh=42	Ss=9;Sr=2;Um=21;Uh=3	Ss=0;Sr=0;Um=0;Uh=30	Ss=20;Sr=0;Um=0;Uh=0	Ss=0;Sr=0;Um=0;Uh=20	Ss=5;Sr=5;Um=5;Uh=4	Ss=4;Sr=5;Um=5;Uh=5	Ss=3;Sr=4;Um=5;Uh=5	Ss=5;Sr=2;Um=2;Uh=8	Ss=4;Sr=4;Um=4;Uh=4	Ss=4;Sr=4;Um=7;Uh=1	Ss=4;Sr=4;Um=4;Uh=4	Ss=7;Sr=3;Um=3;Uh=3	Ss=0;Sr=0;Um=0;Uh=15	Ss=4;Sr=3;Um=4;Uh=3	Ss=3;Sr=3;Um=3;Uh=3	Ss=3;Sr=3;Um=3;Uh=3	Ss=3;Sr=3;Um=3;Uh=3	Ss=0;Sr=0;Um=12;Uh=0	Ss=3;Sr=2;Um=3;Uh=2	Ss=2;Sr=2;Um=1;Uh=5	Ss=0;Sr=0;Um=0;Uh=10	Ss=1;Sr=0;Um=0;Uh=9	Ss=1;Sr=3;Um=3;Uh=3	Ss=3;Sr=2;Um=2;Uh=2	Ss=2;Sr=2;Um=4;Uh=1	Ss=0;Sr=0;Um=6;Uh=3	Ss=1;Sr=5;Um=1;Uh=1	Ss=2;Sr=2;Um=2;Uh=2	Ss=2;Sr=2;Um=2;Uh=2	Ss=2;Sr=2;Um=2;Uh=2	Ss=2;Sr=2;Um=2;Uh=2	Ss=2;Sr=2;Um=2;Uh=2	Ss=2;Sr=2;Um=2;Uh=2	Ss=2;Sr=2;Um=2;Uh=2	Ss=2;Sr=2;Um=2;Uh=2	Ss=2;Sr=2;Um=2;Uh=2	Ss=2;Sr=2;Um=2;Uh=2	Ss=2;Sr=3;Um=3;Uh=0	Ss=2;Sr=2;Um=2;Uh=2	Ss=2;Sr=2;Um=2;Uh=2	Ss=2;Sr=2;Um=2;Uh=2	Ss=2;Sr=2;Um=2;Uh=2	Ss=2;Sr=2;Um=2;Uh=2
orto1000:	orto1001:	orto1002:	orto1003:	orto1004:	orto1005:	orto1006:	orto1007:	orto1008:	orto1009:	orto1010:	orto1011:	orto1012:	orto1013:	orto1014:	orto1015:	orto1016:	orto1017:	orto1018:	orto1019:	orto1020:	orto1021:	orto1022:	orto1023:	orto1024:	orto1025:	orto1026:	orto1027:	orto1028:	orto1029:	orto1030:	orto1031:	orto1032:	orto1033:	orto1034:	orto1035:	orto1036:	orto1037:	orto1038:	orto1039:	orto1040:	orto1041:	orto1042:	orto1043:	orto1044:	orto1045:	orto1046:	orto1047:	orto1048:	orto1049:
Uhor|UHOR_00037	Ssci|g1267_chr02_Ss	Uhor|UHOR_06837	Uhor|UHOR_01429	Uhor|UHOR_00843	Uhor|UHOR_13272	Uhor|UHOR_00043	Ssci|g1057_chr02_Ss	Uhor|UHOR_06351	Ssci|g1840_chr03_Ss	Uhor|UHOR_01576	Srei|sr10122	Srei|sr10285	Srei|sr12089	Ssci|g2663_chr06_Ss	Srei|sr10139	Srei|sr11248	Srei|sr12397	Srei|sr13585	Uhor|UHOR_12634	Srei|sr13849	Srei|sr10955	Srei|sr12147	Srei|sr14225	Umay|um03394	Srei|sr13017	Ssci|g835_chr02_Ss	Uhor|UHOR_10016	Uhor|UHOR_10020	Srei|sr13145	Srei|sr10877	Srei|sr12821	Uhor|UHOR_08758	Srei|sr01840	Srei|sr10003	Srei|sr10071	Srei|sr10504	Srei|sr10615.2	Srei|sr10629	Srei|sr10872	Srei|sr11048.2	Srei|sr11106	Srei|sr11172.2	Srei|sr11212.2	Srei|sr11257	Srei|sr11262	Srei|sr11362	Srei|sr11550	Srei|sr12404	Srei|sr13638
Uhor|UHOR_01584	Ssci|g1268_chr03_Ss	Uhor|UHOR_12028	Uhor|UHOR_00398	Uhor|UHOR_02803	Uhor|UHOR_14059	Uhor|UHOR_03409	Ssci|g2865_chr06_Ss	Uhor|UHOR_12029	Ssci|g2409_chr05_Ss	Uhor|UHOR_01827	Srei|sr11046	Srei|sr12268	Srei|sr14120	Ssci|g5025_chr14_Ss	Srei|sr10158	Srei|sr12495	Srei|sr14840	Srei|sr15234	Uhor|UHOR_15200	Srei|sr14965	Srei|sr13819	Srei|sr14564	Srei|sr14295	Umay|um03869	Srei|sr16628	Ssci|g850_chr02_Ss	Uhor|UHOR_10024	Uhor|UHOR_14006	Ssci|g3710_chr09_Ss	Srei|sr15171	Srei|sr12835	Uhor|UHOR_12644	Srei|sr14430	Srei|sr14975	Srei|sr16450	Srei|sr13286	Srei|sr15177	Srei|sr15239	Srei|sr15139	Srei|sr16158	Srei|sr14109	Srei|sr12109	Srei|sr11634	Srei|sr15365	Srei|sr14765	Srei|sr14537	Srei|sr12820	Srei|sr14849	Srei|sr14177
Uhor|UHOR_01711	Ssci|g2270_chr04_Ss	Uhor|UHOR_12910	Uhor|UHOR_07814	Uhor|UHOR_08269	Uhor|UHOR_00833	Uhor|UHOR_06448	Ssci|g6581_chr22_Ss	Uhor|UHOR_12158	Ssci|g2552_chr05_Ss	Uhor|UHOR_07800	Srei|sr15560	Srei|sr14696	Srei|sr16434	Ssci|g5676_chr17_Ss	Srei|sr15181	Srei|sr14590	Srei|sr15073	Srei|sr16251	Uhor|UHOR_14186	Srei|sr15968	Srei|sr14516	Srei|sr16433	Srei|sr15282	Umay|um04094	Ssci|g3586_chr09_Ss	Uhor|UHOR_14003	Uhor|UHOR_10030	Uhor|UHOR_14039	Uhor|UHOR_03240	Uhor|UHOR_04019	Ssci|g1571_chr03_Ss	Uhor|UHOR_14902	Srei|sr15606	Ssci|g5245_chr15_Ss	Ssci|g1237_chr02_Ss	Ssci|g2356_chr05_Ss	Ssci|g1721_chr03_Ss	Ssci|g1730_chr03_Ss	Ssci|g4537_chr12_Ss	Ssci|g2697_chr06_Ss	Ssci|g3018_chr07_Ss	Uhor|UHOR_01233	Ssci|g297_chr01_Ss	Umay|um04479	Ssci|g1867_chr04_Ss	Ssci|g1937_chr04_Ss	Ssci|g1570_chr03_Ss	Ssci|g1976_chr04_Ss	Ssci|g2710_chr06_Ss
Uhor|UHOR_02087	Ssci|g2626_chr06_Ss	Uhor|UHOR_14699	Uhor|UHOR_08525	Uhor|UHOR_10035	Uhor|UHOR_06224	Uhor|UHOR_13863	Ssci|g6609_chr24_Ss	Uhor|UHOR_12160	Ssci|g2605_chr05_Ss	Uhor|UHOR_15354	Srei|sr12500	Srei|sr15321	Srei|sr16436	Ssci|g5754_chr18_Ss	Srei|sr16010	Srei|sr14555	Srei|sr16076	Ssci|g4091_chr11_Ss	Uhor|UHOR_14147	Ssci|g2927_chr06_Ss	Ssci|g2632_chr06_Ss	Ssci|g1255_chr02_Ss	Ssci|g3925_chr10_Ss	Umay|um04308	Ssci|g6426_chr22_Ss	Uhor|UHOR_14038	Uhor|UHOR_13983	Uhor|UHOR_14142	Umay|um11784	Uhor|UHOR_06419	Ssci|g1584_chr03_Ss	Umay|um06126	Srei|sr16169	Ssci|g5277_chr16_Ss	Ssci|g4921_chr14_Ss	Ssci|g4330_chr11_Ss	Ssci|g4579_chr12_Ss	Ssci|g6010_chr19_Ss	Ssci|g641_chr01_Ss	Ssci|g6093_chr20_Ss	Ssci|g3892_chr10_Ss	Uhor|UHOR_05555	Ssci|g5142_chr15_Ss	Umay|um06153	Ssci|g4850_chr14_Ss	Ssci|g4751_chr13_Ss	Ssci|g218_chr01_Ss	Ssci|g5407_chr16_Ss	Uhor|UHOR_04153
Uhor|UHOR_02354	Ssci|g2627_chr06_Ss	Uhor|UHOR_14739	Uhor|UHOR_10036	Uhor|UHOR_12237	Uhor|UHOR_12077	Uhor|UHOR_13873	Ssci|g709_chr01_Ss	Uhor|UHOR_12968	Ssci|g2911_chr06_Ss	Uhor|UHOR_15448	Srei|sr12000	Ssci|g2114_chr04_Ss	Ssci|g1252_chr02_Ss	Ssci|g2933_chr06_Ss	Ssci|g4585_chr12_Ss	Ssci|g2283_chr05_Ss	Ssci|g1982_chr04_Ss	Ssci|g5042_chr15_Ss	Uhor|UHOR_10029	Ssci|g5260_chr15_Ss	Ssci|g2897_chr06_Ss	Ssci|g4825_chr13_Ss	Ssci|g3991_chr10_Ss	Umay|um04486	Ssci|g4383_chr12_Ss	Uhor|UHOR_14159	Uhor|UHOR_14021	Uhor|UHOR_14156	Srei|sr13146	Umay|um02446	Umay|um01758	Umay|um06178	Ssci|g389_chr01_Ss	Uhor|UHOR_06133	Uhor|UHOR_08135	Uhor|UHOR_02032	Uhor|UHOR_02809	Uhor|UHOR_02822	Uhor|UHOR_04015	Uhor|UHOR_04112	Uhor|UHOR_04780	Umay|um00815	Uhor|UHOR_00442	Ssci|g1864_chr04_Ss	Uhor|UHOR_05868	Uhor|UHOR_05452	Uhor|UHOR_00318	Uhor|UHOR_01670	Umay|um02598
Uhor|UHOR_02974	Ssci|g2942_chr06_Ss	Uhor|UHOR_14949	Uhor|UHOR_12662	Uhor|UHOR_13015	Uhor|UHOR_12602	Uhor|UHOR_14447	Ssci|g2481_chr05_Ss	Uhor|UHOR_14044	Ssci|g2916_chr06_Ss	Uhor|UHOR_16068	Ssci|g2278_chr05_Ss	Ssci|g5200_chr15_Ss	Ssci|g1254_chr02_Ss	Uhor|UHOR_01239	Ssci|g484_chr01_Ss	Ssci|g5054_chr15_Ss	Ssci|g4473_chr12_Ss	Ssci|g5487_chr17_Ss	Uhor|UHOR_14166	Ssci|g5288_chr16_Ss	Ssci|g4726_chr13_Ss	Ssci|g2240_chr04_Ss	Ssci|g5967_chr19_Ss	Umay|um05977	Uhor|UHOR_03047	Uhor|UHOR_14178	Uhor|UHOR_14139	Uhor|UHOR_14176	Uhor|UHOR_03241	Umay|um10429	Umay|um05794	Umay|um06180	Srei|sr11729	Uhor|UHOR_08080	Uhor|UHOR_08314	Uhor|UHOR_03433	Uhor|UHOR_06425	Uhor|UHOR_06804	Uhor|UHOR_06379	Uhor|UHOR_07854	Uhor|UHOR_04988	Umay|um03619	Uhor|UHOR_05701	Ssci|g5887_chr19_Ss	Uhor|UHOR_08724	Uhor|UHOR_08825	Uhor|UHOR_02598	Uhor|UHOR_05975	Umay|um03115
Uhor|UHOR_05279	Ssci|g2943_chr07_Ss	Uhor|UHOR_03156	Uhor|UHOR_13585	Uhor|UHOR_13172	Uhor|UHOR_16322	Uhor|UHOR_00109	Ssci|g756_chr02_Ss	Uhor|UHOR_14182	Ssci|g2973_chr07_Ss	Uhor|UHOR_14646	Ssci|g2696_chr06_Ss	Ssci|g5929_chr19_Ss	Ssci|g3004_chr07_Ss	Uhor|UHOR_07208	Ssci|g496_chr01_Ss	Ssci|g4833_chr13_Ss	Ssci|g5416_chr16_Ss	Ssci|g6056_chr20_Ss	Uhor|UHOR_14101	Ssci|g6414_chr21_Ss	Uhor|UHOR_04034	Uhor|UHOR_01290	Uhor|UHOR_05032	Umay|um06474	Uhor|UHOR_08542	Srei|sr02164	Uhor|UHOR_14148	Uhor|UHOR_14005	Umay|um11785	Ssci|g644_chr01_Ss	Umay|um15032	Umay|um06181	Uhor|UHOR_00575	Umay|um04065	Umay|um05828	Umay|um02065	Umay|um01892	Umay|um01902	Umay|um04249	Umay|um05480	Umay|um03204	Ssci|g4776_chr13_Ss	Umay|um00282	Srei|sr15366	Umay|um03863	Umay|um15005	Umay|um00204	Umay|um01105	Ssci|g2947_chr07_Ss
Uhor|UHOR_07634	Ssci|g3258_chr08_Ss	Uhor|UHOR_14152	Uhor|UHOR_15311	Uhor|UHOR_14558	Uhor|UHOR_13996	Uhor|UHOR_00240	Ssci|g990_chr02_Ss	Uhor|UHOR_14657	Ssci|g3254_chr07_Ss	Uhor|UHOR_12831	Ssci|g822_chr02_Ss	Uhor|UHOR_01469	Uhor|UHOR_02504	Uhor|UHOR_12887	Ssci|g6394_chr21_Ss	Umay|um02804	Ssci|g6292_chr21_Ss	Ssci|g6177_chr20_Ss	Uhor|UHOR_14097	Uhor|UHOR_04440	Uhor|UHOR_04409	Uhor|UHOR_05479	Uhor|UHOR_05128	Umay|um06476	Umay|um05114	Srei|sr16557	Uhor|UHOR_14149	Uhor|UHOR_14157	Srei|sr13147	Ssci|g4575_chr12_Ss	Umay|um15074	Umay|um11250	Umay|um00372	Umay|um05268	Umay|um10558	Umay|um11308	Umay|um04285	Umay|um04353	Umay|um10158	Umay|um10277	Umay|um10367	Ssci|g717_chr02_Ss	Umay|um03738	Umay|um04480	Umay|um06156	Umay|um15028	Umay|um15043	Umay|um03945	Uhor|UHOR_04872
Uhor|UHOR_08458	Ssci|g3259_chr08_Ss	Uhor|UHOR_10026	Uhor|UHOR_17014	Uhor|UHOR_14945	Uhor|UHOR_04106	Uhor|UHOR_00892	Ssci|g6514_chr22_Ss	Uhor|UHOR_14761	Ssci|g3362_chr08_Ss	Uhor|UHOR_08448	Ssci|g471_chr01_Ss	Uhor|UHOR_01831	Uhor|UHOR_04764	Uhor|UHOR_16074	Uhor|UHOR_00723	Umay|um03643	Uhor|UHOR_01658	Ssci|g6016_chr19_Ss	Uhor|UHOR_14091	Uhor|UHOR_07286	Uhor|UHOR_05419	Uhor|UHOR_08286	Uhor|UHOR_06866	Umay|um06506	Umay|um06009	Umay|um02745	Uhor|UHOR_13977	Uhor|UHOR_10019	Uhor|UHOR_10001	Ssci|g4576_chr12_Ss	Uhor|UHOR_02616	Umay|um06179
Uhor|UHOR_08965	Ssci|g3554_chr08_Ss	Uhor|UHOR_10032	Uhor|UHOR_14878	Uhor|UHOR_17012	Uhor|UHOR_10015	Uhor|UHOR_01357	Uhor|UHOR_03234	Uhor|UHOR_14951	Ssci|g3430_chr08_Ss	Uhor|UHOR_12031	Ssci|g5675_chr17_Ss	Uhor|UHOR_05766	Uhor|UHOR_08288	Uhor|UHOR_12189	Uhor|UHOR_00740	Umay|um03120	Uhor|UHOR_05961	Ssci|g994_chr02_Ss	Uhor|UHOR_13915	Uhor|UHOR_08055	Umay|um02508	Umay|um00857	Umay|um03293	Umay|um10585	Umay|um06461	Uhor|UHOR_03466	Uhor|UHOR_14047	Ssci|g834_chr02_Ss	Umay|um11786
Uhor|UHOR_14174	Ssci|g3555_chr09_Ss	Uhor|UHOR_12026	Uhor|UHOR_02307	Uhor|UHOR_01734	Uhor|UHOR_10028	Uhor|UHOR_01825	Uhor|UHOR_07450	Uhor|UHOR_16293	Ssci|g3767_chr09_Ss	Uhor|UHOR_12112	Uhor|UHOR_00707	Uhor|UHOR_06928	Uhor|UHOR_07405	Uhor|UHOR_14247	Uhor|UHOR_06435	Umay|um10637	Uhor|UHOR_06281	Uhor|UHOR_03908	Uhor|UHOR_14141	Umay|um02796	Umay|um03523	Umay|um03569	Umay|um10648	Umay|um10980
Uhor|UHOR_15290	Ssci|g3809_chr09_Ss	Uhor|UHOR_12159	Uhor|UHOR_05055	Uhor|UHOR_01754	Uhor|UHOR_10031	Uhor|UHOR_06978	Umay|um00827	Uhor|UHOR_17001	Ssci|g3876_chr10_Ss	Uhor|UHOR_12233	Uhor|UHOR_04111	Umay|um01209	Uhor|UHOR_08290	Srei|sr05445	Uhor|UHOR_07282	Umay|um11155	Uhor|UHOR_07446	Uhor|UHOR_06799	Uhor|UHOR_14135	Umay|um04056	Umay|um10596	Umay|um05807	Umay|um04394	Umay|um11065
Uhor|UHOR_15696	Ssci|g3810_chr10_Ss	Uhor|UHOR_12967	Uhor|UHOR_06992	Uhor|UHOR_02309	Uhor|UHOR_12371	Uhor|UHOR_07471	Umay|um03636	Uhor|UHOR_06848	Ssci|g4500_chr12_Ss	Uhor|UHOR_14262	Uhor|UHOR_08827	Umay|um03791	Umay|um05718	Srei|sr15561	Umay|um04290	Umay|um03558	Umay|um03936	Uhor|UHOR_07979	Uhor|UHOR_14119	Umay|um05253
Uhor|UHOR_15806	Ssci|g3811_chr10_Ss	Uhor|UHOR_13117	Uhor|UHOR_07177	Uhor|UHOR_04993	Uhor|UHOR_12673	Uhor|UHOR_08447	Umay|um11874	Uhor|UHOR_12756	Ssci|g4543_chr12_Ss	Uhor|UHOR_14844	Umay|um00450	Umay|um10526	Umay|um05811	Uhor|UHOR_08830	Umay|um10117	Umay|um03561	Umay|um04188	Umay|um02387	Uhor|UHOR_14431	Umay|um05642
Uhor|UHOR_15986	Ssci|g3814_chr10_Ss	Uhor|UHOR_13979	Uhor|UHOR_07505	Uhor|UHOR_04998	Uhor|UHOR_13044	Uhor|UHOR_12181	Umay|um12058	Uhor|UHOR_12761	Ssci|g4847_chr14_Ss	Uhor|UHOR_15092	Umay|um01431	Umay|um15034	Umay|um05809	Umay|um11761	Umay|um10120	Uhor|UHOR_05580	Umay|um10915	Umay|um04347	Uhor|UHOR_14188
Uhor|UHOR_16051	Ssci|g4089_chr10_Ss	Uhor|UHOR_13994	Uhor|UHOR_07815	Uhor|UHOR_06991	Uhor|UHOR_13991	Uhor|UHOR_12461	Umay|um01443	Uhor|UHOR_12936	Ssci|g4961_chr14_Ss	Uhor|UHOR_16421	Umay|um02568	Ssci|g2504_chr05_Ss	Umay|um10364	Uhor|UHOR_02454	Umay|um10718	Ssci|g4836_chr13_Ss	Umay|um11281	Umay|um10896
Uhor|UHOR_16071	Ssci|g4090_chr11_Ss	Uhor|UHOR_14022	Uhor|UHOR_08471	Uhor|UHOR_07110	Uhor|UHOR_14014	Uhor|UHOR_12686	Umay|um03635	Uhor|UHOR_12937	Ssci|g4999_chr14_Ss	Uhor|UHOR_16801	Umay|um04674	Srei|sr14697	Umay|um15051	Umay|um05313
Uhor|UHOR_16595	Ssci|g4092_chr11_Ss	Uhor|UHOR_14049	Uhor|UHOR_08472	Uhor|UHOR_08473	Uhor|UHOR_14086	Uhor|UHOR_12982	Umay|um04689	Uhor|UHOR_12991	Ssci|g5656_chr17_Ss	Uhor|UHOR_12328	Umay|um00712	Uhor|UHOR_05767
Uhor|UHOR_00038	Ssci|g4093_chr11_Ss	Uhor|UHOR_14093	Uhor|UHOR_12238	Uhor|UHOR_12478	Uhor|UHOR_14161	Uhor|UHOR_13030	Umay|um04693	Uhor|UHOR_14451	Ssci|g5854_chr18_Ss	Uhor|UHOR_15466	Uhor|UHOR_01094	Umay|um03792
Uhor|UHOR_00595	Ssci|g4369_chr12_Ss	Uhor|UHOR_14103	Uhor|UHOR_12239	Uhor|UHOR_12670	Uhor|UHOR_14170	Uhor|UHOR_13183	Umay|um04887	Uhor|UHOR_16096	Ssci|g975_chr02_Ss	Uhor|UHOR_00907
Uhor|UHOR_01585	Ssci|g4370_chr12_Ss	Uhor|UHOR_14132	Uhor|UHOR_12464	Uhor|UHOR_13014	Uhor|UHOR_14564	Uhor|UHOR_13563	Umay|um05066	Uhor|UHOR_16658
Uhor|UHOR_12164	Ssci|g4599_chr12_Ss	Uhor|UHOR_14181	Uhor|UHOR_13417	Uhor|UHOR_13022	Uhor|UHOR_14669	Uhor|UHOR_14151	Umay|um05621	Uhor|UHOR_13009
Uhor|UHOR_12762	Ssci|g4840_chr13_Ss	Uhor|UHOR_14672	Uhor|UHOR_13437	Uhor|UHOR_13171	Uhor|UHOR_04108	Uhor|UHOR_14319	Umay|um06351	Uhor|UHOR_15805
Uhor|UHOR_12826	Ssci|g4841_chr14_Ss	Uhor|UHOR_14737	Uhor|UHOR_13469	Uhor|UHOR_13884	Uhor|UHOR_15109	Uhor|UHOR_14723	Umay|um06356	Uhor|UHOR_12035
Uhor|UHOR_12938	Ssci|g5041_chr15_Ss	Uhor|UHOR_15002	Uhor|UHOR_13470	Uhor|UHOR_14582	Uhor|UHOR_10014	Uhor|UHOR_15088	Umay|um06479	Uhor|UHOR_13987
Uhor|UHOR_13175	Ssci|g5043_chr15_Ss	Uhor|UHOR_15078	Uhor|UHOR_13968	Uhor|UHOR_14890	Uhor|UHOR_12378	Uhor|UHOR_15324	Umay|um06505	Uhor|UHOR_14098
Uhor|UHOR_13402	Ssci|g5486_chr17_Ss	Uhor|UHOR_10027	Uhor|UHOR_14701	Uhor|UHOR_14891	Uhor|UHOR_13752	Uhor|UHOR_15809	Umay|um10981	Uhor|UHOR_13591
Uhor|UHOR_13433	Ssci|g5488_chr17_Ss	Uhor|UHOR_12828	Uhor|UHOR_14792	Uhor|UHOR_15081	Uhor|UHOR_14060	Uhor|UHOR_16659	Umay|um11979	Uhor|UHOR_03705
Uhor|UHOR_13567	Ssci|g5693_chr17_Ss	Uhor|UHOR_12966	Uhor|UHOR_14888	Uhor|UHOR_15097	Uhor|UHOR_14130	Uhor|UHOR_16799	Umay|um11109	Uhor|UHOR_01537
Uhor|UHOR_14787	Ssci|g5694_chr18_Ss	Uhor|UHOR_13982	Uhor|UHOR_14889	Uhor|UHOR_15241	Uhor|UHOR_15610	Uhor|UHOR_12783	Umay|um05436	Uhor|UHOR_01538
Uhor|UHOR_15075	Ssci|g5880_chr18_Ss	Uhor|UHOR_14104	Uhor|UHOR_14903	Uhor|UHOR_15715	Uhor|UHOR_16664	Uhor|UHOR_00292	Umay|um06514
Uhor|UHOR_15089	Ssci|g5881_chr19_Ss	Uhor|UHOR_14117	Uhor|UHOR_14943	Uhor|UHOR_16473	Uhor|UHOR_13400	Uhor|UHOR_06052	Umay|um10169
Uhor|UHOR_15738	Ssci|g6054_chr19_Ss	Uhor|UHOR_15003	Uhor|UHOR_14944	Uhor|UHOR_12248	Uhor|UHOR_13992	Uhor|UHOR_01338	Srei|sr14681
Uhor|UHOR_16052	Ssci|g6055_chr20_Ss	Uhor|UHOR_16182	Uhor|UHOR_15189	Uhor|UHOR_14904	Uhor|UHOR_14013	Uhor|UHOR_07831	Srei|sr16810
Uhor|UHOR_16594	Ssci|g6057_chr20_Ss	Uhor|UHOR_13118	Uhor|UHOR_15313	Uhor|UHOR_16740	Uhor|UHOR_14895	Uhor|UHOR_09013	Uhor|UHOR_02119
Uhor|UHOR_17016	Ssci|g6230_chr20_Ss	Uhor|UHOR_14051	Uhor|UHOR_15782	Uhor|UHOR_15096	Uhor|UHOR_15131	Uhor|UHOR_12520
Uhor|UHOR_00293	Ssci|g6233_chr20_Ss	Uhor|UHOR_12025	Uhor|UHOR_15878	Uhor|UHOR_07473	Uhor|UHOR_16372	Uhor|UHOR_14263
Uhor|UHOR_01829	Ssci|g6234_chr20_Ss	Uhor|UHOR_15077	Uhor|UHOR_16037	Uhor|UHOR_08922	Uhor|UHOR_16373	Uhor|UHOR_14618
Uhor|UHOR_02353	Ssci|g6235_chr21_Ss	Uhor|UHOR_12212	Uhor|UHOR_16472	Uhor|UHOR_07816	Uhor|UHOR_15903	Uhor|UHOR_15619
Uhor|UHOR_04367	Ssci|g6416_chr21_Ss	Uhor|UHOR_12556	Uhor|UHOR_16638	Uhor|UHOR_13166	Ssci|g1942_chr04_Ss	Uhor|UHOR_03016
Uhor|UHOR_07469	Ssci|g6418_chr22_Ss	Uhor|UHOR_12749	Uhor|UHOR_16712	Uhor|UHOR_07109	Umay|um02565	Uhor|UHOR_06454
Uhor|UHOR_08092	Ssci|g6419_chr22_Ss	Uhor|UHOR_12845	Uhor|UHOR_17013	Uhor|UHOR_13781	Ssci|g1943_chr04_Ss	Uhor|UHOR_00061
Uhor|UHOR_12016	Ssci|g6422_chr22_Ss	Uhor|UHOR_14023	Uhor|UHOR_02355	Uhor|UHOR_15121	Ssci|g1944_chr04_Ss
Uhor|UHOR_12133	Ssci|g6582_chr22_Ss	Uhor|UHOR_14179	Uhor|UHOR_04965	Uhor|UHOR_15310
Uhor|UHOR_12773	Ssci|g6583_chr26_Ss	Uhor|UHOR_12471	Uhor|UHOR_17010	Uhor|UHOR_15967
Uhor|UHOR_12987	Ssci|g6603_chr26_Ss	Uhor|UHOR_13005	Uhor|UHOR_12319	Uhor|UHOR_13543
Uhor|UHOR_13779	Ssci|g6604_chr24_Ss	Uhor|UHOR_13006	Uhor|UHOR_12820	Umay|um01392
Uhor|UHOR_14082	Ssci|g6605_chr24_Ss	Uhor|UHOR_12027	Umay|um01584	Uhor|UHOR_14719
Uhor|UHOR_14088	Ssci|g6608_chr24_Ss	Uhor|UHOR_16183	Uhor|UHOR_02290	Umay|um10959
Uhor|UHOR_14187	Ssci|g6624_chr24_Ss	Uhor|UHOR_12832
Uhor|UHOR_14261	Ssci|g6625_chr24_Ss	Uhor|UHOR_12755
Uhor|UHOR_14720	Ssci|g6640_chr23_Ss	Uhor|UHOR_12877
Uhor|UHOR_15202	Ssci|g2941_chr06_Ss	Uhor|UHOR_14030
Uhor|UHOR_15296	Ssci|g6602_chr26_Ss	Uhor|UHOR_06758
Uhor|UHOR_15579	Ssci|g6229_chr20_Ss
Uhor|UHOR_15873	Ssci|g2630_chr06_Ss
Uhor|UHOR_16683	Ssci|g3261_chr08_Ss
Uhor|UHOR_00594	Ssci|g4373_chr12_Ss
Uhor|UHOR_03412	Ssci|g6621_chr24_Ss
Uhor|UHOR_12642	Ssci|g6588_chr26_Ss
Uhor|UHOR_14769	Ssci|g710_chr01_Ss
Uhor|UHOR_15353	Umay|um12032
Uhor|UHOR_17015	Umay|um12318
Uhor|UHOR_04404	Uhor|UHOR_12678
Uhor|UHOR_07544
Uhor|UHOR_14539
Uhor|UHOR_15145
Uhor|UHOR_01712
Uhor|UHOR_02973
Uhor|UHOR_05280
Uhor|UHOR_07456
Uhor|UHOR_07872
Uhor|UHOR_13373
Uhor|UHOR_15289
Uhor|UHOR_15350
Uhor|UHOR_15871
Uhor|UHOR_16054
Uhor|UHOR_16260
Uhor|UHOR_02955
Uhor|UHOR_02972
Uhor|UHOR_02987
Uhor|UHOR_03789
Uhor|UHOR_05918
Uhor|UHOR_07464
Uhor|UHOR_07549
Uhor|UHOR_07635
Uhor|UHOR_08461
Uhor|UHOR_08482
Uhor|UHOR_08875
Uhor|UHOR_12961
Uhor|UHOR_13176
Uhor|UHOR_13566
Uhor|UHOR_14357
Uhor|UHOR_14640
Uhor|UHOR_15734
Uhor|UHOR_15796
Uhor|UHOR_15870
Uhor|UHOR_15983
Uhor|UHOR_15985
Uhor|UHOR_16592
Uhor|UHOR_16679
Uhor|UHOR_12960
Uhor|UHOR_13181
Uhor|UHOR_14663
Uhor|UHOR_07463
Uhor|UHOR_04405
Uhor|UHOR_08460
Uhor|UHOR_14638
Uhor|UHOR_14786
Uhor|UHOR_15821
Uhor|UHOR_06892
Uhor|UHOR_12958
Uhor|UHOR_14724
Uhor|UHOR_15697
Uhor|UHOR_07457
Uhor|UHOR_16678
Uhor|UHOR_15288
Uhor|UHOR_15735
Uhor|UHOR_00982
Uhor|UHOR_02517
Uhor|UHOR_01713
Umay|um11420
Umay|um10774
Umay|um02817
[truncated: 206 more columns]

## Sheet: Figure A
Venn- diagram
# Four-way-Venn-diagram showing the distribution of orthologous protein clusters among smuts species. Clusters were obtained using OrthoMCL algorithm with default parameters. Each cluster may include sets of paralogs. Areas are not in scale.

## Sheet: Table B
Unique groups among smut species defined by OrthoMCL software and theirs predicted functions
For S. scitamineum, genes whose product is predicted as secreted protein are highlighted in red.
S. scitamineum (23 groups)			S. reilianum (10 groups)			U. maydis (18 groups)			U. hordei (48 groups)
Gene	Gene Product		Gene	Product		Gene	Product		Gene	Product
g1121_chr02_Ss,g4424_chr12_Ss	Predicted DDE1 transposon-related ORF (transposase)		sr07366,sr11325,sr15209	Predicted DDE1 transposon-related ORF (transposase)		um00825,um06500	uncharacterized protein		UHOR_00043,UHOR_00061,UHOR_00109,UHOR_00240,UHOR_00292,UHOR_00892,UHOR_01338,UHOR_01357,UHOR_01825,UHOR_03016,UHOR_03409,UHOR_06052,UHOR_06448,UHOR_06454,UHOR_06978,UHOR_07471,UHOR_07831,UHOR_08447,UHOR_09013,UHOR_12181,UHOR_12461,UHOR_12520,UHOR_12686,UHOR_12783,UHOR_12982,UHOR_13030,UHOR_13183,UHOR_13563,UHOR_13863,UHOR_13873,UHOR_14151,UHOR_14263,UHOR_14319,UHOR_14447,UHOR_14618,UHOR_14723,UHO…	Predicted ORF in retrotransposon
g1266_chr02_Ss,g3556_chr09_Ss,g3817_chr10_Ss,g4088_chr10_Ss,g4842_chr14_Ss,g5046_chr15_Ss,g5695_chr18_Ss	uncharacterized protein		sr10980,sr15148,sr15689	Uncharacterized protein		um00829,um01442	MAPEG family uncharacterized protein		UHOR_00396,UHOR_16487	uncharacterized protein
g1840_chr03_Ss,g2409_chr05_Ss,g2552_chr05_Ss,g2605_chr05_Ss,g2911_chr06_Ss,g2916_chr06_Ss,g2973_chr07_Ss,g3254_chr07_Ss,g3362_chr08_Ss,g3430_chr08_Ss,g3767_chr09_Ss,g3876_chr10_Ss,g4500_chr12_Ss,g4543_chr12_Ss,g4847_chr14_Ss,g4961_chr14_Ss,g4999_chr14_Ss,g5656_chr17_Ss,g5854_chr18_Ss,g975_chr02_Ss	Predicted DDE1 transposon-related ORF (Transposase)		sr11002.2,sr11003,sr11006,sr11008.2	Uncharacterized protein		um00830,um01441	isoflavone reductase family protein (NmrA-like family)		UHOR_00604,UHOR_07977	uncharacterized protein
g184_chr01_Ss,g6592_chr23_Ss,g6595_chr23_Ss,g6626_chr25_Ss_unplaced	uncharacterized protein		sr13075,sr13078	Uncharacterized protein		um01394,um10486	uncharacterized protein		UHOR_00836,UHOR_03866,UHOR_07857,UHOR_13886	uncharacterized protein
g2066_chr04_Ss,g3901_chr10_Ss	uncharacterized protein		sr13522,sr13523,sr13524	Uncharacterized protein		um01796,um02138,um11377	Effector family Eff1		UHOR_00837,UHOR_07856,UHOR_12813,UHOR_12814,UHOR_14016	uncharacterized protein
g2225_chr04_Ss,g4729_chr13_Ss,g5617_chr17_Ss,g6662_chr26_Ss_unplaced,g907_chr02_Ss	uncharacterized protein		sr15197,sr16603	Phytanoyl-CoA dioxygenase (PhyH)		um03121,um03122,um04889	similar to glycosyl hydrolase family protein (beta-1,3-glucan binding protein)		UHOR_00907,UHOR_01576,UHOR_01827,UHOR_07800,UHOR_08448,UHOR_12031,UHOR_12112,UHOR_12233,UHOR_12328,UHOR_12831,UHOR_14262,UHOR_14646,UHOR_14844,UHOR_15092,UHOR_15354,UHOR_15448,UHOR_15466,UHOR_16068,UHOR_16421,UHOR_16801	uncharacterized protein
g2245_chr04_Ss,g352_chr01_Ss,g5327_chr16_Ss,g987_chr02_Ss	DDE superfamily endonuclease; Tc5 transposase		sr17076,sr17107	NADH dehydrogenase (ubiquinone), L subunit		um03394,um03869,um04094,um04308,um04486,um05977,um06474,um06476,um06506,um10585,um10980,um11065	Putative RecQ helicase protein		UHOR_01537,UHOR_01538,UHOR_03705,UHOR_06351,UHOR_06848,UHOR_12029,UHOR_12035,UHOR_12158,UHOR_12160,UHOR_12756,UHOR_12761,UHOR_12936,UHOR_12937,UHOR_12968,UHOR_12991,UHOR_13009,UHOR_13591,UHOR_13987,UHOR_14044,UHOR_14098,UHOR_14182,UHOR_14451,UHOR_14657,UHOR_14761,UHOR_14951,UHOR_15805,UHOR_16096,UHOR_16293,UHOR_16658,UHOR_17001	Predicted ORF in retrotransposon
g2628_chr06_Ss,g3812_chr10_Ss,g4371_chr12_Ss,g6420_chr22_Ss,g6606_chr24_Ss,g6623_chr24_Ss	sterol delta 5,6-desaturase ERG3		sr17088,sr17090	Cytochrome c oxidase subunit III		um03440,um04614,um05426,um11579	uncharacterized protein		UHOR_01674,UHOR_12409,UHOR_13724,UHOR_13893,UHOR_13990,UHOR_14061,UHOR_15057	uncharacterized protein
g2698_chr06_Ss,g3118_chr07_Ss,g6298_chr21_Ss	related to transposase		sr17099,sr17100,sr17101	cytochrome-c oxidase subunit I		um04089,um04306	uncharacterized protein		UHOR_02089,UHOR_08486,UHOR_12258,UHOR_13168,UHOR_13557	Predicted ORF in retrotransposon
g2975_chr07_Ss,g770_chr02_Ss	related to transposases		sr17102,sr17103	Endonuclease I, encoded by a mobile group I intron within the mitochondrial COX1 gene		um04093,um10581	Zn-dependent alcohol dehydrogenases		UHOR_02109,UHOR_12835,UHOR_12836,UHOR_15271,UHOR_15791	similar to retrotransposon protein
g3169_chr07_Ss,g4731_chr13_Ss	uncharacterized protein					um04095,um11950	related to polyketide synthase		UHOR_02261,UHOR_14718,UHOR_16344	uncharacterized protein
g3260_chr08_Ss,g3813_chr10_Ss,g4372_chr12_Ss,g6232_chr20_Ss,g6421_chr22_Ss,g6607_chr24_Ss,g6622_chr24_Ss	OPT family - small oligopeptide transporter protein / sexual differentiation process protein ISP4					um04096,um04104,um12253	uncharacterized protein		UHOR_02573,UHOR_03362	uncharacterized protein
g3726_chr09_Ss,g3999_chr10_Ss,g4054_chr10_Ss	Uncharacterized protein					um05795,um10949	uncharacterized protein		UHOR_02989,UHOR_06167,UHOR_06639,UHOR_08484,UHOR_08925	uncharacterized protein
g3815_chr10_Ss,g5044_chr15_Ss	Transaldolase					um05796,um06508	related to dimethylallyl tryptophan synthase		UHOR_03156,UHOR_06758,UHOR_06837,UHOR_10026,UHOR_10027,UHOR_10032,UHOR_12025,UHOR_12026,UHOR_12027,UHOR_12028,UHOR_12159,UHOR_12212,UHOR_12471,UHOR_12556,UHOR_12749,UHOR_12755,UHOR_12828,UHOR_12832,UHOR_12845,UHOR_12877,UHOR_12910,UHOR_12966,UHOR_12967,UHOR_13005,UHOR_13006,UHOR_13117,UHOR_13118,UHOR_13979,UHOR_13982,UHOR_13994,UHOR_14022,UHOR_14023,UHOR_14030,UHOR_14049,UHOR_14051,UHOR_14093,UHO…	Predicted ORF in retrotransposon (Gag-pol polyprotein)
g3918_chr10_Ss,g3919_chr10_Ss	Related to Mig1 protein					um06513,um11188	uncharacterized protein		UHOR_03158,UHOR_13114	Uncharacterized protein - related to retrotransposon
g4094_chr11_Ss,g6236_chr21_Ss,g6639_chr25_Ss_unplaced	Peptidase family M28					um11031,um11032	selenoprotein domain-containing protein		UHOR_03231,UHOR_07452	uncharacterized protein
g439_chr01_Ss,g6557_chr22_Ss	Uncharacterized protein					um11079,um11080,um12287	Predicted ORF in retrotransposon		UHOR_03547,UHOR_04990,UHOR_06803,UHOR_08960	related to Mig1 protein
g4730_chr13_Ss,g5618_chr17_Ss	Uncharacterized protein					um11116,um11117	uncharacterized protein		UHOR_03560,UHOR_15724	uncharacterized protein
g4900_chr14_Ss,g4901_chr14_Ss	Uncharacterized protein								UHOR_04730,UHOR_14805,UHOR_16233	Predicted ORF in retrotransposon
g4986_chr14_Ss,g5008_chr14_Ss	Uncharacterized protein								UHOR_04840,UHOR_05540,UHOR_06469,UHOR_14079,UHOR_14106,UHOR_14120	uncharacterized protein
g6417_chr21_Ss,g711_chr01_Ss	Uncharacterized protein (DNA helicase)								UHOR_05792,UHOR_13338	uncharacterized protein
g6611_chr24_Ss,g6619_chr24_Ss,g6634_chr25_Ss_unplaced	Uncharacterized protein								UHOR_06592,UHOR_15322,UHOR_15323	uncharacterized protein
g6614_chr24_Ss,g6659_chr26_Ss_unplaced	related to transposase								UHOR_06675,UHOR_08091,UHOR_08987,UHOR_12032,UHOR_12131,UHOR_12329,UHOR_15447	uncharacterized protein
									UHOR_06838,UHOR_14671	uncharacterized protein
									UHOR_06931,UHOR_08545,UHOR_12259,UHOR_13169	related to retrotransposon
									UHOR_07486,UHOR_08483	uncharacterized protein
									UHOR_07487,UHOR_14045	uncharacterized protein
									UHOR_07506,UHOR_15605	uncharacterized protein
									UHOR_08264,UHOR_14743	uncharacterized protein
									UHOR_10016,UHOR_10024,UHOR_10030,UHOR_13977,UHOR_13983,UHOR_14021,UHOR_14047,UHOR_14139,UHOR_14148,UHOR_14149	uncharacterized protein
									UHOR_10029,UHOR_12634,UHOR_13915,UHOR_14091,UHOR_14097,UHOR_14101,UHOR_14119,UHOR_14135,UHOR_14141,UHOR_14147,UHOR_14166,UHOR_14186,UHOR_14188,UHOR_14431,UHOR_15200	uncharacterized protein
									UHOR_12083,UHOR_12514	uncharacterized protein
									UHOR_12247,UHOR_17005	uncharacterized protein
									UHOR_12614,UHOR_15085	Predicted ORF in retrotransposon
									UHOR_12636,UHOR_14144,UHOR_14145,UHOR_15198,UHOR_15199	uncharacterized protein
									UHOR_12818,UHOR_13038,UHOR_16113	related to Mig1 protein
									UHOR_12837,UHOR_12838,UHOR_15793	similar to retrotransposon protein
									UHOR_12905,UHOR_13383,UHOR_13586	uncharacterized protein
									UHOR_12999,UHOR_14167	uncharacterized protein
									UHOR_13170,UHOR_15387,UHOR_15725,UHOR_15858	related to effector family protein Eff1
									UHOR_13318,UHOR_15672	uncharacterized protein
									UHOR_13548,UHOR_15669	uncharacterized protein
									UHOR_14081,UHOR_14138,UHOR_14164	uncharacterized protein
									UHOR_14553,UHOR_16369	uncharacterized protein
									UHOR_14977,UHOR_16458	uncharacterized protein
									UHOR_15366,UHOR_16029,UHOR_16185	uncharacterized protein
									UHOR_15872,UHOR_16680	Predicted ORF in retrotransposon
									UHOR_16530,UHOR_17006	uncharacterized protein

## Sheet: Table C
Singletons (proteins not assigned to any orthoMCL cluster )
# For S. scitamineum, genes whose products are predicted as secreted protein are highlighted in red.
S. scitamineum (349)	Gene Product		S. reilianum (232)		U. maydis (406)		U. hordei (462)
g1028_chr02_Ss	Uncharacterized protein		Srei|sr06446		Umay|um00052		Uhor|UHOR_12009
g103_chr01_Ss	Uncharacterized protein		Srei|sr06417		Umay|um00060		Uhor|UHOR_12082
g1041_chr02_Ss	Related to transposase		Srei|sr11400		Umay|um00062		Uhor|UHOR_00896
g1052_chr02_Ss	Uncharacterized protein		Srei|sr11401		Umay|um10045		Uhor|UHOR_08411
g1078_chr02_Ss	Uncharacterized protein		Srei|sr11402		Umay|um00187		Uhor|UHOR_12255
g1083_chr02_Ss	Related to transposase		Srei|sr11434		Umay|um00194		Uhor|UHOR_07512
g1084_chr02_Ss	Uncharacterized protein		Srei|sr11467		Umay|um00236		Uhor|UHOR_12287
g1103_chr02_Ss	Uncharacterized protein		Srei|sr11572		Umay|um00250		Uhor|UHOR_12349
g1108_chr02_Ss	Uncharacterized protein		Srei|sr11574		Umay|um10960		Uhor|UHOR_07265
g1134_chr02_Ss	Uncharacterized protein		Srei|sr11575		Umay|um10962		Uhor|UHOR_12501
g1138_chr02_Ss	Uncharacterized protein		Srei|sr11603		Umay|um00276		Uhor|UHOR_12516
g1139_chr02_Ss	Uncharacterized protein		Srei|sr11658		Umay|um00278		Uhor|UHOR_04023
g1140_chr02_Ss	Retrovirus-related POL polyprotein		Srei|sr11696		Umay|um00337		Uhor|UHOR_03948
g1141_chr02_Ss	Uncharacterized protein		Srei|sr20004		Umay|um00358		Uhor|UHOR_03954
g116_chr01_Ss	Uncharacterized protein		Srei|sr10178		Umay|um11823		Uhor|UHOR_03955
g1170_chr02_Ss	Uncharacterized protein		Srei|sr10180		Umay|um00420		Uhor|UHOR_03965
g1174_chr02_Ss	Uncharacterized protein		Srei|sr11942		Umay|um10115		Uhor|UHOR_12604
g1204_chr02_Ss	Uncharacterized protein		Srei|sr17607		Umay|um00466		Uhor|UHOR_12680
g1218_chr02_Ss	Uncharacterized protein		Srei|sr11994		Umay|um10122		Uhor|UHOR_12693
g1241_chr02_Ss	Uncharacterized protein		Srei|sr12020		Umay|um11443		Uhor|UHOR_12696
g1247_chr02_Ss	Uncharacterized protein		Srei|sr12044		Umay|um11444		Uhor|UHOR_12731
g13_chr01_Ss	Uncharacterized protein		Srei|sr12085		Umay|um00550		Uhor|UHOR_12786
g1313_chr03_Ss	Related to 5`-nucleotidase		Srei|sr12116		Umay|um00558		Uhor|UHOR_03891
g1327_chr03_Ss	Related to transposase		Srei|sr17065		Umay|um00559		Uhor|UHOR_12803
g1344_chr03_Ss	Uncharacterized protein		Srei|sr12146		Umay|um00627		Uhor|UHOR_03884
g1347_chr03_Ss	Uncharacterized protein		Srei|sr12164		Umay|um00629		Uhor|UHOR_03881
g1355_chr03_Ss	Uncharacterized protein		Srei|sr17358		Umay|um00664		Uhor|UHOR_12841
g1356_chr03_Ss	Related to retrotransposon protein		Srei|sr10258		Umay|um11173		Uhor|UHOR_00915
g1461_chr03_Ss	Uncharacterized protein		Srei|sr10281		Umay|um00731		Uhor|UHOR_12913
g147_chr01_Ss	Acetylhydrolase		Srei|sr07278		Umay|um11835		Uhor|UHOR_00920
g1515_chr03_Ss	Uncharacterized protein		Srei|sr10292		Umay|um00752		Uhor|UHOR_12959
g1577_chr03_Ss	Uncharacterized protein		Srei|sr10314		Umay|um00753		Uhor|UHOR_12985
g159_chr01_Ss	Uncharacterized protein		Srei|sr02685		Umay|um00794		Uhor|UHOR_13028
g1604_chr03_Ss	Uncharacterized protein		Srei|sr10400.2		Umay|um12112		Uhor|UHOR_13031
g1656_chr03_Ss	Related to alpha-L-arabinofuranosidase		Srei|sr10533		Umay|um11628		Uhor|UHOR_05895
g1691_chr03_Ss	Uncharacterized protein		Srei|sr12582		Umay|um00821		Uhor|UHOR_05902
g1775_chr03_Ss	Uncharacterized protein		Srei|sr12606		Umay|um00824		Uhor|UHOR_13070
g1779_chr03_Ss	Uncharacterized protein		Srei|sr12607		Umay|um11637		Uhor|UHOR_05947
g1787_chr03_Ss	Uncharacterized protein		Srei|sr12856		Umay|um11242		Uhor|UHOR_05952
g1808_chr03_Ss	Uncharacterized protein		Srei|sr12857		Umay|um11251		Uhor|UHOR_06660
g1823_chr03_Ss	Uncharacterized protein protein		Srei|sr12904		Umay|um11255		Uhor|UHOR_06677
g1828_chr03_Ss	Uncharacterized protein		Srei|sr10563.2		Umay|um00858		Uhor|UHOR_06683
g1854_chr03_Ss	Transcription factor		Srei|sr10613		Umay|um10566		Uhor|UHOR_13110
g1869_chr04_Ss	Fumarylacetoacetate hydrolase		Srei|sr10668		Umay|um00874		Uhor|UHOR_13115
g1875_chr04_Ss	Uncharacterized protein		Srei|sr10691.2		Umay|um00875		Uhor|UHOR_13116
g1878_chr04_Ss	Uncharacterized protein		Srei|sr10703		Umay|um11843		Uhor|UHOR_06709
g1879_chr04_Ss	Uncharacterized protein		Srei|sr12945		Umay|um10618		Uhor|UHOR_13141
g1880_chr04_Ss	Uncharacterized protein		Srei|sr13023		Umay|um12119		Uhor|UHOR_08887
g1929_chr04_Ss	Uncharacterized protein		Srei|sr13026		Umay|um12120		Uhor|UHOR_13210
g2017_chr04_Ss	Uncharacterized protein		Srei|sr13028		Umay|um00968		Uhor|UHOR_08964
g2109_chr04_Ss	Retrovirus-related POL polyprotein		Srei|sr17404		Umay|um11847		Uhor|UHOR_13173
g2110_chr04_Ss	Uncharacterized protein		Srei|sr17405		Umay|um01024		Uhor|UHOR_09004
g2111_chr04_Ss	Related to Nuclease		Srei|sr13155		Umay|um01037		Uhor|UHOR_03249
g2141_chr04_Ss	Uncharacterized protein		Srei|sr13181		Umay|um01041		Uhor|UHOR_03267
g2149_chr04_Ss	Uncharacterized protein		Srei|sr13221		Umay|um01047		Uhor|UHOR_03265
g2159_chr04_Ss	Uncharacterized protein		Srei|sr13343		Umay|um01053		Uhor|UHOR_03262
g2198_chr04_Ss	Related to cell wall protein		Srei|sr13362		Umay|um01061		Uhor|UHOR_03289
g2222_chr04_Ss	Uncharacterized protein		Srei|sr13366		Umay|um01118		Uhor|UHOR_03358
g2251_chr04_Ss	Uncharacterized protein		Srei|sr13382		Umay|um01125		Uhor|UHOR_03368
g2263_chr04_Ss	Uncharacterized protein		Srei|sr13380		Umay|um11639		Uhor|UHOR_17007
g230_chr01_Ss	Uncharacterized protein		Srei|sr13378		Umay|um01132		Uhor|UHOR_06474
g2314_chr05_Ss	Uncharacterized protein		Srei|sr10752		Umay|um11641		Uhor|UHOR_06479
g2315_chr05_Ss	Uncharacterized protein		Srei|sr10754.2		Umay|um01145		Uhor|UHOR_06495
g2319_chr05_Ss	Uncharacterized protein		Srei|sr10767		Umay|um11647		Uhor|UHOR_06517
g2320_chr05_Ss	Uncharacterized protein		Srei|sr10784.2		Umay|um01202		Uhor|UHOR_06591
g2321_chr05_Ss	Uncharacterized protein		Srei|sr10788.2		Umay|um01214		Uhor|UHOR_13271
g2380_chr05_Ss	Uncharacterized protein		Srei|sr13421		Umay|um01217		Uhor|UHOR_08721
g2395_chr05_Ss	Uncharacterized protein		Srei|sr13417		Umay|um01226		Uhor|UHOR_08727
g2480_chr05_Ss	Uncharacterized protein		Srei|sr13416		Umay|um01238		Uhor|UHOR_08728
g2490_chr05_Ss	Uncharacterized protein		Srei|sr13413		Umay|um10233		Uhor|UHOR_08757
g2495_chr05_Ss	Uncharacterized protein		Srei|sr17215		Umay|um01330		Uhor|UHOR_13370
g2516_chr05_Ss	Retrovirus-related POL polyprotein		Srei|sr16602		Umay|um11870		Uhor|UHOR_08819
g2517_chr05_Ss	Retrovirus-related POL polyprotein		Srei|sr10995.2		Umay|um01360		Uhor|UHOR_13384
g2557_chr05_Ss	Retrovirus-related POL polyprotein		Srei|sr17128		Umay|um01361		Uhor|UHOR_08839
g2558_chr05_Ss	Retrovirus-related POL polyprotein		Srei|sr17603		Umay|um01386		Uhor|UHOR_06080
g2582_chr05_Ss	Uncharacterized protein		Srei|sr13675		Umay|um01389		Uhor|UHOR_06087
g2617_chr05_Ss	Uncharacterized protein		Srei|sr13676		Umay|um11332		Uhor|UHOR_06100
g2624_chr05_Ss	Uncharacterized protein		Srei|sr13677		Umay|um01437		Uhor|UHOR_13427
g2629_chr06_Ss	Sexual differentiation process protein ISP4		Srei|sr13740		Umay|um11873		Uhor|UHOR_06111
g2637_chr06_Ss	Uncharacterized protein		Srei|sr13756		Umay|um01455		Uhor|UHOR_06135
g2665_chr06_Ss	Uncharacterized protein		Srei|sr13757		Umay|um01481		Uhor|UHOR_05982
g2666_chr06_Ss	Uncharacterized protein		Srei|sr13764		Umay|um01513		Uhor|UHOR_13467
g267_chr01_Ss	Uncharacterized protein		Srei|sr02163		Umay|um01522		Uhor|UHOR_06049
g2673_chr06_Ss	Uncharacterized protein		Srei|sr17069		Umay|um01566		Uhor|UHOR_08589
g268_chr01_Ss	Uncharacterized protein		Srei|sr13815		Umay|um12144		Uhor|UHOR_08607
g2719_chr06_Ss	Uncharacterized protein		Srei|sr13835		Umay|um01637-B		Uhor|UHOR_08634
g2827_chr06_Ss	Uncharacterized protein		Srei|sr13856		Umay|um01661		Uhor|UHOR_13509
g2834_chr06_Ss	Uncharacterized protein		Srei|sr13857		Umay|um11891		Uhor|UHOR_08650
g2866_chr06_Ss	Uncharacterized protein		Srei|sr13858		Umay|um01757		Uhor|UHOR_13502
g2881_chr06_Ss	Uncharacterized protein		Srei|sr13876		Umay|um01778		Uhor|UHOR_13500
g2882_chr06_Ss	Uncharacterized protein		Srei|sr13898		Umay|um01779		Uhor|UHOR_13499
g2967_chr07_Ss	Uncharacterized protein		Srei|sr13901		Umay|um11900		Uhor|UHOR_08652
g2971_chr07_Ss	Uncharacterized protein		Srei|sr13956		Umay|um01841		Uhor|UHOR_08676
g3005_chr07_Ss	C6 transcription factor		Srei|sr13980		Umay|um01842		Uhor|UHOR_08679
g302_chr01_Ss	Uncharacterized protein		Srei|sr17140		Umay|um10264		Uhor|UHOR_08703
g3053_chr07_Ss	Uncharacterized protein		Srei|sr14083		Umay|um01890		Uhor|UHOR_08514
g3054_chr07_Ss	Uncharacterized protein		Srei|sr14119		Umay|um10269		Uhor|UHOR_08559
g3087_chr07_Ss	Dihydroxy-acid dehydratase		Srei|sr17465		Umay|um11375		Uhor|UHOR_08560
g3168_chr07_Ss	Uncharacterized protein		Srei|sr11075		Umay|um11376		Uhor|UHOR_13572
g3170_chr07_Ss	Uncharacterized protein		Srei|sr11133		Umay|um02003		Uhor|UHOR_13582
g3174_chr07_Ss	Uncharacterized protein		Srei|sr17609		Umay|um11387		Uhor|UHOR_13583
g3253_chr07_Ss	Uncharacterized protein		Srei|sr14223		Umay|um06507		Uhor|UHOR_17011
g326_chr01_Ss	Uncharacterized protein		Srei|sr14259		Umay|um06509		Uhor|UHOR_07640
g33_chr01_Ss	Uncharacterized protein		Srei|sr17282		Umay|um06485		Uhor|UHOR_07661
g3306_chr08_Ss	Uncharacterized protein		Srei|sr14387		Umay|um06487		Uhor|UHOR_07678
g3308_chr08_Ss	Uncharacterized protein		Srei|sr14398		Umay|um06470		Uhor|UHOR_07686
g3326_chr08_Ss	Uncharacterized protein		Srei|sr17432		Umay|um06475		Uhor|UHOR_07691
g3350_chr08_Ss	Uncharacterized protein		Srei|sr14471		Umay|um11773		Uhor|UHOR_07719
g3409_chr08_Ss	Uncharacterized protein		Srei|sr17428		Umay|um05068		Uhor|UHOR_07726
g3419_chr08_Ss	Uncharacterized protein		Srei|sr17427		Umay|um05070		Uhor|UHOR_13675
g3427_chr08_Ss	Uncharacterized protein		Srei|sr14514		Umay|um11774		Uhor|UHOR_07384
g3428_chr08_Ss	Uncharacterized protein		Srei|sr14545		Umay|um11775		Uhor|UHOR_07378
g3429_chr08_Ss	Uncharacterized protein		Srei|sr11142		Umay|um11776		Uhor|UHOR_07359
g3452_chr08_Ss	Uncharacterized protein		Srei|sr00797		Umay|um05074		Uhor|UHOR_07332
g3460_chr08_Ss	Uncharacterized protein		Srei|sr00796		Umay|um12299		Uhor|UHOR_07325
g3517_chr08_Ss	Uncharacterized protein		Srei|sr14577		Umay|um05076		Uhor|UHOR_07413
g3550_chr08_Ss	Uncharacterized protein		Srei|sr06019		Umay|um11777		Uhor|UHOR_13734
g3558_chr09_Ss	Uncharacterized protein		Srei|sr11232		Umay|um11778		Uhor|UHOR_07468
g3566_chr09_Ss	Uncharacterized protein		Srei|sr11235.2		Umay|um05079		Uhor|UHOR_07470
g3575_chr09_Ss	Uncharacterized protein		Srei|sr11239.2		Umay|um05080		Uhor|UHOR_07485
g3582_chr09_Ss	Related to UTP13-U3 snoRNP protein		Srei|sr14793		Umay|um05094		Uhor|UHOR_13763
g3679_chr09_Ss	Uncharacterized protein		Srei|sr14797		Umay|um05095		Uhor|UHOR_03024
g3685_chr09_Ss	Uncharacterized protein		Srei|sr14805		Umay|um10171		Uhor|UHOR_03063
g3695_chr09_Ss	Uncharacterized protein		Srei|sr14824		Umay|um05124		Uhor|UHOR_03140
g3745_chr09_Ss	Related to Ribonuclease H		Srei|sr14825		Umay|um05155		Uhor|UHOR_03141
g3747_chr09_Ss	Uncharacterized protein		Srei|sr04594		Umay|um10193		Uhor|UHOR_03159
g38_chr01_Ss	Uncharacterized protein		Srei|sr14943		Umay|um05243		Uhor|UHOR_03162
g3830_chr10_Ss	Uncharacterized protein		Srei|sr17016		Umay|um11789		Uhor|UHOR_03175
g3832_chr10_Ss	Uncharacterized protein		Srei|sr15029		Umay|um06267		Uhor|UHOR_03178
g3861_chr10_Ss	Transporter ABC superfamily		Srei|sr15064		Umay|um06279		Uhor|UHOR_03186
g3870_chr10_Ss	Uncharacterized protein		Srei|sr15069		Umay|um06293		Uhor|UHOR_03233
g3915_chr10_Ss	Uncharacterized protein		Srei|sr15187		Umay|um02096		Uhor|UHOR_03235
g3957_chr10_Ss	Uncharacterized protein		Srei|sr15400		Umay|um02112		Uhor|UHOR_08054
g3958_chr10_Ss	Uncharacterized protein		Srei|sr15526		Umay|um02174		Uhor|UHOR_08052
g3998_chr10_Ss	Uncharacterized protein		Srei|sr17488		Umay|um02192		Uhor|UHOR_08068
g4022_chr10_Ss	Uncharacterized protein		Srei|sr15194		Umay|um02193		Uhor|UHOR_13864
g4027_chr10_Ss	Uncharacterized protein		Srei|sr15195		Umay|um02194		Uhor|UHOR_08083
g4028_chr10_Ss	Uncharacterized protein		Srei|sr15196		Umay|um12098		Uhor|UHOR_08097
g4035_chr10_Ss	Retrovirus-related POL polyprotein		Srei|sr17030		Umay|um10076		Uhor|UHOR_08111
g4048_chr10_Ss	Retrovirus-related POL polyprotein		Srei|sr15253		Umay|um12100		Uhor|UHOR_13888
g4095_chr11_Ss	Saccharopine dehydrogenase		Srei|sr15333		Umay|um10078		Uhor|UHOR_13890
g4096_chr11_Ss	Related to Oxidoreductase, short-chain dehydrogenase		Srei|sr15334		Umay|um02251		Uhor|UHOR_10017
g4118_chr11_Ss	Uncharacterized protein		Srei|sr15769		Umay|um12156		Uhor|UHOR_13916
g4149_chr11_Ss	Uncharacterized protein		Srei|sr15793		Umay|um11394		Uhor|UHOR_08164
g4186_chr11_Ss	Uncharacterized protein		Srei|sr15861		Umay|um11397		Uhor|UHOR_08203
g4255_chr11_Ss	Uncharacterized protein		Srei|sr15870		Umay|um02267		Uhor|UHOR_08258
g4258_chr11_Ss	Uncharacterized protein		Srei|sr15893		Umay|um02272		Uhor|UHOR_03900
g4268_chr11_Ss	Uncharacterized protein		Srei|sr17502		Umay|um02313		Uhor|UHOR_03910
g4299_chr11_Ss	Uncharacterized protein		Srei|sr17437		Umay|um02363		Uhor|UHOR_13985
g4318_chr11_Ss	Related to PRP43-spliceosomal helicase (DEAH box family)		Srei|sr17443		Umay|um02370		Uhor|UHOR_13998
g4359_chr11_Ss	Uncharacterized protein		Srei|sr15953		Umay|um12187		Uhor|UHOR_14063
g437_chr01_Ss	Acid sphingomyelinase and PHM5 phosphate metabolism protein		Srei|sr15971		Umay|um10148		Uhor|UHOR_14107
g438_chr01_Ss	Uncharacterized protein		Srei|sr16053		Umay|um10151		Uhor|UHOR_14123
g4386_chr12_Ss	Uncharacterized protein		Srei|sr15652		Umay|um02451		Uhor|UHOR_14126
g4387_chr12_Ss	Uncharacterized protein		Srei|sr07363		Umay|um10278		Uhor|UHOR_14136
g4388_chr12_Ss	Uncharacterized protein		Srei|sr15760		Umay|um02589		Uhor|UHOR_14143
g4389_chr12_Ss	Pol II transcription elongation factor		Srei|sr15764		Umay|um02601		Uhor|UHOR_00862
g4390_chr12_Ss	Uncharacterized protein		Srei|sr16124		Umay|um02604		Uhor|UHOR_14183
g4391_chr12_Ss	Uncharacterized protein		Srei|sr16176		Umay|um10289		Uhor|UHOR_07003
g4392_chr12_Ss	Uncharacterized protein		Srei|sr16244		Umay|um02722		Uhor|UHOR_07017
g4393_chr12_Ss	Uncharacterized protein		Srei|sr16287		Umay|um11729		Uhor|UHOR_07080
g4396_chr12_Ss	Uncharacterized protein		Srei|sr10047		Umay|um02756		Uhor|UHOR_07138
g4421_chr12_Ss	Uncharacterized protein		Srei|sr20016		Umay|um02759		Uhor|UHOR_07148
g4437_chr12_Ss	Fructose 1,6-bisphosphate aldolase		Srei|sr20018		Umay|um02786		Uhor|UHOR_14297
g4443_chr12_Ss	Uncharacterized protein		Srei|sr10061		Umay|um02787		Uhor|UHOR_07217
g4466_chr12_Ss	Uncharacterized protein		Srei|sr10062		Umay|um02788		Uhor|UHOR_07219
g4490_chr12_Ss	Uncharacterized protein		Srei|sr10063		Umay|um02789		Uhor|UHOR_07257
g4522_chr12_Ss	Uncharacterized protein		Srei|sr10065		Umay|um02809		Uhor|UHOR_07796
g4538_chr12_Ss	Uncharacterized protein		Srei|sr10067		Umay|um02812		Uhor|UHOR_07829
g4548_chr12_Ss	Uncharacterized protein		Srei|sr20015		Umay|um02814		Uhor|UHOR_07836
g4549_chr12_Ss	Uncharacterized protein		Srei|sr10068		Umay|um06497		Uhor|UHOR_07874
g4550_chr12_Ss	Uncharacterized protein		Srei|sr10070		Umay|um10950		Uhor|UHOR_14349
g4552_chr12_Ss	Uncharacterized protein		Srei|sr10077		Umay|um10951		Uhor|UHOR_14350
g4554_chr12_Ss	Uncharacterized protein		Srei|sr10079		Umay|um02818		Uhor|UHOR_14358
g4555_chr12_Ss	Uncharacterized protein		Srei|sr16387		Umay|um02820		Uhor|UHOR_07907
g4556_chr12_Ss	Uncharacterized protein		Srei|sr16400		Umay|um11475		Uhor|UHOR_14382
g4592_chr12_Ss	Uncharacterized protein		Srei|sr16403		Umay|um02836		Uhor|UHOR_08030
g4593_chr12_Ss	Uncharacterized protein		Srei|sr16429		Umay|um11484		Uhor|UHOR_14430
g4600_chr12_Ss	Related to Glutamate decarboxylase		Srei|sr16446		Umay|um11489		Uhor|UHOR_05589
g4607_chr12_Ss	Uncharacterized protein		Srei|sr16486		Umay|um02925		Uhor|UHOR_14456
g465_chr01_Ss	Uncharacterized protein		Srei|sr16516		Umay|um02927		Uhor|UHOR_05645
g466_chr01_Ss	Uncharacterized protein		Srei|sr13458		Umay|um10325		Uhor|UHOR_14459
g4685_chr13_Ss	Uncharacterized protein		Srei|sr13459		Umay|um10328		Uhor|UHOR_05674
g4728_chr13_Ss	Uncharacterized protein		Srei|sr13469		Umay|um03039		Uhor|UHOR_14480
g4790_chr13_Ss	Uncharacterized protein		Srei|sr17257		Umay|um03046		Uhor|UHOR_05722
g4823_chr13_Ss	Uncharacterized protein		Srei|sr13525		Umay|um03047		Uhor|UHOR_05740
g4824_chr13_Ss	Uncharacterized protein		Srei|sr16906		Umay|um03090		Uhor|UHOR_05761
g4837_chr13_Ss	Uncharacterized protein		Srei|sr16905		Umay|um03091		Uhor|UHOR_05770
g4871_chr14_Ss	Uncharacterized protein		Srei|sr16904		Umay|um03113		Uhor|UHOR_05840
g4872_chr14_Ss	Uncharacterized protein		Srei|sr16903		Umay|um10635		Uhor|UHOR_05870
g488_chr01_Ss	Uncharacterized protein		Srei|sr16902		Umay|um11951		Uhor|UHOR_14538
g4902_chr14_Ss	Uncharacterized protein		Srei|sr13603		Umay|um03129		Uhor|UHOR_06175
g4903_chr14_Ss	Uncharacterized protein		Srei|sr10942		Umay|um03138		Uhor|UHOR_06193
g4904_chr14_Ss	Uncharacterized protein		Srei|sr17382		Umay|um12211		Uhor|UHOR_14560
g4905_chr14_Ss	Uncharacterized protein		Srei|sr16637		Umay|um03168-B		Uhor|UHOR_06223
g4912_chr14_Ss	Uncharacterized protein		Srei|sr17383		Umay|um03196		Uhor|UHOR_06222
g4988_chr14_Ss	Uncharacterized protein		Srei|sr16688		Umay|um12214		Uhor|UHOR_06227
g5002_chr14_Ss	Uncharacterized protein		Srei|sr16689		Umay|um12217		Uhor|UHOR_06264
g5063_chr15_Ss	Uncharacterized protein		Srei|sr16691		Umay|um03297		Uhor|UHOR_06272
g507_chr01_Ss	Uncharacterized protein		Srei|sr16702		Umay|um03327		Uhor|UHOR_14580
g511_chr01_Ss	Uncharacterized protein		Srei|sr16736		Umay|um12225		Uhor|UHOR_14581
g5150_chr15_Ss	ARP6-Actin-related protein		Srei|sr17391		Umay|um03388		Uhor|UHOR_06285
g5155_chr15_Ss	Uncharacterized protein		Srei|sr11293		Umay|um03389		Uhor|UHOR_14593
g5159_chr15_Ss	Uncharacterized protein		Srei|sr17271		Umay|um11064		Uhor|UHOR_06305
g526_chr01_Ss	Uncharacterized protein		Srei|sr00526		Umay|um11066		Uhor|UHOR_06306
g5282_chr16_Ss	Uncharacterized protein		Srei|sr00527		Umay|um03393		Uhor|UHOR_06360
g5312_chr16_Ss	Uncharacterized protein		Srei|sr17168		Umay|um03395		Uhor|UHOR_06370
g532_chr01_Ss	AAA+-type ATPase		Srei|sr07938		Umay|um03402		Uhor|UHOR_06384
g5362_chr16_Ss	Uncharacterized protein		Srei|sr17262		Umay|um11072		Uhor|UHOR_06389
g5402_chr16_Ss	Uncharacterized protein		Srei|sr17373		Umay|um11081		Uhor|UHOR_14639
g5403_chr16_Ss	Uncharacterized protein		Srei|sr15979		Umay|um03462		Uhor|UHOR_06418
g5421_chr16_Ss	Uncharacterized protein		Srei|sr06041		Umay|um03472		Uhor|UHOR_06427
g5431_chr16_Ss	Uncharacterized protein		Srei|sr17468		Umay|um10447		Uhor|UHOR_14647
g5441_chr16_Ss	Uncharacterized protein		Srei|sr17472		Umay|um03483		Uhor|UHOR_14652
g5458_chr16_Ss	Uncharacterized protein		Srei|sr17473		Umay|um11082		Uhor|UHOR_14654
g5465_chr16_Ss	Uncharacterized protein		Srei|sr17518		Umay|um11094		Uhor|UHOR_06744
g5481_chr16_Ss	Uncharacterized protein		Srei|sr17079		Umay|um03535		Uhor|UHOR_14678
g5489_chr17_Ss	Uncharacterized protein		Srei|sr17083		Umay|um03546		Uhor|UHOR_06794
g5497_chr17_Ss	Uncharacterized protein		Srei|sr17084		Umay|um03552		Uhor|UHOR_06814
g5498_chr17_Ss	Uncharacterized protein		Srei|sr17082		Umay|um03562		Uhor|UHOR_06851
g5513_chr17_Ss	C-terminal kinesin		Srei|sr17092		Umay|um03586		Uhor|UHOR_06871
g5538_chr17_Ss	Uncharacterized protein		Srei|sr17093		Umay|um12235		Uhor|UHOR_14711
g5573_chr17_Ss	Uncharacterized protein		Srei|sr17095		Umay|um03604		Uhor|UHOR_14713
g5587_chr17_Ss	Uncharacterized protein		Srei|sr17098		Umay|um03612		Uhor|UHOR_06888
g5596_chr17_Ss	Uncharacterized protein		Srei|sr17106		Umay|um11961		Uhor|UHOR_06890
g5641_chr17_Ss	Uncharacterized protein		Srei|sr17105		Umay|um03644		Uhor|UHOR_06891
g5647_chr17_Ss	Uncharacterized protein		Srei|sr17110		Umay|um03650		Uhor|UHOR_14721
g5719_chr18_Ss	Uncharacterized protein		Srei|sr17111		Umay|um10476		Uhor|UHOR_08776
g5752_chr18_Ss	Uncharacterized protein		Srei|sr17112		Umay|um03677		Uhor|UHOR_14740
g5774_chr18_Ss	Uncharacterized protein		Srei|sr17124		Umay|um10485		Uhor|UHOR_06927
g5813_chr18_Ss	Uncharacterized protein		Srei|sr17125		Umay|um03713		Uhor|UHOR_06946
g5843_chr18_Ss	Uncharacterized protein		Srei|sr17126		Umay|um10495		Uhor|UHOR_14770
g5844_chr18_Ss	Glycoside hydrolase				Umay|um03726-A		Uhor|UHOR_01032
g5853_chr18_Ss	Uncharacterized protein				Umay|um03744		Uhor|UHOR_01063
g5860_chr18_Ss	Uncharacterized protein				Umay|um03748		Uhor|UHOR_01120
g5861_chr18_Ss	Uncharacterized protein				Umay|um03757		Uhor|UHOR_01149
g5872_chr18_Ss	Uncharacterized protein				Umay|um03764		Uhor|UHOR_01152
g5879_chr18_Ss	Related to multidrug resistant protein				Umay|um03797		Uhor|UHOR_01153
g5918_chr19_Ss	Uncharacterized protein				Umay|um03823		Uhor|UHOR_01168
g5960_chr19_Ss	Related to transposase				Umay|um11515		Uhor|UHOR_01204
g5995_chr19_Ss	Uncharacterized protein				Umay|um03932		Uhor|UHOR_05269
g6011_chr19_Ss	Uncharacterized protein				Umay|um03948		Uhor|UHOR_14885
g6021_chr19_Ss	Uncharacterized protein				Umay|um12248		Uhor|UHOR_05347
g6029_chr19_Ss	Aldehyde dehydrogenase				Umay|um11524		Uhor|UHOR_05357
g6064_chr20_Ss	Uncharacterized protein				Umay|um03966		Uhor|UHOR_05363
g609_chr01_Ss	Uncharacterized protein				Umay|um12249		Uhor|UHOR_14922
g6107_chr20_Ss	Uncharacterized protein				Umay|um04027		Uhor|UHOR_05400
g6138_chr20_Ss	Uncharacterized protein				Umay|um04033		Uhor|UHOR_14953
g6164_chr20_Ss	Uncharacterized protein				Umay|um11059		Uhor|UHOR_05460
g6204_chr20_Ss	Uncharacterized protein				Umay|um11061		Uhor|UHOR_05463
g6216_chr20_Ss	Uncharacterized protein				Umay|um04082		Uhor|UHOR_14984
g6231_chr20_Ss	Uncharacterized protein				Umay|um04084		Uhor|UHOR_05524
g6238_chr21_Ss	Vitamin H transporter				Umay|um04086		Uhor|UHOR_05543
g6239_chr21_Ss	Putative MFS transporter				Umay|um04087		Uhor|UHOR_05554
g6240_chr21_Ss	Dihydrodipicolinate synthase/N-acetylneuraminate lyase protein				Umay|um11528		Uhor|UHOR_05559
g6241_chr21_Ss	Uncharacterized protein				Umay|um11530		Uhor|UHOR_05482
g6242_chr21_Ss	Glycosyltransferase				Umay|um04091		Uhor|UHOR_05480
g6262_chr21_Ss	Uncharacterized protein				Umay|um04092		Uhor|UHOR_05503
g6281_chr21_Ss	Uncharacterized protein				Umay|um04097		Uhor|UHOR_14982
g6299_chr21_Ss	Sorbitol dehydrogenase				Umay|um04098		Uhor|UHOR_08283
g6303_chr21_Ss	Uncharacterized protein				Umay|um11110		Uhor|UHOR_08287
g6321_chr21_Ss	Uncharacterized protein				Umay|um04100		Uhor|UHOR_15015
g6373_chr21_Ss	Uncharacterized protein				Umay|um04101		Uhor|UHOR_15019
g6390_chr21_Ss	Uncharacterized protein				Umay|um11111		Uhor|UHOR_08306
g6411_chr21_Ss	Uncharacterized protein				Umay|um11112		Uhor|UHOR_08348
g6431_chr22_Ss	Uncharacterized protein				Umay|um04105		Uhor|UHOR_08359
g6438_chr22_Ss	Uncharacterized protein				Umay|um04107		Uhor|UHOR_08410
g6443_chr22_Ss	Uncharacterized protein				Umay|um04120		Uhor|UHOR_08436
g6458_chr22_Ss	Uncharacterized protein				Umay|um04135		Uhor|UHOR_03722
g6485_chr22_Ss	Uncharacterized protein				Umay|um04160		Uhor|UHOR_03725
g649_chr01_Ss	Uncharacterized protein				Umay|um04183		Uhor|UHOR_03737
g6505_chr22_Ss	Uncharacterized protein				Umay|um04205		Uhor|UHOR_03744
g6516_chr22_Ss	Uncharacterized protein				Umay|um10416		Uhor|UHOR_03815
g6547_chr22_Ss	Uncharacterized protein				Umay|um04257		Uhor|UHOR_04921
g6552_chr22_Ss	Uncharacterized protein				Umay|um04286		Uhor|UHOR_04949
g6556_chr22_Ss	Uncharacterized protein				Umay|um04292		Uhor|UHOR_04955
g6570_chr22_Ss	Uncharacterized protein				Umay|um04307		Uhor|UHOR_04900
g6579_chr22_Ss	Uncharacterized protein				Umay|um11980		Uhor|UHOR_05004
g6580_chr22_Ss	Uncharacterized protein				Umay|um11981		Uhor|UHOR_05005
g6584_chr23_Ss	Uncharacterized protein				Umay|um04490		Uhor|UHOR_05040
g6585_chr23_Ss	Uncharacterized protein				Umay|um11988		Uhor|UHOR_05101
g6586_chr23_Ss	Uncharacterized protein				Umay|um11755		Uhor|UHOR_05150
g6587_chr23_Ss	Uncharacterized protein				Umay|um04559		Uhor|UHOR_05188
g6589_chr23_Ss	Uncharacterized protein				Umay|um04570		Uhor|UHOR_15269
g6590_chr23_Ss	Uncharacterized protein				Umay|um12275		Uhor|UHOR_05201
g6591_chr23_Ss	Uncharacterized protein				Umay|um04688		Uhor|UHOR_03629
g6593_chr23_Ss	Uncharacterized protein				Umay|um11766		Uhor|UHOR_03642
g6596_chr23_Ss	Uncharacterized protein				Umay|um11976		Uhor|UHOR_15334
g6598_chr23_Ss	Uncharacterized protein				Umay|um04315		Uhor|UHOR_03685
g6599_chr23_Ss	Uncharacterized protein				Umay|um04316		Uhor|UHOR_15314
g6600_chr23_Ss	Uncharacterized protein				Umay|um11146		Uhor|UHOR_08465
g6601_chr23_Ss	Uncharacterized protein				Umay|um04367		Uhor|UHOR_08470
g6610_chr24_Ss	Uncharacterized protein				Umay|um12264		Uhor|UHOR_08449
g6612_chr24_Ss	Uncharacterized protein				Umay|um10530		Uhor|UHOR_03501
g6613_chr24_Ss	Uncharacterized protein				Umay|um04891		Uhor|UHOR_03534
g6615_chr24_Ss	Uncharacterized protein				Umay|um04892		Uhor|UHOR_03536
g6616_chr24_Ss	Uncharacterized protein				Umay|um04893		Uhor|UHOR_03557
g6617_chr24_Ss	Uncharacterized protein				Umay|um11156		Uhor|UHOR_03548
g6618_chr24_Ss	Uncharacterized protein				Umay|um11159		Uhor|UHOR_03544
g6627_chr25_Ss	Uncharacterized protein				Umay|um04911		Uhor|UHOR_03573
g6630_chr25_Ss	Uncharacterized protein				Umay|um04929		Uhor|UHOR_15370
g6631_chr25_Ss	Uncharacterized protein				Umay|um04958		Uhor|UHOR_15364
g6633_chr25_Ss	Uncharacterized protein				Umay|um04968		Uhor|UHOR_03602
g6635_chr25_Ss	Uncharacterized protein				Umay|um11555		Uhor|UHOR_03612
g6636_chr25_Ss	Uncharacterized protein				Umay|um04990		Uhor|UHOR_15349
g6637_chr25_Ss	Uncharacterized protein				Umay|um04995		Uhor|UHOR_03620
g6638_chr25_Ss	Uncharacterized protein				Umay|um05009		Uhor|UHOR_15461
g6641_chr23_Ss	Uncharacterized protein				Umay|um05027		Uhor|UHOR_15449
g6642_chr23_Ss	Uncharacterized protein				Umay|um12016		Uhor|UHOR_03425
g6643_chr23_Ss	Uncharacterized protein				Umay|um12311		Uhor|UHOR_15430
g6644_chr23_Ss	Uncharacterized protein				Umay|um10739		Uhor|UHOR_03455
g6645_chr23_Ss	Uncharacterized protein				Umay|um05707		Uhor|UHOR_04465
g6646_chr23_Ss	Uncharacterized protein				Umay|um05772		Uhor|UHOR_04499
g6647_chr23_Ss	Uncharacterized protein				Umay|um12315		Uhor|UHOR_04500
g6649_chr23_Ss	Uncharacterized protein				Umay|um04698		Uhor|UHOR_04574
g6651_chr23_Ss	Transketolase				Umay|um10583		Uhor|UHOR_04576
g6652_chr23_Ss	Polyc-binding proteins alphaCP-1 and related KH domain protein				Umay|um04728		Uhor|UHOR_15516
g6653_chr23_Ss	Uncharacterized protein				Umay|um04772		Uhor|UHOR_15515
g6654_chr23_Ss	Uncharacterized protein				Umay|um04777		Uhor|UHOR_04619
g6656_chr23_Ss	Uncharacterized protein				Umay|um12281		Uhor|UHOR_04645
g6657_chr23_Ss	Uncharacterized protein				Umay|um04790		Uhor|UHOR_04656
g6658_chr23_Ss	Uncharacterized protein				Umay|um04804		Uhor|UHOR_04690
g6660_chr23_Ss	Related to transposase				Umay|um04836		Uhor|UHOR_04727
g6661_chr23_Ss	Uncharacterized protein				Umay|um10853		Uhor|UHOR_04746
g6663_chr23_Ss	Uncharacterized protein				Umay|um04876		Uhor|UHOR_04772
g6664_chr23_Ss	Uncharacterized protein				Umay|um04877		Uhor|UHOR_04813
g6665_chr23_Ss	Glutamine-dependent NAD(+) synthetase				Umay|um04888		Uhor|UHOR_04816
g6666_chr23_Ss	Hydroxymethylglutaryl-CoA reductase				Umay|um05437		Uhor|UHOR_15602
g6667_chr23_Ss	Uncharacterized protein				Umay|um11574		Uhor|UHOR_04077
g6668_chr23_Ss	Uncharacterized protein				Umay|um05444		Uhor|UHOR_04081
g6669_chr23_Ss	Uncharacterized protein				Umay|um05459		Uhor|UHOR_04117
g6670_chr23_Ss	Uncharacterized protein				Umay|um11580		Uhor|UHOR_04127
g6671_chr23_Ss	Uncharacterized protein				Umay|um05517		Uhor|UHOR_04151
g6672_chr23_Ss	Uncharacterized protein				Umay|um10358		Uhor|UHOR_04160
g6673_chr23_Ss	Uncharacterized protein				Umay|um05573		Uhor|UHOR_15668
g676_chr01_Ss	Retrovirus-related POL polyprotein				Umay|um05614		Uhor|UHOR_04208
g708_chr01_Ss	Uncharacterized protein				Umay|um05619		Uhor|UHOR_04231
g736_chr02_Ss	Glycoside hydrolase				Umay|um10543		Uhor|UHOR_04258
g769_chr02_Ss	Related to transposase				Umay|um10544		Uhor|UHOR_04256
g779_chr02_Ss	Uncharacterized protein				Umay|um05247		Uhor|UHOR_15722
g803_chr02_Ss	Uncharacterized protein				Umay|um05249		Uhor|UHOR_04314
g851_chr02_Ss	Uncharacterized protein				Umay|um12300		Uhor|UHOR_15753
g881_chr02_Ss	Uncharacterized protein				Umay|um10545		Uhor|UHOR_15756
g89_chr01_Ss	Uncharacterized protein				Umay|um05294		Uhor|UHOR_04373
g917_chr02_Ss	Uncharacterized protein				Umay|um05308		Uhor|UHOR_15779
g951_chr02_Ss	Uncharacterized protein				Umay|um10557		Uhor|UHOR_04442
g978_chr02_Ss	Uncharacterized protein				Umay|um05317		Uhor|UHOR_02860
g980_chr02_Ss	Uncharacterized protein				Umay|um05322		Uhor|UHOR_02865
g981_chr02_Ss	Uncharacterized protein				Umay|um05341		Uhor|UHOR_15845
					Umay|um05342		Uhor|UHOR_02889
					Umay|um10201		Uhor|UHOR_02891
					Umay|um10202		Uhor|UHOR_02908
					Umay|um05350		Uhor|UHOR_02914
					Umay|um10203		Uhor|UHOR_02938
					Umay|um12092		Uhor|UHOR_15803
					Umay|um05384		Uhor|UHOR_02637
					Umay|um05389		Uhor|UHOR_02645
					Umay|um05394		Uhor|UHOR_02647
					Umay|um05397		Uhor|UHOR_02679
					Umay|um05399		Uhor|UHOR_02713
					Umay|um12093		Uhor|UHOR_02783
					Umay|um05798		Uhor|UHOR_16001
					Umay|um05799		Uhor|UHOR_02474
					Umay|um05824		Uhor|UHOR_15981
					Umay|um12317		Uhor|UHOR_15969
					Umay|um05852		Uhor|UHOR_15968
					Umay|um11018		Uhor|UHOR_02299
					Umay|um11030		Uhor|UHOR_02339
					Umay|um05883		Uhor|UHOR_02371
					Umay|um11033		Uhor|UHOR_16024
					Umay|um11034		Uhor|UHOR_02417
					Umay|um05948		Uhor|UHOR_16004
					Umay|um12319		Uhor|UHOR_02165
					Umay|um12030		Uhor|UHOR_02242
					Umay|um05974		Uhor|UHOR_02243
					Umay|um12031		Uhor|UHOR_02277
					Umay|um05976		Uhor|UHOR_16081
					Umay|um12320		Uhor|UHOR_00086
					Umay|um05979		Uhor|UHOR_16172
					Umay|um11588		Uhor|UHOR_00090
					Umay|um11809		Uhor|UHOR_00127
					Umay|um06077		Uhor|UHOR_00154
					Umay|um11603		Uhor|UHOR_17009
					Umay|um11206		Uhor|UHOR_00223
					Umay|um12323		Uhor|UHOR_00226
					Umay|um11211		Uhor|UHOR_00232
					Umay|um06124		Uhor|UHOR_00234
					Umay|um12324		Uhor|UHOR_00269
					Umay|um06146		Uhor|UHOR_16255
					Umay|um06222		Uhor|UHOR_00325
					Umay|um06223		Uhor|UHOR_00393
					Umay|um06248		Uhor|UHOR_16292
					Umay|um06357		Uhor|UHOR_16307
					Umay|um10997		Uhor|UHOR_00491
					Umay|um10998		Uhor|UHOR_00529
					Umay|um06384		Uhor|UHOR_00580
					Umay|um06390		Uhor|UHOR_16363
					Umay|um06397		Uhor|UHOR_00584
					Umay|um11237		Uhor|UHOR_16367
					Umay|um06421-B		Uhor|UHOR_00597
					Umay|um06439		Uhor|UHOR_00606
					Umay|um12043		Uhor|UHOR_00641
					Umay|um12339		Uhor|UHOR_16391
					Umay|um06458		Uhor|UHOR_16407
					Umay|um11813		Uhor|UHOR_00692
					Umay|um12076		Uhor|UHOR_00704
							Uhor|UHOR_00775
							Uhor|UHOR_00800
							Uhor|UHOR_00809
							Uhor|UHOR_03928
							Uhor|UHOR_03944
							Uhor|UHOR_01996
							Uhor|UHOR_02007
							Uhor|UHOR_02047
							Uhor|UHOR_02069
							Uhor|UHOR_16476
							Uhor|UHOR_02121
							Uhor|UHOR_02139
							Uhor|UHOR_16460
							Uhor|UHOR_02145
							Uhor|UHOR_01852
							Uhor|UHOR_01863
							Uhor|UHOR_01883
							Uhor|UHOR_01899
							Uhor|UHOR_01930
							Uhor|UHOR_01931
							Uhor|UHOR_01947
							Uhor|UHOR_01728
							Uhor|UHOR_01755
							Uhor|UHOR_01826
							Uhor|UHOR_01620
							Uhor|UHOR_16687
							Uhor|UHOR_01636
							Uhor|UHOR_01656
							Uhor|UHOR_16663
							Uhor|UHOR_01710
							Uhor|UHOR_16649
							Uhor|UHOR_01723
							Uhor|UHOR_01490
							Uhor|UHOR_01489
							Uhor|UHOR_16717
							Uhor|UHOR_16716
							Uhor|UHOR_01545
							Uhor|UHOR_01578
							Uhor|UHOR_01575
							Uhor|UHOR_01571
							Uhor|UHOR_01335
							Uhor|UHOR_01379
							Uhor|UHOR_01409
							Uhor|UHOR_01345
							Uhor|UHOR_01343
							Uhor|UHOR_01436
							Uhor|UHOR_01444
							Uhor|UHOR_01462
							Uhor|UHOR_01246
							Uhor|UHOR_01273
							Uhor|UHOR_16797
							Uhor|UHOR_16795
							Uhor|UHOR_01288
							Uhor|UHOR_01312
							Uhor|UHOR_01316
							Uhor|UHOR_01318

## Sheet: Table D
Single-copy genes in each group of orthologs among smut fungi
# The total number of single-copy genes into S. scitamineum genome corresponds to the sum of 5,949 genes with orthologs in other species plus 349 singletons, totaling 6,298 (94.32% of the protein coding genes).
S. scitamineum (5,949)		S. reilianum (6,133)		U. maydis (5,966)		U. hordei (5,795)
Ssci|g834_chr02_Ss		Srei|sr02613		Umay|um01584		Uhor|UHOR_12678
Ssci|g3710_chr09_Ss		Srei|sr12185		Umay|um02565		Uhor|UHOR_05580
Ssci|g389_chr01_Ss		Srei|sr10770		Umay|um02745		Uhor|UHOR_02616
Ssci|g3920_chr10_Ss		Srei|sr12912		Umay|um00372		Uhor|UHOR_00575
Ssci|g2262_chr04_Ss		Srei|sr15375		Umay|um02196		Uhor|UHOR_12919
Ssci|g6546_chr22_Ss		Srei|sr16897		Umay|um06456		Uhor|UHOR_00010
Ssci|g4197_chr11_Ss		Srei|sr14030		Umay|um06455		Uhor|UHOR_06805
Ssci|g538_chr01_Ss		Srei|sr16896		Umay|um02747		Uhor|UHOR_05581
Ssci|g2515_chr05_Ss		Srei|sr10772		Umay|um02197		Uhor|UHOR_03116
Ssci|g2453_chr05_Ss		Srei|sr14222		Umay|um12216		Uhor|UHOR_08984
Ssci|g2377_chr05_Ss		Srei|sr11237		Umay|um03752		Uhor|UHOR_01336
Ssci|g4781_chr13_Ss		Srei|sr13377		Umay|um10608		Uhor|UHOR_04986
Ssci|g5167_chr15_Ss		Srei|sr10050		Umay|um12150		Uhor|UHOR_03683
Ssci|g1922_chr04_Ss		Srei|sr15372		Umay|um01567		Uhor|UHOR_00227
Ssci|g55_chr01_Ss		Srei|sr15439		Umay|um01621		Uhor|UHOR_12676
Ssci|g397_chr01_Ss		Srei|sr15797		Umay|um04185		Uhor|UHOR_02719
Ssci|g430_chr01_Ss		Srei|sr12789		Umay|um04611		Uhor|UHOR_06459
Ssci|g939_chr02_Ss		Srei|sr16128		Umay|um02816		Uhor|UHOR_04672
Ssci|g840_chr02_Ss		Srei|sr13928		Umay|um11070		Uhor|UHOR_09011
Ssci|g771_chr02_Ss		Srei|sr14200		Umay|um01714		Uhor|UHOR_05234
Ssci|g2176_chr04_Ss		Srei|sr12084		Umay|um05442		Uhor|UHOR_02805
Ssci|g2580_chr05_Ss		Srei|sr16061		Umay|um11305		Uhor|UHOR_05264
Ssci|g1305_chr03_Ss		Srei|sr13839		Umay|um02874		Uhor|UHOR_06879
Ssci|g1358_chr03_Ss		Srei|sr12480		Umay|um10383		Uhor|UHOR_06552
Ssci|g1825_chr03_Ss		Srei|sr16701		Umay|um00792		Uhor|UHOR_07026
Ssci|g3644_chr09_Ss		Srei|sr13398		Umay|um10914		Uhor|UHOR_05268
Ssci|g3670_chr09_Ss		Srei|sr16224		Umay|um10602		Uhor|UHOR_02553
Ssci|g3752_chr09_Ss		Srei|sr13817		Umay|um12136		Uhor|UHOR_04532
Ssci|g1050_chr02_Ss		Srei|sr11071		Umay|um06076		Uhor|UHOR_04927
Ssci|g2850_chr06_Ss		Srei|sr11070		Umay|um02165		Uhor|UHOR_00861
Ssci|g3002_chr07_Ss		Srei|sr15027		Umay|um05542		Uhor|UHOR_04870
Ssci|g2953_chr07_Ss		Srei|sr15795		Umay|um02763		Uhor|UHOR_06870
Ssci|g3945_chr10_Ss		Srei|sr10775		Umay|um03141		Uhor|UHOR_07727
Ssci|g3961_chr10_Ss		Srei|sr16399		Umay|um10381		Uhor|UHOR_02140
Ssci|g4014_chr10_Ss		Srei|sr11837		Umay|um04150		Uhor|UHOR_02887
Ssci|g4655_chr13_Ss		Srei|sr14175		Umay|um11160		Uhor|UHOR_12743
Ssci|g4691_chr13_Ss		Srei|sr15284		Umay|um02199		Uhor|UHOR_04158
Ssci|g4705_chr13_Ss		Srei|sr15716		Umay|um12331		Uhor|UHOR_04597
Ssci|g5105_chr15_Ss		Srei|sr12493		Umay|um00494		Uhor|UHOR_04886
Ssci|g4853_chr14_Ss		Srei|sr10694		Umay|um10147		Uhor|UHOR_14478
Ssci|g4563_chr12_Ss		Srei|sr10940.2		Umay|um02473		Uhor|UHOR_06079
Ssci|g5521_chr17_Ss		Srei|sr13641		Umay|um02493		Uhor|UHOR_06823
Ssci|g5535_chr17_Ss		Srei|sr13972		Umay|um11297		Uhor|UHOR_06706
Ssci|g3544_chr08_Ss		Srei|sr14182		Umay|um10019		Uhor|UHOR_03026
Ssci|g6391_chr21_Ss		Srei|sr11231		Umay|um01559		Uhor|UHOR_08248
Ssci|g6227_chr20_Ss		Srei|sr14920		Umay|um01824		Uhor|UHOR_08546
Ssci|g5000_chr14_Ss		Srei|sr15250		Umay|um03078		Uhor|UHOR_05412
Ssci|g1216_chr02_Ss		Srei|sr15545		Umay|um12273		Uhor|UHOR_00698
Ssci|g6569_chr22_Ss		Srei|sr12997		Umay|um04961		Uhor|UHOR_00766
Ssci|g2600_chr05_Ss		Srei|sr16392		Umay|um05760		Uhor|UHOR_03876
Ssci|g4546_chr12_Ss		Srei|sr16638		Umay|um05604		Uhor|UHOR_01858
Ssci|g161_chr01_Ss		Srei|sr14511		Umay|um05928		Uhor|UHOR_12740
Ssci|g2125_chr04_Ss		Srei|sr10115		Umay|um11587		Uhor|UHOR_08717
Ssci|g6594_chr26_Ss		Srei|sr10186		Umay|um05932		Uhor|UHOR_00123
Ssci|g3923_chr10_Ss		Srei|sr10818.2		Umay|um02135		Uhor|UHOR_02317
Ssci|g5160_chr15_Ss		Srei|sr10916.2		Umay|um11669		Uhor|UHOR_02709
Ssci|g4252_chr11_Ss		Srei|sr10944		Umay|um11765		Uhor|UHOR_02964
Ssci|g4071_chr10_Ss		Srei|sr11253		Umay|um10005		Uhor|UHOR_04820
Ssci|g4906_chr14_Ss		Srei|sr11409		Umay|um10006		Uhor|UHOR_06602
Ssci|g338_chr01_Ss		Srei|sr12631		Umay|um10007		Uhor|UHOR_07098
Ssci|g1397_chr03_Ss		Srei|sr12903		Umay|um00025		Uhor|UHOR_07489
Ssci|g1437_chr03_Ss		Srei|sr12957		Umay|um00026		Uhor|UHOR_07510
Ssci|g4616_chr13_Ss		Srei|sr14137		Umay|um00036		Uhor|UHOR_08034
Ssci|g4463_chr12_Ss		Srei|sr15147		Umay|um10010		Uhor|UHOR_05253
Ssci|g5959_chr19_Ss		Srei|sr15472		Umay|um00034		Uhor|UHOR_10018
Ssci|g5490_chr17_Ss		Srei|sr15841		Umay|um10009		Uhor|UHOR_06723
Ssci|g5614_chr17_Ss		Srei|sr16093		Umay|um00031		Uhor|UHOR_00051
Ssci|g5855_chr18_Ss		Srei|sr16106		Umay|um00030		Uhor|UHOR_00053
Ssci|g610_chr01_Ss		Srei|sr16292		Umay|um00029		Uhor|UHOR_00056
Ssci|g3914_chr10_Ss		Srei|sr16551		Umay|um00028		Uhor|UHOR_00058
Ssci|g4618_chr13_Ss		Srei|sr17475		Umay|um06489		Uhor|UHOR_00059
Ssci|g740_chr02_Ss		Srei|sr13361		Umay|um06480		Uhor|UHOR_00068
Ssci|g6310_chr21_Ss		Srei|sr12567		Umay|um10944		Uhor|UHOR_00067
Ssci|g2917_chr06_Ss		Srei|sr11443		Umay|um10946		Uhor|UHOR_00066
Ssci|g2298_chr05_Ss		Srei|sr11917		Umay|um00001		Uhor|UHOR_00065
Ssci|g6515_chr22_Ss		Srei|sr15796		Umay|um00002		Uhor|UHOR_00063
Ssci|g4228_chr11_Ss		Srei|sr14553		Umay|um00003		Uhor|UHOR_00001
Ssci|g6153_chr20_Ss		Srei|sr00094.2		Umay|um12014		Uhor|UHOR_00002
Ssci|g2895_chr06_Ss		Srei|sr00838.2		Umay|um00005		Uhor|UHOR_00004
Ssci|g3867_chr10_Ss		Srei|sr00840.2		Umay|um00006		Uhor|UHOR_00006
Ssci|g3866_chr10_Ss		Srei|sr00841.2		Umay|um00007		Uhor|UHOR_00007
Ssci|g4431_chr12_Ss		Srei|sr00843		Umay|um00008		Uhor|UHOR_00011
Ssci|g5874_chr18_Ss		Srei|sr00845		Umay|um00009		Uhor|UHOR_00012
Ssci|g4193_chr11_Ss		Srei|sr06400		Umay|um12107		Uhor|UHOR_00013
Ssci|g3167_chr07_Ss		Srei|sr06401		Umay|um00011		Uhor|UHOR_00015
Ssci|g581_chr01_Ss		Srei|sr06403.2		Umay|um00012		Uhor|UHOR_00017
Ssci|g2949_chr07_Ss		Srei|sr06404		Umay|um00013		Uhor|UHOR_00018
Ssci|g5965_chr19_Ss		Srei|sr06407		Umay|um15048		Uhor|UHOR_00020
Ssci|g3397_chr08_Ss		Srei|sr06408		Umay|um12080		Uhor|UHOR_00021
Ssci|g2468_chr05_Ss		Srei|sr06409		Umay|um00017		Uhor|UHOR_00022
Ssci|g2285_chr05_Ss		Srei|sr06410		Umay|um10000		Uhor|UHOR_00023
Ssci|g1776_chr03_Ss		Srei|sr06413		Umay|um10002		Uhor|UHOR_00025
Ssci|g691_chr01_Ss		Srei|sr06418		Umay|um00020		Uhor|UHOR_00027
Ssci|g2707_chr06_Ss		Srei|sr06420		Umay|um10004		Uhor|UHOR_00028
Ssci|g3154_chr07_Ss		Srei|sr06422		Umay|um03583		Uhor|UHOR_00030
Ssci|g3819_chr10_Ss		Srei|sr06423		Umay|um03584		Uhor|UHOR_00031
Ssci|g5153_chr15_Ss		Srei|sr06424		Umay|um10653		Uhor|UHOR_00032
Ssci|g5332_chr16_Ss		Srei|sr06425		Umay|um05267		Uhor|UHOR_00033
Ssci|g6000_chr19_Ss		Srei|sr06426.2		Umay|um05269		Uhor|UHOR_00035
Ssci|g5662_chr17_Ss		Srei|sr06427		Umay|um05270		Uhor|UHOR_00039
Ssci|g3565_chr09_Ss		Srei|sr06428		Umay|um05271		Uhor|UHOR_00044
Ssci|g5010_chr14_Ss		Srei|sr06429		Umay|um05272		Uhor|UHOR_00046
Ssci|g6459_chr22_Ss		Srei|sr06431.2		Umay|um05273		Uhor|UHOR_00048
Ssci|g4722_chr13_Ss		Srei|sr06432		Umay|um05274		Uhor|UHOR_05514
Ssci|g4907_chr14_Ss		Srei|sr06433		Umay|um05275		Uhor|UHOR_05513
Ssci|g4911_chr14_Ss		Srei|sr06434.2		Umay|um05276		Uhor|UHOR_05173
Ssci|g467_chr01_Ss		Srei|sr06435		Umay|um10548		Uhor|UHOR_08079
Ssci|g1826_chr03_Ss		Srei|sr06437		Umay|um05278		Uhor|UHOR_08084
Ssci|g5692_chr17_Ss		Srei|sr06439		Umay|um10549		Uhor|UHOR_08082
Ssci|g4140_chr11_Ss		Srei|sr06440		Umay|um05280		Uhor|UHOR_08085
Ssci|g2614_chr05_Ss		Srei|sr06441		Umay|um10551		Uhor|UHOR_08088
Ssci|g3549_chr08_Ss		Srei|sr06444		Umay|um05282		Uhor|UHOR_08090
Ssci|g500_chr01_Ss		Srei|sr06452		Umay|um05283		Uhor|UHOR_08093
Ssci|g5430_chr16_Ss		Srei|sr06453		Umay|um05285		Uhor|UHOR_08094
Ssci|g905_chr02_Ss		Srei|sr06455		Umay|um05286		Uhor|UHOR_08096
Ssci|g1030_chr02_Ss		Srei|sr06624		Umay|um05287		Uhor|UHOR_08098
Ssci|g4839_chr13_Ss		Srei|sr06625		Umay|um05293		Uhor|UHOR_08101
Ssci|g5690_chr17_Ss		Srei|sr08832		Umay|um05292		Uhor|UHOR_08102
Ssci|g6_chr01_Ss		Srei|sr10001		Umay|um05291		Uhor|UHOR_08104
Ssci|g5_chr01_Ss		Srei|sr10005		Umay|um05290		Uhor|UHOR_08107
Ssci|g4_chr01_Ss		Srei|sr10007		Umay|um10705		Uhor|UHOR_08109
Ssci|g3_chr01_Ss		Srei|sr10009		Umay|um10552		Uhor|UHOR_08110
Ssci|g1_chr01_Ss		Srei|sr10011		Umay|um05306		Uhor|UHOR_08112
Ssci|g50_chr01_Ss		Srei|sr10013		Umay|um05319		Uhor|UHOR_08113
Ssci|g49_chr01_Ss		Srei|sr10015		Umay|um10559		Uhor|UHOR_08115
Ssci|g48_chr01_Ss		Srei|sr10017		Umay|um10560		Uhor|UHOR_08123
Ssci|g47_chr01_Ss		Srei|sr10019		Umay|um10561		Uhor|UHOR_08121
Ssci|g46_chr01_Ss		Srei|sr10021		Umay|um05325		Uhor|UHOR_08120
Ssci|g45_chr01_Ss		Srei|sr10023		Umay|um05326		Uhor|UHOR_08119
Ssci|g44_chr01_Ss		Srei|sr10025		Umay|um05327		Uhor|UHOR_08118
Ssci|g43_chr01_Ss		Srei|sr10027		Umay|um05328		Uhor|UHOR_08117
Ssci|g41_chr01_Ss		Srei|sr10029		Umay|um05329		Uhor|UHOR_08128
Ssci|g30_chr01_Ss		Srei|sr10030		Umay|um12152		Uhor|UHOR_10033
Ssci|g31_chr01_Ss		Srei|sr10031		Umay|um00438		Uhor|UHOR_08136
Ssci|g34_chr01_Ss		Srei|sr10033		Umay|um00439		Uhor|UHOR_08137
Ssci|g35_chr01_Ss		Srei|sr10035		Umay|um00440		Uhor|UHOR_08138
Ssci|g36_chr01_Ss		Srei|sr10037		Umay|um00442		Uhor|UHOR_13922
Ssci|g37_chr01_Ss		Srei|sr10039		Umay|um00443		Uhor|UHOR_13925
Ssci|g29_chr01_Ss		Srei|sr10041		Umay|um00444		Uhor|UHOR_08144
Ssci|g28_chr01_Ss		Srei|sr10042		Umay|um00446		Uhor|UHOR_08145
Ssci|g27_chr01_Ss		Srei|sr10043		Umay|um00447		Uhor|UHOR_08147
Ssci|g26_chr01_Ss		Srei|sr10045		Umay|um00451		Uhor|UHOR_00684
Ssci|g25_chr01_Ss		Srei|sr10049		Umay|um12153		Uhor|UHOR_00688
Ssci|g24_chr01_Ss		Srei|sr10059		Umay|um00453		Uhor|UHOR_00689
Ssci|g23_chr01_Ss		Srei|sr10073		Umay|um00454		Uhor|UHOR_00691
Ssci|g22_chr01_Ss		Srei|sr10081		Umay|um00455		Uhor|UHOR_00694
Ssci|g21_chr01_Ss		Srei|sr10083		Umay|um10116		Uhor|UHOR_00695
Ssci|g20_chr01_Ss		Srei|sr10085		Umay|um00458		Uhor|UHOR_00696
Ssci|g19_chr01_Ss		Srei|sr10087		Umay|um12154		Uhor|UHOR_00702
Ssci|g18_chr01_Ss		Srei|sr10089		Umay|um00459		Uhor|UHOR_00703
Ssci|g17_chr01_Ss		Srei|sr10091		Umay|um00460		Uhor|UHOR_00709
Ssci|g16_chr01_Ss		Srei|sr10093		Umay|um00461		Uhor|UHOR_00710
Ssci|g10_chr01_Ss		Srei|sr10095		Umay|um00463		Uhor|UHOR_00712
Ssci|g9_chr01_Ss		Srei|sr10102.2		Umay|um00464		Uhor|UHOR_00713
Ssci|g8_chr01_Ss		Srei|sr10105		Umay|um00465		Uhor|UHOR_00714
Ssci|g4801_chr13_Ss		Srei|sr10106		Umay|um00467		Uhor|UHOR_00716
Ssci|g4802_chr13_Ss		Srei|sr10108		Umay|um00468		Uhor|UHOR_00718
Ssci|g4036_chr10_Ss		Srei|sr10112.2		Umay|um00469		Uhor|UHOR_00717
Ssci|g5246_chr15_Ss		Srei|sr10113.2		Umay|um10118		Uhor|UHOR_00720
Ssci|g5244_chr15_Ss		Srei|sr10114		Umay|um10119		Uhor|UHOR_00721
Ssci|g5243_chr15_Ss		Srei|sr10116		Umay|um12155		Uhor|UHOR_00722
Ssci|g5242_chr15_Ss		Srei|sr10118.2		Umay|um00473		Uhor|UHOR_00725
Ssci|g5241_chr15_Ss		Srei|sr10123		Umay|um00475		Uhor|UHOR_00726
Ssci|g4878_chr14_Ss		Srei|sr10125.2		Umay|um00476		Uhor|UHOR_00728
Ssci|g4879_chr14_Ss		Srei|sr10126		Umay|um00477		Uhor|UHOR_00731
Ssci|g4880_chr14_Ss		Srei|sr10128		Umay|um10121		Uhor|UHOR_00732
Ssci|g4881_chr14_Ss		Srei|sr10130		Umay|um00480		Uhor|UHOR_00733
Ssci|g4882_chr14_Ss		Srei|sr10131		Umay|um00481		Uhor|UHOR_00734
Ssci|g4883_chr14_Ss		Srei|sr10132		Umay|um00482		Uhor|UHOR_00735
Ssci|g4884_chr14_Ss		Srei|sr10134		Umay|um00483		Uhor|UHOR_00738
Ssci|g4885_chr14_Ss		Srei|sr10135		Umay|um10123		Uhor|UHOR_00739
Ssci|g4886_chr14_Ss		Srei|sr10136		Umay|um00486		Uhor|UHOR_00741
Ssci|g4887_chr14_Ss		Srei|sr10137		Umay|um15059		Uhor|UHOR_00742
Ssci|g4888_chr14_Ss		Srei|sr10141		Umay|um11825		Uhor|UHOR_00744
Ssci|g4890_chr14_Ss		Srei|sr10142		Umay|um00490		Uhor|UHOR_00746
Ssci|g4891_chr14_Ss		Srei|sr10144		Umay|um00491		Uhor|UHOR_00748
Ssci|g4892_chr14_Ss		Srei|sr10147.2		Umay|um00492		Uhor|UHOR_00749
Ssci|g4899_chr14_Ss		Srei|sr10148		Umay|um00493		Uhor|UHOR_00750
Ssci|g4898_chr14_Ss		Srei|sr10150		Umay|um15088		Uhor|UHOR_00751
Ssci|g4897_chr14_Ss		Srei|sr10151.2		Umay|um00496		Uhor|UHOR_00755
Ssci|g4896_chr14_Ss		Srei|sr10152		Umay|um12104		Uhor|UHOR_00757
Ssci|g4895_chr14_Ss		Srei|sr10153.2		Umay|um11430		Uhor|UHOR_00758
Ssci|g4894_chr14_Ss		Srei|sr10156.2		Umay|um00499		Uhor|UHOR_00760
Ssci|g4915_chr14_Ss		Srei|sr10159		Umay|um11431		Uhor|UHOR_00753
Ssci|g4920_chr14_Ss		Srei|sr10160.2		Umay|um00501		Uhor|UHOR_00761
Ssci|g4922_chr14_Ss		Srei|sr10161		Umay|um00503		Uhor|UHOR_00762
Ssci|g4923_chr14_Ss		Srei|sr10164		Umay|um00525		Uhor|UHOR_00763
Ssci|g4924_chr14_Ss		Srei|sr10165.2		Umay|um11439		Uhor|UHOR_00764
Ssci|g4925_chr14_Ss		Srei|sr10166		Umay|um00523		Uhor|UHOR_00767
Ssci|g4926_chr14_Ss		Srei|sr10168		Umay|um00522		Uhor|UHOR_00769
Ssci|g4927_chr14_Ss		Srei|sr10169		Umay|um11438		Uhor|UHOR_00770
Ssci|g4928_chr14_Ss		Srei|sr10172		Umay|um11437		Uhor|UHOR_00771
Ssci|g4931_chr14_Ss		Srei|sr10174		Umay|um11436		Uhor|UHOR_00773
Ssci|g457_chr01_Ss		Srei|sr10176.2		Umay|um00518		Uhor|UHOR_00774
Ssci|g458_chr01_Ss		Srei|sr10177.2		Umay|um12106		Uhor|UHOR_00792
Ssci|g459_chr01_Ss		Srei|sr10179		Umay|um00516		Uhor|UHOR_00805
Ssci|g460_chr01_Ss		Srei|sr10181		Umay|um00515		Uhor|UHOR_00804
Ssci|g462_chr01_Ss		Srei|sr10182		Umay|um00506		Uhor|UHOR_00802
Ssci|g463_chr01_Ss		Srei|sr10183		Umay|um00507		Uhor|UHOR_00801
Ssci|g464_chr01_Ss		Srei|sr10185		Umay|um00508		Uhor|UHOR_00799
Ssci|g468_chr01_Ss		Srei|sr10188		Umay|um11434		Uhor|UHOR_00798
Ssci|g469_chr01_Ss		Srei|sr10190		Umay|um00510		Uhor|UHOR_00796
Ssci|g472_chr01_Ss		Srei|sr10193		Umay|um12105		Uhor|UHOR_00795
Ssci|g473_chr01_Ss		Srei|sr10194		Umay|um00512		Uhor|UHOR_00794
Ssci|g474_chr01_Ss		Srei|sr10195		Umay|um00513		Uhor|UHOR_00776
Ssci|g476_chr01_Ss		Srei|sr10196		Umay|um11435		Uhor|UHOR_00777
Ssci|g477_chr01_Ss		Srei|sr10197		Umay|um12128		Uhor|UHOR_00780
Ssci|g478_chr01_Ss		Srei|sr10199.2		Umay|um01156		Uhor|UHOR_00782
Ssci|g480_chr01_Ss		Srei|sr10200		Umay|um01159		Uhor|UHOR_00783
Ssci|g479_chr01_Ss		Srei|sr10201.2		Umay|um11652		Uhor|UHOR_00784
Ssci|g481_chr01_Ss		Srei|sr10203		Umay|um01161		Uhor|UHOR_00785
Ssci|g482_chr01_Ss		Srei|sr10206		Umay|um01163		Uhor|UHOR_00786
Ssci|g483_chr01_Ss		Srei|sr10207.2		Umay|um01164		Uhor|UHOR_00788
Ssci|g485_chr01_Ss		Srei|sr10208.2		Umay|um01165		Uhor|UHOR_00789
Ssci|g486_chr01_Ss		Srei|sr10209		Umay|um01166		Uhor|UHOR_00790
Ssci|g487_chr01_Ss		Srei|sr10211		Umay|um01167		Uhor|UHOR_01751
Ssci|g489_chr01_Ss		Srei|sr10212		Umay|um01168		Uhor|UHOR_01756
Ssci|g490_chr01_Ss		Srei|sr10213		Umay|um01169		Uhor|UHOR_01757
Ssci|g491_chr01_Ss		Srei|sr10218		Umay|um01170		Uhor|UHOR_01759
Ssci|g492_chr01_Ss		Srei|sr10219		Umay|um01171		Uhor|UHOR_01760
Ssci|g493_chr01_Ss		Srei|sr10220		Umay|um01162		Uhor|UHOR_01765
Ssci|g494_chr01_Ss		Srei|sr10221		Umay|um01172		Uhor|UHOR_01767
Ssci|g495_chr01_Ss		Srei|sr10223		Umay|um01173		Uhor|UHOR_01770
Ssci|g497_chr01_Ss		Srei|sr10225.2		Umay|um01174		Uhor|UHOR_01771
Ssci|g498_chr01_Ss		Srei|sr10226		Umay|um01175		Uhor|UHOR_01773
Ssci|g499_chr01_Ss		Srei|sr10227		Umay|um01176		Uhor|UHOR_01774
Ssci|g501_chr01_Ss		Srei|sr10229		Umay|um01177		Uhor|UHOR_01763
Ssci|g502_chr01_Ss		Srei|sr10231		Umay|um01178		Uhor|UHOR_01762
Ssci|g503_chr01_Ss		Srei|sr10232		Umay|um01179		Uhor|UHOR_01783
Ssci|g504_chr01_Ss		Srei|sr10233		Umay|um01180		Uhor|UHOR_01764
Ssci|g505_chr01_Ss		Srei|sr10234		Umay|um01181		Uhor|UHOR_01775
Ssci|g506_chr01_Ss		Srei|sr10235		Umay|um01182		Uhor|UHOR_01776
Ssci|g508_chr01_Ss		Srei|sr10236		Umay|um11301		Uhor|UHOR_01778
Ssci|g509_chr01_Ss		Srei|sr10237		Umay|um01184		Uhor|UHOR_01779
Ssci|g510_chr01_Ss		Srei|sr10239		Umay|um01185		Uhor|UHOR_01780
Ssci|g512_chr01_Ss		Srei|sr10240		Umay|um01186		Uhor|UHOR_01781
Ssci|g513_chr01_Ss		Srei|sr10241		Umay|um01187		Uhor|UHOR_01782
Ssci|g514_chr01_Ss		Srei|sr10242		Umay|um11302		Uhor|UHOR_00633
Ssci|g515_chr01_Ss		Srei|sr10243		Umay|um01189		Uhor|UHOR_01787
Ssci|g516_chr01_Ss		Srei|sr10244		Umay|um01190		Uhor|UHOR_01789
Ssci|g520_chr01_Ss		Srei|sr10245		Umay|um01191		Uhor|UHOR_01790
Ssci|g521_chr01_Ss		Srei|sr10247		Umay|um01192		Uhor|UHOR_01791
Ssci|g522_chr01_Ss		Srei|sr10248		Umay|um11303		Uhor|UHOR_01793
Ssci|g523_chr01_Ss		Srei|sr10249		Umay|um01194		Uhor|UHOR_01795
Ssci|g524_chr01_Ss		Srei|sr10250		Umay|um01197		Uhor|UHOR_01797
Ssci|g525_chr01_Ss		Srei|sr10251		Umay|um01198		Uhor|UHOR_01798
Ssci|g527_chr01_Ss		Srei|sr10252		Umay|um11304		Uhor|UHOR_01799
Ssci|g549_chr01_Ss		Srei|sr10253		Umay|um01200		Uhor|UHOR_01801
Ssci|g548_chr01_Ss		Srei|sr10254		Umay|um01201		Uhor|UHOR_01802
Ssci|g547_chr01_Ss		Srei|sr10255		Umay|um01204		Uhor|UHOR_01803
Ssci|g546_chr01_Ss		Srei|sr10256		Umay|um01205		Uhor|UHOR_01805
Ssci|g545_chr01_Ss		Srei|sr10257		Umay|um01206		Uhor|UHOR_01807
Ssci|g544_chr01_Ss		Srei|sr10259		Umay|um01207		Uhor|UHOR_01809
Ssci|g543_chr01_Ss		Srei|sr10260		Umay|um01208		Uhor|UHOR_01813
Ssci|g542_chr01_Ss		Srei|sr10261		Umay|um01210		Uhor|UHOR_01814
Ssci|g541_chr01_Ss		Srei|sr10262		Umay|um01211		Uhor|UHOR_01815
Ssci|g540_chr01_Ss		Srei|sr10263		Umay|um01212		Uhor|UHOR_01816
Ssci|g539_chr01_Ss		Srei|sr10264		Umay|um01213		Uhor|UHOR_01819
Ssci|g537_chr01_Ss		Srei|sr10265		Umay|um01215		Uhor|UHOR_01820
Ssci|g536_chr01_Ss		Srei|sr10266		Umay|um01216		Uhor|UHOR_01821
Ssci|g535_chr01_Ss		Srei|sr10267		Umay|um10593		Uhor|UHOR_01822
Ssci|g534_chr01_Ss		Srei|sr10268		Umay|um01219		Uhor|UHOR_01823
Ssci|g533_chr01_Ss		Srei|sr10269		Umay|um01220		Uhor|UHOR_01830
Ssci|g531_chr01_Ss		Srei|sr10270		Umay|um01221		Uhor|UHOR_01833
Ssci|g530_chr01_Ss		Srei|sr10271		Umay|um01222		Uhor|UHOR_01834
Ssci|g529_chr01_Ss		Srei|sr10274		Umay|um10594		Uhor|UHOR_01835
Ssci|g528_chr01_Ss		Srei|sr10275		Umay|um01224		Uhor|UHOR_01836
Ssci|g2560_chr05_Ss		Srei|sr10276		Umay|um10595		Uhor|UHOR_01837
Ssci|g2556_chr05_Ss		Srei|sr10277		Umay|um01227		Uhor|UHOR_01838
Ssci|g2555_chr05_Ss		Srei|sr10278		Umay|um01228		Uhor|UHOR_01839
Ssci|g2554_chr05_Ss		Srei|sr10279		Umay|um01229		Uhor|UHOR_01840
Ssci|g2553_chr05_Ss		Srei|sr10280		Umay|um01230		Uhor|UHOR_01842
Ssci|g2542_chr05_Ss		Srei|sr10282		Umay|um01231		Uhor|UHOR_01843
Ssci|g2543_chr05_Ss		Srei|sr10283		Umay|um01232		Uhor|UHOR_01844
Ssci|g2545_chr05_Ss		Srei|sr10284		Umay|um01233		Uhor|UHOR_01845
Ssci|g2546_chr05_Ss		Srei|sr10286		Umay|um01234		Uhor|UHOR_01846
Ssci|g2547_chr05_Ss		Srei|sr10287		Umay|um01235		Uhor|UHOR_01847
Ssci|g2548_chr05_Ss		Srei|sr10288		Umay|um01242		Uhor|UHOR_01849
Ssci|g2549_chr05_Ss		Srei|sr10289		Umay|um01243		Uhor|UHOR_01850
Ssci|g2550_chr05_Ss		Srei|sr10290		Umay|um01244		Uhor|UHOR_01851
Ssci|g2551_chr05_Ss		Srei|sr10291		Umay|um01245		Uhor|UHOR_01854
Ssci|g2541_chr05_Ss		Srei|sr10293		Umay|um01246		Uhor|UHOR_01856
Ssci|g2540_chr05_Ss		Srei|sr10294		Umay|um15035		Uhor|UHOR_01857
Ssci|g2539_chr05_Ss		Srei|sr10295		Umay|um01249		Uhor|UHOR_01859
Ssci|g2538_chr05_Ss		Srei|sr10296		Umay|um01250		Uhor|UHOR_01860
Ssci|g2537_chr05_Ss		Srei|sr10297		Umay|um01251		Uhor|UHOR_01866
Ssci|g2536_chr05_Ss		Srei|sr10298		Umay|um01252		Uhor|UHOR_01868
Ssci|g2535_chr05_Ss		Srei|sr10299		Umay|um11855		Uhor|UHOR_01869
Ssci|g2534_chr05_Ss		Srei|sr10300		Umay|um15036		Uhor|UHOR_01870
Ssci|g2533_chr05_Ss		Srei|sr10301		Umay|um11863		Uhor|UHOR_01872
Ssci|g2532_chr05_Ss		Srei|sr10302		Umay|um01258		Uhor|UHOR_01873
Ssci|g2531_chr05_Ss		Srei|sr10303		Umay|um11865		Uhor|UHOR_01874
Ssci|g2530_chr05_Ss		Srei|sr10304		Umay|um11866		Uhor|UHOR_01876
Ssci|g2529_chr05_Ss		Srei|sr10305		Umay|um11867		Uhor|UHOR_01878
Ssci|g2528_chr05_Ss		Srei|sr10306		Umay|um01264		Uhor|UHOR_01879
Ssci|g2527_chr05_Ss		Srei|sr10307		Umay|um01265		Uhor|UHOR_01881
Ssci|g2526_chr05_Ss		Srei|sr10308		Umay|um01266		Uhor|UHOR_01882
Ssci|g2525_chr05_Ss		Srei|sr10309		Umay|um15037		Uhor|UHOR_01885
Ssci|g2524_chr05_Ss		Srei|sr10319		Umay|um01267		Uhor|UHOR_01886
Ssci|g2523_chr05_Ss		Srei|sr10320		Umay|um10225		Uhor|UHOR_01889
Ssci|g2522_chr05_Ss		Srei|sr10321		Umay|um01269		Uhor|UHOR_01892
Ssci|g2521_chr05_Ss		Srei|sr10322		Umay|um01270		Uhor|UHOR_01895
Ssci|g2520_chr05_Ss		Srei|sr10323		Umay|um01271		Uhor|UHOR_01897
Ssci|g2519_chr05_Ss		Srei|sr10324		Umay|um12129		Uhor|UHOR_01900
Ssci|g2518_chr05_Ss		Srei|sr10325		Umay|um01273		Uhor|UHOR_01901
Ssci|g2514_chr05_Ss		Srei|sr10326		Umay|um01274		Uhor|UHOR_01902
Ssci|g2513_chr05_Ss		Srei|sr10327		Umay|um01275		Uhor|UHOR_01904
Ssci|g2512_chr05_Ss		Srei|sr10328		Umay|um10226		Uhor|UHOR_01905
Ssci|g2511_chr05_Ss		Srei|sr10329		Umay|um10227		Uhor|UHOR_01906
Ssci|g2510_chr05_Ss		Srei|sr10330		Umay|um01279		Uhor|UHOR_01907
Ssci|g2509_chr05_Ss		Srei|sr10332		Umay|um12130		Uhor|UHOR_01908
Ssci|g2508_chr05_Ss		Srei|sr10335		Umay|um01281		Uhor|UHOR_01909
Ssci|g2507_chr05_Ss		Srei|sr10336		Umay|um01282		Uhor|UHOR_01910
Ssci|g2506_chr05_Ss		Srei|sr10338		Umay|um12131		Uhor|UHOR_01911
Ssci|g2505_chr05_Ss		Srei|sr10339		Umay|um01284		Uhor|UHOR_01912
Ssci|g2501_chr05_Ss		Srei|sr10341		Umay|um01285		Uhor|UHOR_01913
Ssci|g2500_chr05_Ss		Srei|sr10342		Umay|um01286		Uhor|UHOR_01914
Ssci|g2499_chr05_Ss		Srei|sr10343		Umay|um10228		Uhor|UHOR_01915
Ssci|g2498_chr05_Ss		Srei|sr10344		Umay|um01289		Uhor|UHOR_01918
Ssci|g2497_chr05_Ss		Srei|sr10345		Umay|um10229		Uhor|UHOR_01919
Ssci|g2496_chr05_Ss		Srei|sr10346		Umay|um10230		Uhor|UHOR_01921
Ssci|g2494_chr05_Ss		Srei|sr10347		Umay|um01292		Uhor|UHOR_01923
Ssci|g2493_chr05_Ss		Srei|sr10389		Umay|um01293		Uhor|UHOR_01924
Ssci|g2492_chr05_Ss		Srei|sr10390		Umay|um10232		Uhor|UHOR_01926
Ssci|g2491_chr05_Ss		Srei|sr10391		Umay|um01295		Uhor|UHOR_01928
Ssci|g2489_chr05_Ss		Srei|sr10393		Umay|um01296		Uhor|UHOR_01929
Ssci|g2488_chr05_Ss		Srei|sr10394		Umay|um01297		Uhor|UHOR_01932
Ssci|g2487_chr05_Ss		Srei|sr10395		Umay|um01299		Uhor|UHOR_01935
Ssci|g2486_chr05_Ss		Srei|sr10397		Umay|um10234		Uhor|UHOR_01936
Ssci|g2485_chr05_Ss		Srei|sr10398		Umay|um01304		Uhor|UHOR_05814
Ssci|g2484_chr05_Ss		Srei|sr10401		Umay|um01305		Uhor|UHOR_05811
Ssci|g2483_chr05_Ss		Srei|sr10403		Umay|um01306		Uhor|UHOR_01938
Ssci|g2482_chr05_Ss		Srei|sr10404		Umay|um01307		Uhor|UHOR_01939
Ssci|g2479_chr05_Ss		Srei|sr10405		Umay|um01308		Uhor|UHOR_01941
Ssci|g2478_chr05_Ss		Srei|sr10407.2		Umay|um01309		Uhor|UHOR_01942
Ssci|g2476_chr05_Ss		Srei|sr10408		Umay|um01310		Uhor|UHOR_01944
Ssci|g2475_chr05_Ss		Srei|sr10409.2		Umay|um01311		Uhor|UHOR_01950
Ssci|g2474_chr05_Ss		Srei|sr10411.2		Umay|um01312		Uhor|UHOR_01953
Ssci|g2466_chr05_Ss		Srei|sr10414		Umay|um01313		Uhor|UHOR_01955
Ssci|g2465_chr05_Ss		Srei|sr10416		Umay|um01314		Uhor|UHOR_01956
Ssci|g2464_chr05_Ss		Srei|sr10419.2		Umay|um10235		Uhor|UHOR_01958
Ssci|g2463_chr05_Ss		Srei|sr10420.2		Umay|um01316		Uhor|UHOR_01959
Ssci|g2462_chr05_Ss		Srei|sr10422		Umay|um10236		Uhor|UHOR_01960
Ssci|g2461_chr05_Ss		Srei|sr10423		Umay|um01318		Uhor|UHOR_01961
Ssci|g2460_chr05_Ss		Srei|sr10425		Umay|um12132		Uhor|UHOR_01963
Ssci|g2459_chr05_Ss		Srei|sr10427.2		Umay|um10237		Uhor|UHOR_01964
Ssci|g2458_chr05_Ss		Srei|sr10428.2		Umay|um01321		Uhor|UHOR_01966
Ssci|g2457_chr05_Ss		Srei|sr10429.2		Umay|um01322		Uhor|UHOR_01969
Ssci|g2456_chr05_Ss		Srei|sr10431.2		Umay|um01323		Uhor|UHOR_01970
Ssci|g2455_chr05_Ss		Srei|sr10434		Umay|um10238		Uhor|UHOR_01971
Ssci|g2454_chr05_Ss		Srei|sr10436.2		Umay|um10239		Uhor|UHOR_01972
Ssci|g2452_chr05_Ss		Srei|sr10437		Umay|um01327		Uhor|UHOR_01973
Ssci|g2451_chr05_Ss		Srei|sr10438		Umay|um01328		Uhor|UHOR_01974
Ssci|g2449_chr05_Ss		Srei|sr10440		Umay|um01329		Uhor|UHOR_01975
Ssci|g2448_chr05_Ss		Srei|sr10442		Umay|um01331		Uhor|UHOR_01977
Ssci|g2446_chr05_Ss		Srei|sr10443		Umay|um01332		Uhor|UHOR_01979
Ssci|g2445_chr05_Ss		Srei|sr10445		Umay|um01335		Uhor|UHOR_01981
Ssci|g2444_chr05_Ss		Srei|sr10446.2		Umay|um10241		Uhor|UHOR_01984
Ssci|g2443_chr05_Ss		Srei|sr10448		Umay|um10242		Uhor|UHOR_01986
Ssci|g2442_chr05_Ss		Srei|sr10450.2		Umay|um01338		Uhor|UHOR_01991
Ssci|g2441_chr05_Ss		Srei|sr10451		Umay|um12134		Uhor|UHOR_01993
Ssci|g2440_chr05_Ss		Srei|sr10452		Umay|um01340		Uhor|UHOR_01994
Ssci|g2439_chr05_Ss		Srei|sr10453		Umay|um01341		Uhor|UHOR_01995
Ssci|g2438_chr05_Ss		Srei|sr10454		Umay|um12135		Uhor|UHOR_01998
Ssci|g2437_chr05_Ss		Srei|sr10455		Umay|um10243		Uhor|UHOR_01999
Ssci|g2436_chr05_Ss		Srei|sr10456		Umay|um01344		Uhor|UHOR_02004
Ssci|g2435_chr05_Ss		Srei|sr10459		Umay|um10244		Uhor|UHOR_02006
Ssci|g2434_chr05_Ss		Srei|sr10460		Umay|um10245		Uhor|UHOR_02008
Ssci|g2433_chr05_Ss		Srei|sr10461.2		Umay|um10246		Uhor|UHOR_02010
Ssci|g2432_chr05_Ss		Srei|sr10462.2		Umay|um01347		Uhor|UHOR_02011
Ssci|g2430_chr05_Ss		Srei|sr10464.2		Umay|um15080		Uhor|UHOR_02012
Ssci|g2429_chr05_Ss		Srei|sr10465		Umay|um11871		Uhor|UHOR_02015
Ssci|g2428_chr05_Ss		Srei|sr10467		Umay|um01350		Uhor|UHOR_02016
Ssci|g2427_chr05_Ss		Srei|sr10468		Umay|um01351		Uhor|UHOR_02017
Ssci|g2426_chr05_Ss		Srei|sr10469		Umay|um15038		Uhor|UHOR_02018
Ssci|g2425_chr05_Ss		Srei|sr10470		Umay|um11309		Uhor|UHOR_02020
Ssci|g2424_chr05_Ss		Srei|sr10471		Umay|um11310		Uhor|UHOR_02021
Ssci|g2423_chr05_Ss		Srei|sr10475		Umay|um01355		Uhor|UHOR_02023
Ssci|g2421_chr05_Ss		Srei|sr10478		Umay|um11312		Uhor|UHOR_02024
Ssci|g2420_chr05_Ss		Srei|sr10480.2		Umay|um11313		Uhor|UHOR_02025
Ssci|g2419_chr05_Ss		Srei|sr10481		Umay|um01359		Uhor|UHOR_02026
Ssci|g2418_chr05_Ss		Srei|sr10482		Umay|um01362		Uhor|UHOR_02028
Ssci|g2417_chr05_Ss		Srei|sr10483		Umay|um01363		Uhor|UHOR_02029
Ssci|g2416_chr05_Ss		Srei|sr10485		Umay|um01364		Uhor|UHOR_02031
Ssci|g2415_chr05_Ss		Srei|sr10487.2		Umay|um01366		Uhor|UHOR_02033
Ssci|g2414_chr05_Ss		Srei|sr10488		Umay|um01367		Uhor|UHOR_02035
Ssci|g2413_chr05_Ss		Srei|sr10489		Umay|um11315		Uhor|UHOR_02038
Ssci|g2412_chr05_Ss		Srei|sr10491.2		Umay|um01370		Uhor|UHOR_02042
Ssci|g2410_chr05_Ss		Srei|sr10492.2		Umay|um01371		Uhor|UHOR_02044
Ssci|g2407_chr05_Ss		Srei|sr10493		Umay|um01372		Uhor|UHOR_02046
Ssci|g2406_chr05_Ss		Srei|sr10494		Umay|um01373		Uhor|UHOR_02048
Ssci|g2405_chr05_Ss		Srei|sr10495		Umay|um01374		Uhor|UHOR_02049
Ssci|g2404_chr05_Ss		Srei|sr10497.2		Umay|um01375		Uhor|UHOR_02050
Ssci|g2403_chr05_Ss		Srei|sr10499.2		Umay|um11316		Uhor|UHOR_02052
Ssci|g2402_chr05_Ss		Srei|sr10500.2		Umay|um01377		Uhor|UHOR_02053
Ssci|g2401_chr05_Ss		Srei|sr10502		Umay|um01378		Uhor|UHOR_02055
Ssci|g2400_chr05_Ss		Srei|sr10505		Umay|um01379		Uhor|UHOR_02057
Ssci|g2399_chr05_Ss		Srei|sr10506.2		Umay|um11317		Uhor|UHOR_02058
Ssci|g2398_chr05_Ss		Srei|sr10507		Umay|um01381		Uhor|UHOR_02061
Ssci|g2397_chr05_Ss		Srei|sr10509		Umay|um01382		Uhor|UHOR_02062
Ssci|g2396_chr05_Ss		Srei|sr10511		Umay|um01383		Uhor|UHOR_02063
Ssci|g2394_chr05_Ss		Srei|sr10513.2		Umay|um11318		Uhor|UHOR_02064
Ssci|g2393_chr05_Ss		Srei|sr10515		Umay|um11319		Uhor|UHOR_02065
Ssci|g2392_chr05_Ss		Srei|sr10516		Umay|um01387		Uhor|UHOR_02067
Ssci|g2391_chr05_Ss		Srei|sr10517		Umay|um01853		Uhor|UHOR_02071
Ssci|g2390_chr05_Ss		Srei|sr10518		Umay|um01857		Uhor|UHOR_02072
Ssci|g2389_chr05_Ss		Srei|sr10520		Umay|um01854		Uhor|UHOR_02074
Ssci|g2388_chr05_Ss		Srei|sr10522		Umay|um01855		Uhor|UHOR_02075
Ssci|g2387_chr05_Ss		Srei|sr10524		Umay|um01856		Uhor|UHOR_02076
Ssci|g2386_chr05_Ss		Srei|sr10525.2		Umay|um01859		Uhor|UHOR_02077
Ssci|g2385_chr05_Ss		Srei|sr10526		Umay|um01860		Uhor|UHOR_02078
Ssci|g2384_chr05_Ss		Srei|sr10527.2		Umay|um01861		Uhor|UHOR_02080
Ssci|g2383_chr05_Ss		Srei|sr10528		Umay|um01862		Uhor|UHOR_02081
Ssci|g2382_chr05_Ss		Srei|sr10529		Umay|um01863		Uhor|UHOR_02750
Ssci|g2381_chr05_Ss		Srei|sr10531		Umay|um01864		Uhor|UHOR_02758
Ssci|g2379_chr05_Ss		Srei|sr10532		Umay|um10263		Uhor|UHOR_02751
Ssci|g2378_chr05_Ss		Srei|sr10534		Umay|um01866		Uhor|UHOR_02752
Ssci|g2376_chr05_Ss		Srei|sr10535		Umay|um01867		Uhor|UHOR_02759
Ssci|g2375_chr05_Ss		Srei|sr10537		Umay|um01868		Uhor|UHOR_02755
Ssci|g2374_chr05_Ss		Srei|sr10538		Umay|um01869		Uhor|UHOR_02754
Ssci|g2373_chr05_Ss		Srei|sr10541		Umay|um01870		Uhor|UHOR_02753
Ssci|g2372_chr05_Ss		Srei|sr10542		Umay|um01871		Uhor|UHOR_02761
Ssci|g2371_chr05_Ss		Srei|sr10545		Umay|um01873		Uhor|UHOR_02762
Ssci|g2370_chr05_Ss		Srei|sr10546.2		Umay|um01874		Uhor|UHOR_02765
Ssci|g2369_chr05_Ss		Srei|sr10547		Umay|um01875		Uhor|UHOR_02766
Ssci|g2368_chr05_Ss		Srei|sr10548.2		Umay|um01877		Uhor|UHOR_02768
Ssci|g2367_chr05_Ss		Srei|sr10553.2		Umay|um12171		Uhor|UHOR_02769
Ssci|g2366_chr05_Ss		Srei|sr10554		Umay|um01879		Uhor|UHOR_02770
Ssci|g2365_chr05_Ss		Srei|sr10555		Umay|um10266		Uhor|UHOR_02772
Ssci|g2364_chr05_Ss		Srei|sr10556		Umay|um01881		Uhor|UHOR_02774
Ssci|g2363_chr05_Ss		Srei|sr10560		Umay|um12172		Uhor|UHOR_02775
Ssci|g2362_chr05_Ss		Srei|sr10561		Umay|um01883		Uhor|UHOR_02776
Ssci|g2361_chr05_Ss		Srei|sr10566		Umay|um01882		Uhor|UHOR_02778
Ssci|g2360_chr05_Ss		Srei|sr10569		Umay|um01885		Uhor|UHOR_02779
Ssci|g2359_chr05_Ss		Srei|sr10570		Umay|um12173		Uhor|UHOR_02782
Ssci|g2357_chr05_Ss		Srei|sr10573		Umay|um01886		Uhor|UHOR_02785
Ssci|g2355_chr05_Ss		Srei|sr10575		Umay|um01888		Uhor|UHOR_02786
Ssci|g2354_chr05_Ss		Srei|sr10576.2		Umay|um01889		Uhor|UHOR_02787
Ssci|g2352_chr05_Ss		Srei|sr10577		Umay|um01891		Uhor|UHOR_02789
Ssci|g2351_chr05_Ss		Srei|sr10578		Umay|um01893		Uhor|UHOR_02791
Ssci|g2350_chr05_Ss		Srei|sr10582		Umay|um01894		Uhor|UHOR_02792
Ssci|g2349_chr05_Ss		Srei|sr10584		Umay|um10268		Uhor|UHOR_02793
Ssci|g2348_chr05_Ss		Srei|sr10586		Umay|um01897		Uhor|UHOR_02794
Ssci|g2347_chr05_Ss		Srei|sr10588		Umay|um01898		Uhor|UHOR_02796
Ssci|g2346_chr05_Ss		Srei|sr10590		Umay|um01899		Uhor|UHOR_02798
Ssci|g2345_chr05_Ss		Srei|sr10591		Umay|um01903		Uhor|UHOR_02799
Ssci|g2344_chr05_Ss		Srei|sr10593.2		Umay|um01904		Uhor|UHOR_02801
Ssci|g2343_chr05_Ss		Srei|sr10594		Umay|um01905		Uhor|UHOR_02808
Ssci|g2342_chr05_Ss		Srei|sr10595		Umay|um01908		Uhor|UHOR_02810
Ssci|g2341_chr05_Ss		Srei|sr10597		Umay|um10270		Uhor|UHOR_02811
Ssci|g2340_chr05_Ss		Srei|sr10599.2		Umay|um10271		Uhor|UHOR_02812
Ssci|g2339_chr05_Ss		Srei|sr10601.2		Umay|um01911		Uhor|UHOR_02816
Ssci|g2338_chr05_Ss		Srei|sr10602		Umay|um12174		Uhor|UHOR_02820
Ssci|g2337_chr05_Ss		Srei|sr10603		Umay|um01913		Uhor|UHOR_02821
Ssci|g2336_chr05_Ss		Srei|sr10604		Umay|um10272		Uhor|UHOR_02823
Ssci|g2335_chr05_Ss		Srei|sr10605		Umay|um10273		Uhor|UHOR_02824
Ssci|g2334_chr05_Ss		Srei|sr10606		Umay|um12176		Uhor|UHOR_02825
Ssci|g2333_chr05_Ss		Srei|sr10607		Umay|um01916		Uhor|UHOR_02829
Ssci|g2332_chr05_Ss		Srei|sr10608		Umay|um01917		Uhor|UHOR_02831
Ssci|g2331_chr05_Ss		Srei|sr10614.2		Umay|um10274		Uhor|UHOR_02832
Ssci|g2330_chr05_Ss		Srei|sr10616		Umay|um01919		Uhor|UHOR_02833
Ssci|g2329_chr05_Ss		Srei|sr10618		Umay|um10275		Uhor|UHOR_02834
Ssci|g2328_chr05_Ss		Srei|sr10619		Umay|um01920		Uhor|UHOR_02836
Ssci|g2327_chr05_Ss		Srei|sr10621		Umay|um12177		Uhor|UHOR_02837
Ssci|g2326_chr05_Ss		Srei|sr10624		Umay|um01922		Uhor|UHOR_02839
Ssci|g1680_chr03_Ss		Srei|sr10626.2		Umay|um01923		Uhor|UHOR_02840
Ssci|g1684_chr03_Ss		Srei|sr10630		Umay|um10449		Uhor|UHOR_02842
Ssci|g1681_chr03_Ss		Srei|sr10632		Umay|um10450		Uhor|UHOR_02843
Ssci|g1682_chr03_Ss		Srei|sr10633		Umay|um01926		Uhor|UHOR_02844
Ssci|g1683_chr03_Ss		Srei|sr10636.2		Umay|um01927		Uhor|UHOR_02845
Ssci|g1686_chr03_Ss		Srei|sr10638		Umay|um01928		Uhor|UHOR_02847
Ssci|g1687_chr03_Ss		Srei|sr10639.2		Umay|um10452		Uhor|UHOR_02848
Ssci|g1688_chr03_Ss		Srei|sr10640		Umay|um01931		Uhor|UHOR_02849
Ssci|g1689_chr03_Ss		Srei|sr10642		Umay|um01932		Uhor|UHOR_02850
Ssci|g1690_chr03_Ss		Srei|sr10643		Umay|um01933		Uhor|UHOR_02852
Ssci|g1692_chr03_Ss		Srei|sr10644.2		Umay|um01934		Uhor|UHOR_02854
Ssci|g1693_chr03_Ss		Srei|sr10645.2		Umay|um12342		Uhor|UHOR_02856
Ssci|g1694_chr03_Ss		Srei|sr10646		Umay|um01935		Uhor|UHOR_02858
Ssci|g1695_chr03_Ss		Srei|sr10647		Umay|um01936		Uhor|UHOR_02859
Ssci|g1696_chr03_Ss		Srei|sr10649		Umay|um01937		Uhor|UHOR_02862
Ssci|g1698_chr03_Ss		Srei|sr10650		Umay|um01939		Uhor|UHOR_02867
Ssci|g1699_chr03_Ss		Srei|sr10651		Umay|um01940		Uhor|UHOR_02868
Ssci|g1700_chr03_Ss		Srei|sr10652		Umay|um01941		Uhor|UHOR_02869
Ssci|g1702_chr03_Ss		Srei|sr10653		Umay|um01942		Uhor|UHOR_02871
Ssci|g1703_chr03_Ss		Srei|sr10654		Umay|um01943		Uhor|UHOR_02873
Ssci|g1704_chr03_Ss		Srei|sr10656		Umay|um01952		Uhor|UHOR_02875
Ssci|g1705_chr03_Ss		Srei|sr10658		Umay|um01950		Uhor|UHOR_02877
Ssci|g1706_chr03_Ss		Srei|sr10661		Umay|um01951		Uhor|UHOR_02878
Ssci|g1707_chr03_Ss		Srei|sr10662		Umay|um01949		Uhor|UHOR_02879
Ssci|g1708_chr03_Ss		Srei|sr10665		Umay|um01948		Uhor|UHOR_02883
Ssci|g1709_chr03_Ss		Srei|sr10666		Umay|um01947		Uhor|UHOR_02882
Ssci|g1710_chr03_Ss		Srei|sr10670		Umay|um01946		Uhor|UHOR_02881
Ssci|g1711_chr03_Ss		Srei|sr10673		Umay|um01945		Uhor|UHOR_02885
Ssci|g1712_chr03_Ss		Srei|sr10674.2		Umay|um01953		Uhor|UHOR_02886
Ssci|g1713_chr03_Ss		Srei|sr10676		Umay|um01954		Uhor|UHOR_02900
Ssci|g1714_chr03_Ss		Srei|sr10677		Umay|um10456		Uhor|UHOR_02897
Ssci|g1715_chr03_Ss		Srei|sr10678		Umay|um10457		Uhor|UHOR_02898
Ssci|g1716_chr03_Ss		Srei|sr10679		Umay|um01957		Uhor|UHOR_02896
Ssci|g1717_chr03_Ss		Srei|sr10680		Umay|um01958		Uhor|UHOR_02893
Ssci|g1720_chr03_Ss		Srei|sr10682		Umay|um01959		Uhor|UHOR_02892
Ssci|g1722_chr03_Ss		Srei|sr10683		Umay|um01961		Uhor|UHOR_02890
Ssci|g1723_chr03_Ss		Srei|sr10686		Umay|um01962		Uhor|UHOR_02888
Ssci|g1724_chr03_Ss		Srei|sr10687		Umay|um01963		Uhor|UHOR_02902
Ssci|g1725_chr03_Ss		Srei|sr10689		Umay|um01965		Uhor|UHOR_02904
Ssci|g1727_chr03_Ss		Srei|sr10692		Umay|um01966		Uhor|UHOR_02905
Ssci|g1728_chr03_Ss		Srei|sr10693		Umay|um01968		Uhor|UHOR_02906
Ssci|g1731_chr03_Ss		Srei|sr10695		Umay|um01969		Uhor|UHOR_02907
Ssci|g1732_chr03_Ss		Srei|sr10696		Umay|um01970		Uhor|UHOR_02909
Ssci|g1733_chr03_Ss		Srei|sr10697		Umay|um01971		Uhor|UHOR_02910
Ssci|g1734_chr03_Ss		Srei|sr10698		Umay|um11378		Uhor|UHOR_02913
Ssci|g1735_chr03_Ss		Srei|sr10699		Umay|um01974		Uhor|UHOR_02916
Ssci|g1736_chr03_Ss		Srei|sr10700		Umay|um11379		Uhor|UHOR_02917
Ssci|g1737_chr03_Ss		Srei|sr10701		Umay|um02172		Uhor|UHOR_02920
Ssci|g1738_chr03_Ss		Srei|sr10702		Umay|um10064		Uhor|UHOR_02921
Ssci|g1739_chr03_Ss		Srei|sr10705		Umay|um02175		Uhor|UHOR_02923
Ssci|g1740_chr03_Ss		Srei|sr10707		Umay|um10065		Uhor|UHOR_02925
Ssci|g1741_chr03_Ss		Srei|sr10708		Umay|um02177		Uhor|UHOR_02926
Ssci|g1742_chr03_Ss		Srei|sr10710.2		Umay|um02178		Uhor|UHOR_02927
Ssci|g1743_chr03_Ss		Srei|sr10711.2		Umay|um02179		Uhor|UHOR_02928
Ssci|g1744_chr03_Ss		Srei|sr10712.2		Umay|um02180		Uhor|UHOR_02929
Ssci|g1745_chr03_Ss		Srei|sr10714		Umay|um02181		Uhor|UHOR_02930
Ssci|g1746_chr03_Ss		Srei|sr10717		Umay|um02182		Uhor|UHOR_03580
Ssci|g1747_chr03_Ss		Srei|sr10720		Umay|um12097		Uhor|UHOR_03582
Ssci|g1748_chr03_Ss		Srei|sr10721		Umay|um10066		Uhor|UHOR_03583
Ssci|g1749_chr03_Ss		Srei|sr10723		Umay|um02186		Uhor|UHOR_03585
Ssci|g1750_chr03_Ss		Srei|sr10724		Umay|um02185		Uhor|UHOR_03589
Ssci|g1751_chr03_Ss		Srei|sr10725		Umay|um10067		Uhor|UHOR_03590
Ssci|g1752_chr03_Ss		Srei|sr10727		Umay|um10069		Uhor|UHOR_03593
Ssci|g1753_chr03_Ss		Srei|sr10728		Umay|um02189		Uhor|UHOR_03594
Ssci|g1754_chr03_Ss		Srei|sr10731		Umay|um02190		Uhor|UHOR_03595
Ssci|g1755_chr03_Ss		Srei|sr10733		Umay|um02191		Uhor|UHOR_03596
Ssci|g1757_chr03_Ss		Srei|sr10734		Umay|um10070		Uhor|UHOR_03597
Ssci|g1758_chr03_Ss		Srei|sr10735		Umay|um02198		Uhor|UHOR_03600
Ssci|g1759_chr03_Ss		Srei|sr10736		Umay|um02213		Uhor|UHOR_03604
Ssci|g1760_chr03_Ss		Srei|sr10737		Umay|um02793		Uhor|UHOR_03605
Ssci|g1761_chr03_Ss		Srei|sr10739		Umay|um02794		Uhor|UHOR_03606
Ssci|g1762_chr03_Ss		Srei|sr10741		Umay|um02203		Uhor|UHOR_03607
Ssci|g1763_chr03_Ss		Srei|sr10742		Umay|um02204		Uhor|UHOR_03608
Ssci|g1764_chr03_Ss		Srei|sr10744		Umay|um02201		Uhor|UHOR_03609
Ssci|g1765_chr03_Ss		Srei|sr10745		Umay|um10072		Uhor|UHOR_03611
Ssci|g1766_chr03_Ss		Srei|sr10746		Umay|um02206		Uhor|UHOR_03615
Ssci|g1768_chr03_Ss		Srei|sr10747		Umay|um02207		Uhor|UHOR_03618
Ssci|g1769_chr03_Ss		Srei|sr10748		Umay|um02208		Uhor|UHOR_03619
Ssci|g1770_chr03_Ss		Srei|sr10749		Umay|um02209		Uhor|UHOR_03623
Ssci|g1771_chr03_Ss		Srei|sr10751		Umay|um10073		Uhor|UHOR_03624
Ssci|g1772_chr03_Ss		Srei|sr10757		Umay|um02211		Uhor|UHOR_03625
Ssci|g1785_chr03_Ss		Srei|sr10758		Umay|um02212		Uhor|UHOR_03626
Ssci|g1783_chr03_Ss		Srei|sr10759		Umay|um02214		Uhor|UHOR_03627
Ssci|g1784_chr03_Ss		Srei|sr10761		Umay|um02215		Uhor|UHOR_03628
Ssci|g1782_chr03_Ss		Srei|sr10762		Umay|um02216		Uhor|UHOR_03630
Ssci|g1781_chr03_Ss		Srei|sr10763		Umay|um02217		Uhor|UHOR_03632
Ssci|g1780_chr03_Ss		Srei|sr10765		Umay|um02218		Uhor|UHOR_03636
Ssci|g1778_chr03_Ss		Srei|sr10769		Umay|um02220		Uhor|UHOR_03633
Ssci|g1777_chr03_Ss		Srei|sr10773		Umay|um02221		Uhor|UHOR_03638
Ssci|g1786_chr03_Ss		Srei|sr10776		Umay|um02405		Uhor|UHOR_03639
Ssci|g1788_chr03_Ss		Srei|sr10778		Umay|um10145		Uhor|UHOR_03641
Ssci|g1789_chr03_Ss		Srei|sr10779		Umay|um02407		Uhor|UHOR_03643
Ssci|g1814_chr03_Ss		Srei|sr10780		Umay|um10146		Uhor|UHOR_03644
Ssci|g1813_chr03_Ss		Srei|sr10781		Umay|um02410		Uhor|UHOR_03645
Ssci|g1812_chr03_Ss		Srei|sr10783		Umay|um02411		Uhor|UHOR_03646
Ssci|g1811_chr03_Ss		Srei|sr10786		Umay|um02413		Uhor|UHOR_03648
Ssci|g1809_chr03_Ss		Srei|sr10792.2		Umay|um02414		Uhor|UHOR_03650
Ssci|g1807_chr03_Ss		Srei|sr10793		Umay|um02415		Uhor|UHOR_03652
Ssci|g1806_chr03_Ss		Srei|sr10795		Umay|um02416		Uhor|UHOR_03945
Ssci|g1805_chr03_Ss		Srei|sr10796		Umay|um10152		Uhor|UHOR_03893
Ssci|g1804_chr03_Ss		Srei|sr10797		Umay|um02419		Uhor|UHOR_03873
Ssci|g1803_chr03_Ss		Srei|sr10798		Umay|um02420		Uhor|UHOR_03874
Ssci|g1802_chr03_Ss		Srei|sr10799		Umay|um02421		Uhor|UHOR_03878
Ssci|g1801_chr03_Ss		Srei|sr10800		Umay|um02422		Uhor|UHOR_03880
Ssci|g1800_chr03_Ss		Srei|sr10801		Umay|um02423		Uhor|UHOR_03883
Ssci|g1799_chr03_Ss		Srei|sr10803		Umay|um10153		Uhor|UHOR_03951
Ssci|g1798_chr03_Ss		Srei|sr10805		Umay|um02425		Uhor|UHOR_03952
Ssci|g1797_chr03_Ss		Srei|sr10806		Umay|um02426		Uhor|UHOR_03956
Ssci|g4220_chr11_Ss		Srei|sr10810.2		Umay|um02427		Uhor|UHOR_03958
Ssci|g4219_chr11_Ss		Srei|sr10811.2		Umay|um02428		Uhor|UHOR_03959
Ssci|g4218_chr11_Ss		Srei|sr10812		Umay|um02429		Uhor|UHOR_03960
Ssci|g4217_chr11_Ss		Srei|sr10814.2		Umay|um02430		Uhor|UHOR_03962
Ssci|g4216_chr11_Ss		Srei|sr10815		Umay|um02431		Uhor|UHOR_03963
Ssci|g4215_chr11_Ss		Srei|sr10817		Umay|um10154		Uhor|UHOR_03964
Ssci|g4214_chr11_Ss		Srei|sr10821		Umay|um02433		Uhor|UHOR_03966
Ssci|g4213_chr11_Ss		Srei|sr10822		Umay|um02435		Uhor|UHOR_03968
Ssci|g4212_chr11_Ss		Srei|sr10826		Umay|um02436		Uhor|UHOR_03970
Ssci|g4211_chr11_Ss		Srei|sr10827		Umay|um02437		Uhor|UHOR_03971
Ssci|g4210_chr11_Ss		Srei|sr10828		Umay|um02438		Uhor|UHOR_03992
Ssci|g4209_chr11_Ss		Srei|sr10829		Umay|um02439		Uhor|UHOR_03993
Ssci|g4206_chr11_Ss		Srei|sr10831		Umay|um02440		Uhor|UHOR_03994
Ssci|g4205_chr11_Ss		Srei|sr10832		Umay|um02442		Uhor|UHOR_03996
Ssci|g4204_chr11_Ss		Srei|sr10833		Umay|um10156		Uhor|UHOR_03997
Ssci|g4203_chr11_Ss		Srei|sr10835		Umay|um10157		Uhor|UHOR_03998
Ssci|g4202_chr11_Ss		Srei|sr10836		Umay|um02444		Uhor|UHOR_03986
Ssci|g4201_chr11_Ss		Srei|sr10838		Umay|um02445		Uhor|UHOR_03984
Ssci|g4200_chr11_Ss		Srei|sr10840		Umay|um10159		Uhor|UHOR_03982
Ssci|g4198_chr11_Ss		Srei|sr10841		Umay|um10160		Uhor|UHOR_03980
Ssci|g4194_chr11_Ss		Srei|sr10842.2		Umay|um02449		Uhor|UHOR_03978
Ssci|g4192_chr11_Ss		Srei|sr10844.2		Umay|um02450		Uhor|UHOR_03976
Ssci|g4191_chr11_Ss		Srei|sr10845.2		Umay|um02452		Uhor|UHOR_03974
Ssci|g4190_chr11_Ss		Srei|sr10846		Umay|um02453		Uhor|UHOR_03972
Ssci|g4189_chr11_Ss		Srei|sr10848		Umay|um02454		Uhor|UHOR_04014
Ssci|g4188_chr11_Ss		Srei|sr10850		Umay|um02456		Uhor|UHOR_04017
Ssci|g4187_chr11_Ss		Srei|sr10851		Umay|um02457		Uhor|UHOR_04018
Ssci|g4185_chr11_Ss		Srei|sr10852		Umay|um02458		Uhor|UHOR_04020
Ssci|g4184_chr11_Ss		Srei|sr10856.2		Umay|um02459		Uhor|UHOR_04021
Ssci|g4183_chr11_Ss		Srei|sr10858		Umay|um02460		Uhor|UHOR_04022
Ssci|g4182_chr11_Ss		Srei|sr10860		Umay|um02461		Uhor|UHOR_03946
Ssci|g4181_chr11_Ss		Srei|sr10863		Umay|um02462		Uhor|UHOR_04013
Ssci|g4180_chr11_Ss		Srei|sr10864		Umay|um02463		Uhor|UHOR_04012
Ssci|g4179_chr11_Ss		Srei|sr10865		Umay|um02464		Uhor|UHOR_04010
Ssci|g4178_chr11_Ss		Srei|sr10869		Umay|um02465		Uhor|UHOR_04008
Ssci|g4177_chr11_Ss		Srei|sr10870		Umay|um02466		Uhor|UHOR_04007
Ssci|g4176_chr11_Ss		Srei|sr10871		Umay|um10161		Uhor|UHOR_04006
Ssci|g4175_chr11_Ss		Srei|sr10873		Umay|um02468		Uhor|UHOR_04005
Ssci|g4174_chr11_Ss		Srei|sr10874		Umay|um02469		Uhor|UHOR_04003
Ssci|g4173_chr11_Ss		Srei|sr10878		Umay|um10162		Uhor|UHOR_04001
Ssci|g4167_chr11_Ss		Srei|sr10880		Umay|um02471		Uhor|UHOR_04000
Ssci|g4168_chr11_Ss		Srei|sr10882		Umay|um02472		Uhor|UHOR_12571
Ssci|g602_chr01_Ss		Srei|sr10884		Umay|um02475		Uhor|UHOR_04025
Ssci|g603_chr01_Ss		Srei|sr10885		Umay|um02476		Uhor|UHOR_04026
Ssci|g604_chr01_Ss		Srei|sr10887		Umay|um02477		Uhor|UHOR_04028
Ssci|g605_chr01_Ss		Srei|sr10889		Umay|um02478		Uhor|UHOR_04030
Ssci|g607_chr01_Ss		Srei|sr10892		Umay|um10163		Uhor|UHOR_04032
Ssci|g608_chr01_Ss		Srei|sr10893		Umay|um10164		Uhor|UHOR_04033
Ssci|g611_chr01_Ss		Srei|sr10894		Umay|um02481		Uhor|UHOR_12033
Ssci|g612_chr01_Ss		Srei|sr10896		Umay|um02483		Uhor|UHOR_12377
Ssci|g613_chr01_Ss		Srei|sr10897		Umay|um02485		Uhor|UHOR_12669
Ssci|g614_chr01_Ss		Srei|sr10898		Umay|um10165		Uhor|UHOR_12209
Ssci|g615_chr01_Ss		Srei|sr10900.2		Umay|um02487		Uhor|UHOR_12141
Ssci|g616_chr01_Ss		Srei|sr10901		Umay|um10166		Uhor|UHOR_12142
Ssci|g617_chr01_Ss		Srei|sr10902		Umay|um02489		Uhor|UHOR_12144
Ssci|g618_chr01_Ss		Srei|sr10904		Umay|um02490		Uhor|UHOR_12145
Ssci|g619_chr01_Ss		Srei|sr10906		Umay|um02492		Uhor|UHOR_12147
Ssci|g620_chr01_Ss		Srei|sr10908		Umay|um02494		Uhor|UHOR_12149
Ssci|g621_chr01_Ss		Srei|sr10909		Umay|um02495		Uhor|UHOR_12152
Ssci|g622_chr01_Ss		Srei|sr10910		Umay|um02496		Uhor|UHOR_12153
Ssci|g623_chr01_Ss		Srei|sr10912		Umay|um02498		Uhor|UHOR_12568
Ssci|g624_chr01_Ss		Srei|sr10913		Umay|um02499		Uhor|UHOR_12569
Ssci|g625_chr01_Ss		Srei|sr10914		Umay|um02500		Uhor|UHOR_12570
Ssci|g626_chr01_Ss		Srei|sr10918.2		Umay|um11406		Uhor|UHOR_12620
Ssci|g627_chr01_Ss		Srei|sr10919		Umay|um11407		Uhor|UHOR_12618
Ssci|g628_chr01_Ss		Srei|sr10921		Umay|um11408		Uhor|UHOR_12742
Ssci|g629_chr01_Ss		Srei|sr10922		Umay|um02512		Uhor|UHOR_12739
Ssci|g630_chr01_Ss		Srei|sr10923		Umay|um11410		Uhor|UHOR_12737
Ssci|g632_chr01_Ss		Srei|sr10924		Umay|um02514		Uhor|UHOR_12736
Ssci|g633_chr01_Ss		Srei|sr10926.2		Umay|um11411		Uhor|UHOR_12730
Ssci|g634_chr01_Ss		Srei|sr10928		Umay|um02516		Uhor|UHOR_12729
Ssci|g635_chr01_Ss		Srei|sr10929		Umay|um02517		Uhor|UHOR_12727
Ssci|g636_chr01_Ss		Srei|sr10930		Umay|um11412		Uhor|UHOR_04036
Ssci|g637_chr01_Ss		Srei|sr10932.2		Umay|um02519		Uhor|UHOR_04038
Ssci|g638_chr01_Ss		Srei|sr10933		Umay|um02520		Uhor|UHOR_04039
Ssci|g639_chr01_Ss		Srei|sr10935		Umay|um02521		Uhor|UHOR_04040
Ssci|g640_chr01_Ss		Srei|sr10937		Umay|um11413		Uhor|UHOR_04041
Ssci|g642_chr01_Ss		Srei|sr10941		Umay|um02523		Uhor|UHOR_04042
Ssci|g643_chr01_Ss		Srei|sr10945		Umay|um02524		Uhor|UHOR_04044
Ssci|g645_chr01_Ss		Srei|sr10946		Umay|um02526		Uhor|UHOR_04045
Ssci|g646_chr01_Ss		Srei|sr10948.2		Umay|um02525		Uhor|UHOR_04046
Ssci|g647_chr01_Ss		Srei|sr10951.2		Umay|um02527		Uhor|UHOR_04047
Ssci|g648_chr01_Ss		Srei|sr10952		Umay|um02528		Uhor|UHOR_04049
Ssci|g650_chr01_Ss		Srei|sr10954.2		Umay|um02529		Uhor|UHOR_04051
Ssci|g651_chr01_Ss		Srei|sr10956		Umay|um02530		Uhor|UHOR_04052
Ssci|g652_chr01_Ss		Srei|sr10958		Umay|um02531		Uhor|UHOR_04054
Ssci|g654_chr01_Ss		Srei|sr10959		Umay|um11414		Uhor|UHOR_04056
Ssci|g655_chr01_Ss		Srei|sr10960.2		Umay|um02535		Uhor|UHOR_04057
Ssci|g656_chr01_Ss		Srei|sr10962		Umay|um02541		Uhor|UHOR_04058
Ssci|g657_chr01_Ss		Srei|sr10963		Umay|um02542		Uhor|UHOR_04059
Ssci|g658_chr01_Ss		Srei|sr10965.2		Umay|um02543		Uhor|UHOR_04061
Ssci|g659_chr01_Ss		Srei|sr10967		Umay|um11418		Uhor|UHOR_04062
Ssci|g660_chr01_Ss		Srei|sr10969		Umay|um15046		Uhor|UHOR_04063
Ssci|g661_chr01_Ss		Srei|sr10972.2		Umay|um11712		Uhor|UHOR_04064
Ssci|g662_chr01_Ss		Srei|sr10973		Umay|um11713		Uhor|UHOR_04065
Ssci|g663_chr01_Ss		Srei|sr10974		Umay|um02546		Uhor|UHOR_04066
Ssci|g664_chr01_Ss		Srei|sr10976		Umay|um02548		Uhor|UHOR_12257
Ssci|g665_chr01_Ss		Srei|sr10978		Umay|um02549		Uhor|UHOR_04067
Ssci|g666_chr01_Ss		Srei|sr10982		Umay|um02550		Uhor|UHOR_04068
Ssci|g667_chr01_Ss		Srei|sr10983		Umay|um02552		Uhor|UHOR_04069
Ssci|g668_chr01_Ss		Srei|sr10984		Umay|um02553		Uhor|UHOR_04070
Ssci|g669_chr01_Ss		Srei|sr10985		Umay|um02554		Uhor|UHOR_04071
Ssci|g670_chr01_Ss		Srei|sr10987		Umay|um02555		Uhor|UHOR_04073
Ssci|g674_chr01_Ss		Srei|sr10988		Umay|um11715		Uhor|UHOR_04074
Ssci|g677_chr01_Ss		Srei|sr10989		Umay|um02556		Uhor|UHOR_04075
Ssci|g678_chr01_Ss		Srei|sr10990		Umay|um02557		Uhor|UHOR_04078
Ssci|g679_chr01_Ss		Srei|sr10991		Umay|um02558		Uhor|UHOR_04079
Ssci|g680_chr01_Ss		Srei|sr10992		Umay|um02559		Uhor|UHOR_04082
Ssci|g681_chr01_Ss		Srei|sr10996.2		Umay|um02560		Uhor|UHOR_04085
Ssci|g682_chr01_Ss		Srei|sr11010		Umay|um02561		Uhor|UHOR_04086
Ssci|g683_chr01_Ss		Srei|sr11011		Umay|um02562		Uhor|UHOR_04089
Ssci|g684_chr01_Ss		Srei|sr11012		Umay|um02564		Uhor|UHOR_04091
Ssci|g685_chr01_Ss		Srei|sr11013		Umay|um10276		Uhor|UHOR_04092
Ssci|g686_chr01_Ss		Srei|sr11014		Umay|um02567		Uhor|UHOR_04094
Ssci|g687_chr01_Ss		Srei|sr11015		Umay|um02572		Uhor|UHOR_04095
Ssci|g688_chr01_Ss		Srei|sr11017		Umay|um02573		Uhor|UHOR_04096
Ssci|g689_chr01_Ss		Srei|sr11019		Umay|um02574		Uhor|UHOR_04097
Ssci|g692_chr01_Ss		Srei|sr11020		Umay|um02575		Uhor|UHOR_04099
Ssci|g695_chr01_Ss		Srei|sr11022		Umay|um03153		Uhor|UHOR_04100
Ssci|g696_chr01_Ss		Srei|sr11023.2		Umay|um12210		Uhor|UHOR_04101
Ssci|g697_chr01_Ss		Srei|sr11025.2		Umay|um03150		Uhor|UHOR_04104
Ssci|g699_chr01_Ss		Srei|sr11026		Umay|um03147		Uhor|UHOR_04105
Ssci|g700_chr01_Ss		Srei|sr11029		Umay|um03146		Uhor|UHOR_04110
Ssci|g701_chr01_Ss		Srei|sr11031		Umay|um03145		Uhor|UHOR_04114
Ssci|g2633_chr06_Ss		Srei|sr11032		Umay|um03144		Uhor|UHOR_04115
Ssci|g2634_chr06_Ss		Srei|sr11033.2		Umay|um03140		Uhor|UHOR_04118
Ssci|g2635_chr06_Ss		Srei|sr11034		Umay|um10380		Uhor|UHOR_04119
Ssci|g2636_chr06_Ss		Srei|sr11035		Umay|um03136		Uhor|UHOR_04920
Ssci|g2638_chr06_Ss		Srei|sr11036		Umay|um12213		Uhor|UHOR_04918
Ssci|g2639_chr06_Ss		Srei|sr11038		Umay|um03182		Uhor|UHOR_04917
Ssci|g2640_chr06_Ss		Srei|sr11039		Umay|um10394		Uhor|UHOR_04916
Ssci|g2641_chr06_Ss		Srei|sr11041		Umay|um10396		Uhor|UHOR_04914
Ssci|g2642_chr06_Ss		Srei|sr11043		Umay|um10397		Uhor|UHOR_04913
Ssci|g2644_chr06_Ss		Srei|sr11044		Umay|um03192		Uhor|UHOR_04909
Ssci|g2645_chr06_Ss		Srei|sr11045		Umay|um10398		Uhor|UHOR_04902
Ssci|g2646_chr06_Ss		Srei|sr11050		Umay|um03194		Uhor|UHOR_04959
Ssci|g2647_chr06_Ss		Srei|sr11051.2		Umay|um10399		Uhor|UHOR_04960
Ssci|g2648_chr06_Ss		Srei|sr11054.2		Umay|um10400		Uhor|UHOR_04961
Ssci|g2649_chr06_Ss		Srei|sr11056		Umay|um10401		Uhor|UHOR_04962
Ssci|g2650_chr06_Ss		Srei|sr11057		Umay|um10402		Uhor|UHOR_04964
Ssci|g2651_chr06_Ss		Srei|sr11059		Umay|um03199		Uhor|UHOR_04968
Ssci|g2652_chr06_Ss		Srei|sr11061		Umay|um03200		Uhor|UHOR_04970
Ssci|g2653_chr06_Ss		Srei|sr11064		Umay|um03201		Uhor|UHOR_04973
Ssci|g2654_chr06_Ss		Srei|sr11066		Umay|um15003		Uhor|UHOR_04974
Ssci|g2655_chr06_Ss		Srei|sr11067		Umay|um03206		Uhor|UHOR_04975
Ssci|g2656_chr06_Ss		Srei|sr11068		Umay|um03207		Uhor|UHOR_04976
Ssci|g2657_chr06_Ss		Srei|sr11072		Umay|um10639		Uhor|UHOR_04977
Ssci|g2658_chr06_Ss		Srei|sr11076		Umay|um03209		Uhor|UHOR_04978
Ssci|g2661_chr06_Ss		Srei|sr11078		Umay|um03210		Uhor|UHOR_04980
Ssci|g2668_chr06_Ss		Srei|sr11080		Umay|um03211		Uhor|UHOR_04981
Ssci|g2669_chr06_Ss		Srei|sr11081		Umay|um10640		Uhor|UHOR_04983
Ssci|g2670_chr06_Ss		Srei|sr11082		Umay|um10641		Uhor|UHOR_04984
Ssci|g2671_chr06_Ss		Srei|sr11084.2		Umay|um10642		Uhor|UHOR_04989
Ssci|g2672_chr06_Ss		Srei|sr11085		Umay|um10643		Uhor|UHOR_04991
Ssci|g2674_chr06_Ss		Srei|sr11087		Umay|um03216		Uhor|UHOR_04994
Ssci|g2675_chr06_Ss		Srei|sr11089.2		Umay|um10644		Uhor|UHOR_04996
Ssci|g2676_chr06_Ss		Srei|sr11090		Umay|um03218		Uhor|UHOR_04997
Ssci|g2677_chr06_Ss		Srei|sr11091.2		Umay|um10645		Uhor|UHOR_04999
Ssci|g2678_chr06_Ss		Srei|sr11093		Umay|um03220		Uhor|UHOR_05002
Ssci|g2679_chr06_Ss		Srei|sr11094.2		Umay|um03221		Uhor|UHOR_05003
Ssci|g2680_chr06_Ss		Srei|sr11096		Umay|um03593		Uhor|UHOR_05006
Ssci|g2681_chr06_Ss		Srei|sr11097		Umay|um03595		Uhor|UHOR_05007
Ssci|g2682_chr06_Ss		Srei|sr11099		Umay|um03596		Uhor|UHOR_05009
Ssci|g2683_chr06_Ss		Srei|sr11100		Umay|um03597		Uhor|UHOR_05010
Ssci|g2684_chr06_Ss		Srei|sr11107		Umay|um03598		Uhor|UHOR_05011
Ssci|g2685_chr06_Ss		Srei|sr11108		Umay|um03599		Uhor|UHOR_05013
Ssci|g2686_chr06_Ss		Srei|sr11109		Umay|um03601		Uhor|UHOR_05015
Ssci|g2687_chr06_Ss		Srei|sr11111		Umay|um03602		Uhor|UHOR_05017
Ssci|g2688_chr06_Ss		Srei|sr11112		Umay|um03603		Uhor|UHOR_05019
Ssci|g2690_chr06_Ss		Srei|sr11114		Umay|um03605		Uhor|UHOR_05516
Ssci|g2691_chr06_Ss		Srei|sr11115		Umay|um11505		Uhor|UHOR_05517
Ssci|g2692_chr06_Ss		Srei|sr11116		Umay|um11506		Uhor|UHOR_05518
Ssci|g2693_chr06_Ss		Srei|sr11117		Umay|um03607		Uhor|UHOR_05519
Ssci|g2694_chr06_Ss		Srei|sr11118		Umay|um03608		Uhor|UHOR_05520
Ssci|g2695_chr06_Ss		Srei|sr11120		Umay|um03609		Uhor|UHOR_05523
Ssci|g2700_chr06_Ss		Srei|sr11121		Umay|um03610		Uhor|UHOR_05525
Ssci|g2701_chr06_Ss		Srei|sr11123		Umay|um03611		Uhor|UHOR_05527
Ssci|g2702_chr06_Ss		Srei|sr11124		Umay|um03615		Uhor|UHOR_05529
Ssci|g2703_chr06_Ss		Srei|sr11125.2		Umay|um03616		Uhor|UHOR_05530
Ssci|g3856_chr10_Ss		Srei|sr11127		Umay|um03617		Uhor|UHOR_05531
Ssci|g3858_chr10_Ss		Srei|sr11128		Umay|um03618		Uhor|UHOR_05532
Ssci|g3859_chr10_Ss		Srei|sr11134		Umay|um03621		Uhor|UHOR_05534
Ssci|g3862_chr10_Ss		Srei|sr11136		Umay|um03622		Uhor|UHOR_05535
Ssci|g3863_chr10_Ss		Srei|sr11137		Umay|um03623		Uhor|UHOR_05536
Ssci|g3864_chr10_Ss		Srei|sr11138		Umay|um03624		Uhor|UHOR_05538
Ssci|g3865_chr10_Ss		Srei|sr11139		Umay|um15087		Uhor|UHOR_05542
Ssci|g3868_chr10_Ss		Srei|sr11143.2		Umay|um12237		Uhor|UHOR_05546
Ssci|g3871_chr10_Ss		Srei|sr11146		Umay|um03628		Uhor|UHOR_05548
Ssci|g3872_chr10_Ss		Srei|sr11147		Umay|um03629		Uhor|UHOR_05550
Ssci|g3873_chr10_Ss		Srei|sr11149		Umay|um03631		Uhor|UHOR_05553
Ssci|g3874_chr10_Ss		Srei|sr11151.2		Umay|um10496		Uhor|UHOR_05560
Ssci|g3875_chr10_Ss		Srei|sr11152		Umay|um03722		Uhor|UHOR_05561
Ssci|g3877_chr10_Ss		Srei|sr11154		Umay|um10497		Uhor|UHOR_05562
Ssci|g3878_chr10_Ss		Srei|sr11155		Umay|um03724		Uhor|UHOR_05563
Ssci|g3879_chr10_Ss		Srei|sr11156		Umay|um10498		Uhor|UHOR_05564
Ssci|g3880_chr10_Ss		Srei|sr11157		Umay|um03726-B		Uhor|UHOR_05566
Ssci|g3881_chr10_Ss		Srei|sr11158		Umay|um10499		Uhor|UHOR_05567
Ssci|g3882_chr10_Ss		Srei|sr11161		Umay|um03728		Uhor|UHOR_05569
Ssci|g3883_chr10_Ss		Srei|sr11165		Umay|um03729		Uhor|UHOR_05473
Ssci|g3884_chr10_Ss		Srei|sr11167.2		Umay|um03730		Uhor|UHOR_05679
Ssci|g3885_chr10_Ss		Srei|sr11168		Umay|um10500		Uhor|UHOR_05680
Ssci|g3886_chr10_Ss		Srei|sr11170		Umay|um10502		Uhor|UHOR_05682
Ssci|g3887_chr10_Ss		Srei|sr11176		Umay|um03734		Uhor|UHOR_05683
Ssci|g3888_chr10_Ss		Srei|sr11177		Umay|um10503		Uhor|UHOR_05684
Ssci|g3893_chr10_Ss		Srei|sr11178.2		Umay|um10504		Uhor|UHOR_05685
Ssci|g3894_chr10_Ss		Srei|sr11180		Umay|um03737		Uhor|UHOR_05687
Ssci|g3895_chr10_Ss		Srei|sr11181		Umay|um15082		Uhor|UHOR_05688
Ssci|g3896_chr10_Ss		Srei|sr11183		Umay|um03740		Uhor|UHOR_05689
Ssci|g3897_chr10_Ss		Srei|sr11184.2		Umay|um11964		Uhor|UHOR_05690
Ssci|g3898_chr10_Ss		Srei|sr11186		Umay|um10659		Uhor|UHOR_05692
Ssci|g3899_chr10_Ss		Srei|sr11187		Umay|um12241		Uhor|UHOR_05694
Ssci|g3902_chr10_Ss		Srei|sr11189		Umay|um03743		Uhor|UHOR_05695
Ssci|g3903_chr10_Ss		Srei|sr11191.2		Umay|um03970		Uhor|UHOR_05696
Ssci|g3904_chr10_Ss		Srei|sr11192		Umay|um03971		Uhor|UHOR_05699
Ssci|g3905_chr10_Ss		Srei|sr11193		Umay|um03972		Uhor|UHOR_05700
Ssci|g3906_chr10_Ss		Srei|sr11195.2		Umay|um03747		Uhor|UHOR_05704
Ssci|g3907_chr10_Ss		Srei|sr11196		Umay|um03749		Uhor|UHOR_05705
Ssci|g3908_chr10_Ss		Srei|sr11197		Umay|um03754		Uhor|UHOR_05707
Ssci|g3909_chr10_Ss		Srei|sr11198		Umay|um03755		Uhor|UHOR_05709
Ssci|g3910_chr10_Ss		Srei|sr11199		Umay|um03756		Uhor|UHOR_05710
Ssci|g3911_chr10_Ss		Srei|sr11200		Umay|um03758		Uhor|UHOR_15312
Ssci|g4800_chr13_Ss		Srei|sr11202		Umay|um11296		Uhor|UHOR_06013
Ssci|g4799_chr13_Ss		Srei|sr11204.2		Umay|um06151		Uhor|UHOR_06014
Ssci|g4798_chr13_Ss		Srei|sr11205		Umay|um06152		Uhor|UHOR_06015
Ssci|g4797_chr13_Ss		Srei|sr11206		Umay|um06155		Uhor|UHOR_14481
Ssci|g4796_chr13_Ss		Srei|sr11209		Umay|um06157		Uhor|UHOR_07107
Ssci|g4794_chr13_Ss		Srei|sr11211		Umay|um06158		Uhor|UHOR_05718
Ssci|g4793_chr13_Ss		Srei|sr11214		Umay|um06159		Uhor|UHOR_05719
Ssci|g4792_chr13_Ss		Srei|sr11216		Umay|um11298		Uhor|UHOR_05720
Ssci|g4791_chr13_Ss		Srei|sr11218.2		Umay|um11299		Uhor|UHOR_05723
Ssci|g4789_chr13_Ss		Srei|sr11220		Umay|um11300		Uhor|UHOR_08715
Ssci|g4788_chr13_Ss		Srei|sr11221		Umay|um06163		Uhor|UHOR_08718
Ssci|g4787_chr13_Ss		Srei|sr11224		Umay|um06164		Uhor|UHOR_08720
Ssci|g4786_chr13_Ss		Srei|sr11228		Umay|um12325		Uhor|UHOR_08723
Ssci|g4785_chr13_Ss		Srei|sr11229		Umay|um06167		Uhor|UHOR_08725
Ssci|g4784_chr13_Ss		Srei|sr11230		Umay|um06168		Uhor|UHOR_08730
Ssci|g4783_chr13_Ss		Srei|sr11233		Umay|um06169		Uhor|UHOR_08731
Ssci|g4782_chr13_Ss		Srei|sr11234.2		Umay|um11217		Uhor|UHOR_08733
Ssci|g4780_chr13_Ss		Srei|sr11241		Umay|um11218		Uhor|UHOR_08735
Ssci|g4778_chr13_Ss		Srei|sr11242		Umay|um11219		Uhor|UHOR_08736
Ssci|g4779_chr13_Ss		Srei|sr11243.2		Umay|um11220		Uhor|UHOR_08739
Ssci|g4777_chr13_Ss		Srei|sr11244		Umay|um06174		Uhor|UHOR_08740
Ssci|g4774_chr13_Ss		Srei|sr11252		Umay|um06175		Uhor|UHOR_08743
Ssci|g4773_chr13_Ss		Srei|sr11254		Umay|um12326		Uhor|UHOR_08745
Ssci|g4772_chr13_Ss		Srei|sr11256		Umay|um06182		Uhor|UHOR_08746
Ssci|g4771_chr13_Ss		Srei|sr11261		Umay|um06183		Uhor|UHOR_08747
Ssci|g4770_chr13_Ss		Srei|sr11263		Umay|um06184		Uhor|UHOR_08748
Ssci|g4769_chr13_Ss		Srei|sr11265		Umay|um06185		Uhor|UHOR_08749
Ssci|g4768_chr13_Ss		Srei|sr11267		Umay|um06187		Uhor|UHOR_08751
Ssci|g4767_chr13_Ss		Srei|sr11268		Umay|um06188		Uhor|UHOR_08752
Ssci|g4766_chr13_Ss		Srei|sr11269.2		Umay|um06189		Uhor|UHOR_08753
Ssci|g5125_chr15_Ss		Srei|sr11271		Umay|um06190		Uhor|UHOR_08754
Ssci|g5126_chr15_Ss		Srei|sr11274		Umay|um11221		Uhor|UHOR_08756
Ssci|g5127_chr15_Ss		Srei|sr11276		Umay|um06194		Uhor|UHOR_08759
Ssci|g5128_chr15_Ss		Srei|sr11279		Umay|um06195		Uhor|UHOR_08761
Ssci|g5129_chr15_Ss		Srei|sr11280.2		Umay|um11222		Uhor|UHOR_08762
Ssci|g5130_chr15_Ss		Srei|sr11282.2		Umay|um11223		Uhor|UHOR_08763
Ssci|g5131_chr15_Ss		Srei|sr11283		Umay|um06197		Uhor|UHOR_08766
Ssci|g5132_chr15_Ss		Srei|sr11284		Umay|um12327		Uhor|UHOR_08768
Ssci|g5133_chr15_Ss		Srei|sr11286.2		Umay|um11224		Uhor|UHOR_08769
Ssci|g5134_chr15_Ss		Srei|sr11288		Umay|um11225		Uhor|UHOR_08772
Ssci|g5135_chr15_Ss		Srei|sr11289		Umay|um11226		Uhor|UHOR_08775
Ssci|g5136_chr15_Ss		Srei|sr11290		Umay|um06200		Uhor|UHOR_08778
Ssci|g5137_chr15_Ss		Srei|sr11291		Umay|um06201		Uhor|UHOR_08779
Ssci|g5138_chr15_Ss		Srei|sr11292		Umay|um06205		Uhor|UHOR_08780
Ssci|g5140_chr15_Ss		Srei|sr11294		Umay|um06206		Uhor|UHOR_08782
Ssci|g5141_chr15_Ss		Srei|sr11295		Umay|um12038		Uhor|UHOR_08783
Ssci|g5143_chr15_Ss		Srei|sr11296		Umay|um15068		Uhor|UHOR_08785
Ssci|g5144_chr15_Ss		Srei|sr11298		Umay|um06210		Uhor|UHOR_08786
Ssci|g5145_chr15_Ss		Srei|sr11301		Umay|um06211		Uhor|UHOR_08787
Ssci|g5147_chr15_Ss		Srei|sr11302		Umay|um06212		Uhor|UHOR_08788
Ssci|g5148_chr15_Ss		Srei|sr11303		Umay|um11228		Uhor|UHOR_08789
Ssci|g5149_chr15_Ss		Srei|sr11305		Umay|um11230		Uhor|UHOR_08791
Ssci|g5382_chr16_Ss		Srei|sr11307		Umay|um11231		Uhor|UHOR_08794
Ssci|g5381_chr16_Ss		Srei|sr11311.2		Umay|um11232		Uhor|UHOR_08795
Ssci|g5380_chr16_Ss		Srei|sr11312		Umay|um06218		Uhor|UHOR_08796
Ssci|g5156_chr15_Ss		Srei|sr11315		Umay|um06219		Uhor|UHOR_08797
Ssci|g5157_chr15_Ss		Srei|sr11316.2		Umay|um11233		Uhor|UHOR_08799
Ssci|g5163_chr15_Ss		Srei|sr11317		Umay|um06224		Uhor|UHOR_08801
Ssci|g5164_chr15_Ss		Srei|sr11318		Umay|um11234		Uhor|UHOR_08803
Ssci|g5165_chr15_Ss		Srei|sr11320		Umay|um06226		Uhor|UHOR_08804
Ssci|g5166_chr15_Ss		Srei|sr11321		Umay|um11235		Uhor|UHOR_08810
Ssci|g1859_chr04_Ss		Srei|sr11322		Umay|um06228		Uhor|UHOR_08812
Ssci|g1862_chr04_Ss		Srei|sr11323		Umay|um06229		Uhor|UHOR_08813
Ssci|g1863_chr04_Ss		Srei|sr11324		Umay|um10968		Uhor|UHOR_08814
Ssci|g1866_chr04_Ss		Srei|sr11327		Umay|um00037		Uhor|UHOR_08815
Ssci|g1868_chr04_Ss		Srei|sr11329.2		Umay|um00039		Uhor|UHOR_08817
Ssci|g1870_chr04_Ss		Srei|sr11330		Umay|um00040		Uhor|UHOR_08820
Ssci|g1871_chr04_Ss		Srei|sr11331		Umay|um00043		Uhor|UHOR_08822
Ssci|g1872_chr04_Ss		Srei|sr11332		Umay|um10011		Uhor|UHOR_08823
Ssci|g1873_chr04_Ss		Srei|sr11333		Umay|um00045		Uhor|UHOR_08824
Ssci|g1874_chr04_Ss		Srei|sr11334		Umay|um00046		Uhor|UHOR_08833
Ssci|g1876_chr04_Ss		Srei|sr11335		Umay|um00047		Uhor|UHOR_08834
Ssci|g1877_chr04_Ss		Srei|sr11342		Umay|um00048		Uhor|UHOR_08835
Ssci|g1881_chr04_Ss		Srei|sr11343		Umay|um00050		Uhor|UHOR_00069
Ssci|g1882_chr04_Ss		Srei|sr11345		Umay|um10012		Uhor|UHOR_00072
Ssci|g1883_chr04_Ss		Srei|sr11346		Umay|um10013		Uhor|UHOR_00073
Ssci|g1884_chr04_Ss		Srei|sr11347		Umay|um00055		Uhor|UHOR_00077
Ssci|g1885_chr04_Ss		Srei|sr11349		Umay|um00057		Uhor|UHOR_00079
Ssci|g1886_chr04_Ss		Srei|sr11356		Umay|um00058		Uhor|UHOR_00080
Ssci|g1888_chr04_Ss		Srei|sr11357		Umay|um00059		Uhor|UHOR_00082
Ssci|g1889_chr04_Ss		Srei|sr11359		Umay|um00061		Uhor|UHOR_00084
Ssci|g1890_chr04_Ss		Srei|sr11361		Umay|um00063		Uhor|UHOR_00085
Ssci|g1891_chr04_Ss		Srei|sr11364		Umay|um00064		Uhor|UHOR_00089
Ssci|g1892_chr04_Ss		Srei|sr11365		Umay|um10014		Uhor|UHOR_00091
Ssci|g1893_chr04_Ss		Srei|sr11366		Umay|um10015		Uhor|UHOR_00092
Ssci|g1894_chr04_Ss		Srei|sr11368		Umay|um00067		Uhor|UHOR_00094
Ssci|g1895_chr04_Ss		Srei|sr11369		Umay|um10016		Uhor|UHOR_00096
Ssci|g1896_chr04_Ss		Srei|sr11370		Umay|um10017		Uhor|UHOR_00099
Ssci|g1897_chr04_Ss		Srei|sr11373		Umay|um00071		Uhor|UHOR_00102
Ssci|g1898_chr04_Ss		Srei|sr11374		Umay|um00072		Uhor|UHOR_00104
Ssci|g1899_chr04_Ss		Srei|sr11375		Umay|um10018		Uhor|UHOR_00106
Ssci|g1900_chr04_Ss		Srei|sr11376		Umay|um12085		Uhor|UHOR_00110
Ssci|g1901_chr04_Ss		Srei|sr11377		Umay|um00074		Uhor|UHOR_00111
Ssci|g1903_chr04_Ss		Srei|sr11378		Umay|um00076		Uhor|UHOR_00112
Ssci|g1904_chr04_Ss		Srei|sr11380		Umay|um00077		Uhor|UHOR_00113
Ssci|g1905_chr04_Ss		Srei|sr11381		Umay|um00078		Uhor|UHOR_00115
Ssci|g1906_chr04_Ss		Srei|sr11382		Umay|um00080		Uhor|UHOR_00116
Ssci|g1907_chr04_Ss		Srei|sr11386		Umay|um00081		Uhor|UHOR_00118
Ssci|g1908_chr04_Ss		Srei|sr11388		Umay|um00082		Uhor|UHOR_00119
Ssci|g1909_chr04_Ss		Srei|sr11389		Umay|um00084		Uhor|UHOR_00120
Ssci|g1910_chr04_Ss		Srei|sr11391		Umay|um00085		Uhor|UHOR_17008
Ssci|g1911_chr04_Ss		Srei|sr11392		Umay|um12086		Uhor|UHOR_00122
Ssci|g1912_chr04_Ss		Srei|sr11393		Umay|um00087		Uhor|UHOR_00126
Ssci|g1913_chr04_Ss		Srei|sr11394		Umay|um10020		Uhor|UHOR_00128
Ssci|g1914_chr04_Ss		Srei|sr11395		Umay|um00089		Uhor|UHOR_00129
Ssci|g1915_chr04_Ss		Srei|sr11396		Umay|um00090		Uhor|UHOR_00130
Ssci|g1916_chr04_Ss		Srei|sr11397		Umay|um00091		Uhor|UHOR_00131
Ssci|g1917_chr04_Ss		Srei|sr11399		Umay|um00092		Uhor|UHOR_00132
Ssci|g1918_chr04_Ss		Srei|sr11403		Umay|um10021		Uhor|UHOR_00135
Ssci|g1919_chr04_Ss		Srei|sr11404		Umay|um00094		Uhor|UHOR_00136
Ssci|g1920_chr04_Ss		Srei|sr11405		Umay|um00095		Uhor|UHOR_00138
Ssci|g1921_chr04_Ss		Srei|sr11406		Umay|um00096		Uhor|UHOR_00139
Ssci|g1923_chr04_Ss		Srei|sr11407		Umay|um00097		Uhor|UHOR_00140
Ssci|g1924_chr04_Ss		Srei|sr11408		Umay|um00098		Uhor|UHOR_00142
Ssci|g1925_chr04_Ss		Srei|sr11410		Umay|um00099		Uhor|UHOR_00143
Ssci|g1926_chr04_Ss		Srei|sr11412		Umay|um00101		Uhor|UHOR_00145
Ssci|g1927_chr04_Ss		Srei|sr11413		Umay|um00102		Uhor|UHOR_00146
Ssci|g1928_chr04_Ss		Srei|sr11415		Umay|um00104		Uhor|UHOR_00148
Ssci|g1933_chr04_Ss		Srei|sr11416		Umay|um00105		Uhor|UHOR_00150
Ssci|g1934_chr04_Ss		Srei|sr11417		Umay|um10023		Uhor|UHOR_00151
Ssci|g1935_chr04_Ss		Srei|sr11419		Umay|um00108		Uhor|UHOR_00152
Ssci|g1936_chr04_Ss		Srei|sr11420		Umay|um00109		Uhor|UHOR_00157
Ssci|g1939_chr04_Ss		Srei|sr11421		Umay|um10025		Uhor|UHOR_00159
Ssci|g1940_chr04_Ss		Srei|sr11422		Umay|um00111		Uhor|UHOR_00160
Ssci|g1941_chr04_Ss		Srei|sr11423		Umay|um10027		Uhor|UHOR_00163
Ssci|g51_chr01_Ss		Srei|sr11424		Umay|um00113		Uhor|UHOR_00164
Ssci|g52_chr01_Ss		Srei|sr11425		Umay|um00114		Uhor|UHOR_00167
Ssci|g54_chr01_Ss		Srei|sr11426		Umay|um00115		Uhor|UHOR_00168
Ssci|g56_chr01_Ss		Srei|sr11427		Umay|um00116		Uhor|UHOR_00169
Ssci|g57_chr01_Ss		Srei|sr11428		Umay|um00117		Uhor|UHOR_00171
Ssci|g58_chr01_Ss		Srei|sr11430		Umay|um00118		Uhor|UHOR_00173
Ssci|g59_chr01_Ss		Srei|sr11431		Umay|um00119		Uhor|UHOR_00175
Ssci|g60_chr01_Ss		Srei|sr11432		Umay|um00120		Uhor|UHOR_00177
Ssci|g61_chr01_Ss		Srei|sr11436		Umay|um00122		Uhor|UHOR_00178
Ssci|g62_chr01_Ss		Srei|sr11437		Umay|um00123		Uhor|UHOR_00180
Ssci|g63_chr01_Ss		Srei|sr11438		Umay|um00124		Uhor|UHOR_00181
Ssci|g64_chr01_Ss		Srei|sr11440		Umay|um00125		Uhor|UHOR_00185
Ssci|g67_chr01_Ss		Srei|sr11441		Umay|um00126		Uhor|UHOR_00187
Ssci|g68_chr01_Ss		Srei|sr11444		Umay|um00127		Uhor|UHOR_00188
Ssci|g69_chr01_Ss		Srei|sr11445		Umay|um10029		Uhor|UHOR_00189
Ssci|g71_chr01_Ss		Srei|sr11446		Umay|um12082		Uhor|UHOR_00190
Ssci|g72_chr01_Ss		Srei|sr11448		Umay|um10030		Uhor|UHOR_00191
Ssci|g73_chr01_Ss		Srei|sr11449		Umay|um00130		Uhor|UHOR_00194
Ssci|g74_chr01_Ss		Srei|sr11450		Umay|um00131		Uhor|UHOR_00195
Ssci|g75_chr01_Ss		Srei|sr11451		Umay|um10031		Uhor|UHOR_00196
Ssci|g76_chr01_Ss		Srei|sr11452		Umay|um10032		Uhor|UHOR_00198
Ssci|g77_chr01_Ss		Srei|sr11453		Umay|um00136		Uhor|UHOR_00199
Ssci|g79_chr01_Ss		Srei|sr11454		Umay|um00137		Uhor|UHOR_00200
Ssci|g80_chr01_Ss		Srei|sr11456		Umay|um00138		Uhor|UHOR_00201
Ssci|g81_chr01_Ss		Srei|sr11457		Umay|um10033		Uhor|UHOR_00202
Ssci|g82_chr01_Ss		Srei|sr11458		Umay|um00140		Uhor|UHOR_00204
Ssci|g83_chr01_Ss		Srei|sr11459		Umay|um00141		Uhor|UHOR_00205
Ssci|g84_chr01_Ss		Srei|sr11460		Umay|um10034		Uhor|UHOR_00206
Ssci|g85_chr01_Ss		Srei|sr11461		Umay|um10035		Uhor|UHOR_00207
Ssci|g88_chr01_Ss		Srei|sr11463		Umay|um00144		Uhor|UHOR_00208
Ssci|g90_chr01_Ss		Srei|sr11464		Umay|um10036		Uhor|UHOR_00210
Ssci|g91_chr01_Ss		Srei|sr11465		Umay|um00149		Uhor|UHOR_00212
Ssci|g93_chr01_Ss		Srei|sr11466		Umay|um10038		Uhor|UHOR_00214
Ssci|g94_chr01_Ss		Srei|sr11468		Umay|um10039		Uhor|UHOR_00215
Ssci|g95_chr01_Ss		Srei|sr11469		Umay|um00152		Uhor|UHOR_00216
Ssci|g96_chr01_Ss		Srei|sr11470		Umay|um00153		Uhor|UHOR_00217
Ssci|g97_chr01_Ss		Srei|sr11471		Umay|um00154		Uhor|UHOR_00220
Ssci|g98_chr01_Ss		Srei|sr11472		Umay|um10040		Uhor|UHOR_00221
Ssci|g99_chr01_Ss		Srei|sr11473		Umay|um00156		Uhor|UHOR_00224
Ssci|g100_chr01_Ss		Srei|sr11474		Umay|um00157		Uhor|UHOR_00231
Ssci|g101_chr01_Ss		Srei|sr11478		Umay|um12090		Uhor|UHOR_00236
Ssci|g102_chr01_Ss		Srei|sr11479		Umay|um00159		Uhor|UHOR_00238
Ssci|g104_chr01_Ss		Srei|sr11480		Umay|um00160		Uhor|UHOR_00241
Ssci|g105_chr01_Ss		Srei|sr11481		Umay|um00161		Uhor|UHOR_00243
Ssci|g106_chr01_Ss		Srei|sr11482		Umay|um10041		Uhor|UHOR_00245
Ssci|g108_chr01_Ss		Srei|sr11483		Umay|um00163		Uhor|UHOR_00246
Ssci|g109_chr01_Ss		Srei|sr11484		Umay|um00164		Uhor|UHOR_00250
Ssci|g110_chr01_Ss		Srei|sr11485		Umay|um10042		Uhor|UHOR_00253
Ssci|g113_chr01_Ss		Srei|sr11486		Umay|um00166		Uhor|UHOR_00254
Ssci|g114_chr01_Ss		Srei|sr11487		Umay|um00167		Uhor|UHOR_00256
Ssci|g115_chr01_Ss		Srei|sr11488		Umay|um00168		Uhor|UHOR_00257
Ssci|g117_chr01_Ss		Srei|sr11491		Umay|um00169		Uhor|UHOR_00258
Ssci|g118_chr01_Ss		Srei|sr11495		Umay|um10044		Uhor|UHOR_00259
Ssci|g119_chr01_Ss		Srei|sr11496		Umay|um00171		Uhor|UHOR_00260
Ssci|g120_chr01_Ss		Srei|sr11497		Umay|um00172		Uhor|UHOR_00261
Ssci|g121_chr01_Ss		Srei|sr11498		Umay|um10046		Uhor|UHOR_00263
Ssci|g122_chr01_Ss		Srei|sr11499		Umay|um12091		Uhor|UHOR_00264
Ssci|g123_chr01_Ss		Srei|sr11500		Umay|um00174		Uhor|UHOR_00266
Ssci|g124_chr01_Ss		Srei|sr11501		Umay|um00175		Uhor|UHOR_00300
Ssci|g125_chr01_Ss		Srei|sr11502		Umay|um00176		Uhor|UHOR_00299
Ssci|g126_chr01_Ss		Srei|sr11503		Umay|um00177		Uhor|UHOR_00270
Ssci|g127_chr01_Ss		Srei|sr11504		Umay|um10047		Uhor|UHOR_00272
Ssci|g128_chr01_Ss		Srei|sr11505		Umay|um00179		Uhor|UHOR_00274
Ssci|g129_chr01_Ss		Srei|sr11506		Umay|um00180		Uhor|UHOR_00276
Ssci|g130_chr01_Ss		Srei|sr11507		Umay|um00181		Uhor|UHOR_00277
Ssci|g131_chr01_Ss		Srei|sr11508		Umay|um00182		Uhor|UHOR_00279
Ssci|g132_chr01_Ss		Srei|sr11509		Umay|um00183		Uhor|UHOR_00280
Ssci|g133_chr01_Ss		Srei|sr11510		Umay|um00184		Uhor|UHOR_00281
Ssci|g134_chr01_Ss		Srei|sr11511		Umay|um10048		Uhor|UHOR_00282
Ssci|g135_chr01_Ss		Srei|sr11512		Umay|um10049		Uhor|UHOR_00283
Ssci|g136_chr01_Ss		Srei|sr11513		Umay|um00188		Uhor|UHOR_00285
Ssci|g137_chr01_Ss		Srei|sr11514		Umay|um00189		Uhor|UHOR_00287
Ssci|g138_chr01_Ss		Srei|sr11515		Umay|um10050		Uhor|UHOR_00288
Ssci|g139_chr01_Ss		Srei|sr11517		Umay|um00191		Uhor|UHOR_00289
Ssci|g140_chr01_Ss		Srei|sr11518		Umay|um00192		Uhor|UHOR_00291
Ssci|g141_chr01_Ss		Srei|sr11519		Umay|um00193		Uhor|UHOR_00294
Ssci|g142_chr01_Ss		Srei|sr11520		Umay|um00195		Uhor|UHOR_00295
Ssci|g143_chr01_Ss		Srei|sr11521		Umay|um00196		Uhor|UHOR_00296
Ssci|g144_chr01_Ss		Srei|sr11522		Umay|um00197		Uhor|UHOR_00298
Ssci|g145_chr01_Ss		Srei|sr11523		Umay|um10051		Uhor|UHOR_00267
Ssci|g149_chr01_Ss		Srei|sr11524		Umay|um00199		Uhor|UHOR_00301
Ssci|g150_chr01_Ss		Srei|sr11525		Umay|um10052		Uhor|UHOR_00303
Ssci|g151_chr01_Ss		Srei|sr11526		Umay|um00202		Uhor|UHOR_00304
Ssci|g152_chr01_Ss		Srei|sr11527		Umay|um00203		Uhor|UHOR_00305
Ssci|g153_chr01_Ss		Srei|sr11528		Umay|um00205		Uhor|UHOR_00306
Ssci|g154_chr01_Ss		Srei|sr11529		Umay|um00206		Uhor|UHOR_00307
Ssci|g155_chr01_Ss		Srei|sr11530		Umay|um00207		Uhor|UHOR_00308
Ssci|g156_chr01_Ss		Srei|sr11531		Umay|um00208		Uhor|UHOR_00309
Ssci|g157_chr01_Ss		Srei|sr11532		Umay|um00209		Uhor|UHOR_00310
Ssci|g158_chr01_Ss		Srei|sr11533		Umay|um00210		Uhor|UHOR_00312
Ssci|g160_chr01_Ss		Srei|sr11534		Umay|um10054		Uhor|UHOR_00313
Ssci|g162_chr01_Ss		Srei|sr11535		Umay|um12147		Uhor|UHOR_00315
Ssci|g164_chr01_Ss		Srei|sr11536		Umay|um00211		Uhor|UHOR_00316
Ssci|g165_chr01_Ss		Srei|sr11537		Umay|um00212		Uhor|UHOR_00319
Ssci|g166_chr01_Ss		Srei|sr11538		Umay|um00213		Uhor|UHOR_00320
Ssci|g167_chr01_Ss		Srei|sr11539		Umay|um11421		Uhor|UHOR_00323
Ssci|g168_chr01_Ss		Srei|sr11540		Umay|um00215		Uhor|UHOR_00324
Ssci|g169_chr01_Ss		Srei|sr11541		Umay|um00216		Uhor|UHOR_00326
Ssci|g170_chr01_Ss		Srei|sr11542		Umay|um11422		Uhor|UHOR_00327
Ssci|g171_chr01_Ss		Srei|sr11543		Umay|um00218		Uhor|UHOR_00329
Ssci|g172_chr01_Ss		Srei|sr11544		Umay|um00219		Uhor|UHOR_00330
Ssci|g173_chr01_Ss		Srei|sr11545		Umay|um00221		Uhor|UHOR_00333
Ssci|g174_chr01_Ss		Srei|sr11546		Umay|um00222		Uhor|UHOR_00335
Ssci|g175_chr01_Ss		Srei|sr11548		Umay|um00225		Uhor|UHOR_00337
Ssci|g176_chr01_Ss		Srei|sr11549		Umay|um00226		Uhor|UHOR_00339
Ssci|g177_chr01_Ss		Srei|sr11551		Umay|um00227		Uhor|UHOR_00340
Ssci|g178_chr01_Ss		Srei|sr11552		Umay|um00229		Uhor|UHOR_00342
Ssci|g179_chr01_Ss		Srei|sr11553		Umay|um00230		Uhor|UHOR_00344
Ssci|g180_chr01_Ss		Srei|sr11554		Umay|um11424		Uhor|UHOR_00345
Ssci|g181_chr01_Ss		Srei|sr11555		Umay|um11425		Uhor|UHOR_00346
Ssci|g182_chr01_Ss		Srei|sr11556		Umay|um11426		Uhor|UHOR_00349
Ssci|g183_chr01_Ss		Srei|sr11557		Umay|um00233		Uhor|UHOR_00351
Ssci|g203_chr01_Ss		Srei|sr11558		Umay|um11427		Uhor|UHOR_00354
Ssci|g202_chr01_Ss		Srei|sr11559		Umay|um00235		Uhor|UHOR_00356
Ssci|g201_chr01_Ss		Srei|sr11560		Umay|um11428		Uhor|UHOR_00357
Ssci|g200_chr01_Ss		Srei|sr11561		Umay|um00238		Uhor|UHOR_00359
Ssci|g199_chr01_Ss		Srei|sr11563		Umay|um00239		Uhor|UHOR_00361
Ssci|g198_chr01_Ss		Srei|sr11564		Umay|um00240		Uhor|UHOR_00362
Ssci|g197_chr01_Ss		Srei|sr11565		Umay|um00242		Uhor|UHOR_00364
Ssci|g196_chr01_Ss		Srei|sr11566		Umay|um10955		Uhor|UHOR_00365
Ssci|g195_chr01_Ss		Srei|sr11567		Umay|um00244		Uhor|UHOR_00367
Ssci|g194_chr01_Ss		Srei|sr11568		Umay|um00245		Uhor|UHOR_00369
Ssci|g193_chr01_Ss		Srei|sr11570		Umay|um10956		Uhor|UHOR_00370
Ssci|g192_chr01_Ss		Srei|sr11571		Umay|um00247		Uhor|UHOR_00371
Ssci|g191_chr01_Ss		Srei|sr11577		Umay|um10957		Uhor|UHOR_16279
Ssci|g190_chr01_Ss		Srei|sr11578		Umay|um10958		Uhor|UHOR_00375
Ssci|g189_chr01_Ss		Srei|sr11579		Umay|um00249		Uhor|UHOR_00377
Ssci|g188_chr01_Ss		Srei|sr11580		Umay|um00251		Uhor|UHOR_00378
Ssci|g187_chr01_Ss		Srei|sr11581		Umay|um00254		Uhor|UHOR_00381
Ssci|g186_chr01_Ss		Srei|sr11582		Umay|um00255		Uhor|UHOR_00382
Ssci|g185_chr01_Ss		Srei|sr11583		Umay|um00256		Uhor|UHOR_00384
Ssci|g204_chr01_Ss		Srei|sr11584		Umay|um12148		Uhor|UHOR_00386
Ssci|g205_chr01_Ss		Srei|sr11585		Umay|um00258		Uhor|UHOR_00387
Ssci|g206_chr01_Ss		Srei|sr11586		Umay|um00259		Uhor|UHOR_00389
Ssci|g207_chr01_Ss		Srei|sr11587		Umay|um10961		Uhor|UHOR_00391
Ssci|g208_chr01_Ss		Srei|sr11588		Umay|um00262		Uhor|UHOR_00392
Ssci|g209_chr01_Ss		Srei|sr11589		Umay|um00263		Uhor|UHOR_00395
Ssci|g210_chr01_Ss		Srei|sr11590		Umay|um00264		Uhor|UHOR_00400
Ssci|g211_chr01_Ss		Srei|sr11592		Umay|um00265		Uhor|UHOR_00401
Ssci|g212_chr01_Ss		Srei|sr11594		Umay|um00266		Uhor|UHOR_00403
Ssci|g213_chr01_Ss		Srei|sr11595		Umay|um10964		Uhor|UHOR_00404
Ssci|g214_chr01_Ss		Srei|sr11596		Umay|um10965		Uhor|UHOR_00406
Ssci|g215_chr01_Ss		Srei|sr11597		Umay|um10966		Uhor|UHOR_00408
Ssci|g216_chr01_Ss		Srei|sr11598		Umay|um00270		Uhor|UHOR_00409
Ssci|g217_chr01_Ss		Srei|sr11599		Umay|um00271		Uhor|UHOR_00410
Ssci|g219_chr01_Ss		Srei|sr11600		Umay|um00272		Uhor|UHOR_00411
Ssci|g220_chr01_Ss		Srei|sr11601		Umay|um00274		Uhor|UHOR_00413
Ssci|g221_chr01_Ss		Srei|sr11602		Umay|um00275		Uhor|UHOR_00414
Ssci|g222_chr01_Ss		Srei|sr11604		Umay|um00277		Uhor|UHOR_00416
Ssci|g223_chr01_Ss		Srei|sr11605		Umay|um10085		Uhor|UHOR_00418
Ssci|g224_chr01_Ss		Srei|sr11606		Umay|um10086		Uhor|UHOR_00419
Ssci|g225_chr01_Ss		Srei|sr11607		Umay|um00280		Uhor|UHOR_00423
Ssci|g226_chr01_Ss		Srei|sr11608		Umay|um10087		Uhor|UHOR_00425
Ssci|g227_chr01_Ss		Srei|sr11609		Umay|um00283		Uhor|UHOR_00427
Ssci|g228_chr01_Ss		Srei|sr11610		Umay|um00284		Uhor|UHOR_00428
Ssci|g229_chr01_Ss		Srei|sr11611		Umay|um10088		Uhor|UHOR_00431
Ssci|g232_chr01_Ss		Srei|sr11612		Umay|um00286		Uhor|UHOR_00432
Ssci|g233_chr01_Ss		Srei|sr11613		Umay|um00288		Uhor|UHOR_00434
Ssci|g234_chr01_Ss		Srei|sr11615		Umay|um00289		Uhor|UHOR_00437
Ssci|g235_chr01_Ss		Srei|sr11616		Umay|um00290		Uhor|UHOR_00438
Ssci|g236_chr01_Ss		Srei|sr11617		Umay|um00291		Uhor|UHOR_00439
Ssci|g237_chr01_Ss		Srei|sr11618		Umay|um00292		Uhor|UHOR_00441
Ssci|g238_chr01_Ss		Srei|sr11619		Umay|um00293		Uhor|UHOR_00443
Ssci|g239_chr01_Ss		Srei|sr11621		Umay|um10091		Uhor|UHOR_00445
Ssci|g242_chr01_Ss		Srei|sr11622		Umay|um00295		Uhor|UHOR_00446
Ssci|g243_chr01_Ss		Srei|sr11623		Umay|um00296		Uhor|UHOR_00448
Ssci|g244_chr01_Ss		Srei|sr11624		Umay|um00297		Uhor|UHOR_00452
Ssci|g245_chr01_Ss		Srei|sr11626		Umay|um00298		Uhor|UHOR_00453
Ssci|g246_chr01_Ss		Srei|sr11627		Umay|um00299		Uhor|UHOR_16321
Ssci|g247_chr01_Ss		Srei|sr11628		Umay|um00300		Uhor|UHOR_00456
Ssci|g248_chr01_Ss		Srei|sr11630		Umay|um10092		Uhor|UHOR_00457
Ssci|g249_chr01_Ss		Srei|sr11631		Umay|um00302		Uhor|UHOR_00458
Ssci|g250_chr01_Ss		Srei|sr11632		Umay|um12149		Uhor|UHOR_00459
Ssci|g251_chr01_Ss		Srei|sr11633		Umay|um00304		Uhor|UHOR_00461
Ssci|g252_chr01_Ss		Srei|sr11635		Umay|um00305		Uhor|UHOR_00462
Ssci|g253_chr01_Ss		Srei|sr11636		Umay|um00308		Uhor|UHOR_00463
Ssci|g254_chr01_Ss		Srei|sr11637		Umay|um00309		Uhor|UHOR_00464
Ssci|g255_chr01_Ss		Srei|sr11638		Umay|um00310		Uhor|UHOR_00466
Ssci|g256_chr01_Ss		Srei|sr11640		Umay|um00311		Uhor|UHOR_00467
Ssci|g258_chr01_Ss		Srei|sr11641		Umay|um10094		Uhor|UHOR_00468
Ssci|g259_chr01_Ss		Srei|sr11642		Umay|um10095		Uhor|UHOR_00470
Ssci|g260_chr01_Ss		Srei|sr11643		Umay|um00315		Uhor|UHOR_16325
Ssci|g261_chr01_Ss		Srei|sr11644		Umay|um00316		Uhor|UHOR_00473
Ssci|g262_chr01_Ss		Srei|sr11645		Umay|um00317		Uhor|UHOR_00474
Ssci|g263_chr01_Ss		Srei|sr11646		Umay|um00318		Uhor|UHOR_00477
Ssci|g264_chr01_Ss		Srei|sr11647		Umay|um00319		Uhor|UHOR_00478
Ssci|g265_chr01_Ss		Srei|sr11648		Umay|um10097		Uhor|UHOR_00479
Ssci|g266_chr01_Ss		Srei|sr11649		Umay|um00321		Uhor|UHOR_16328
Ssci|g269_chr01_Ss		Srei|sr11650		Umay|um00322		Uhor|UHOR_00483
Ssci|g270_chr01_Ss		Srei|sr11651		Umay|um10098		Uhor|UHOR_00485
Ssci|g271_chr01_Ss		Srei|sr11652		Umay|um00326		Uhor|UHOR_00487
Ssci|g272_chr01_Ss		Srei|sr11653		Umay|um10099		Uhor|UHOR_00488
Ssci|g273_chr01_Ss		Srei|sr11654		Umay|um00328		Uhor|UHOR_00492
Ssci|g274_chr01_Ss		Srei|sr11655		Umay|um00329		Uhor|UHOR_00493
Ssci|g275_chr01_Ss		Srei|sr11656		Umay|um00330		Uhor|UHOR_00494
Ssci|g276_chr01_Ss		Srei|sr11657		Umay|um10100		Uhor|UHOR_00495
Ssci|g277_chr01_Ss		Srei|sr11660		Umay|um10101		Uhor|UHOR_00496
Ssci|g278_chr01_Ss		Srei|sr11661		Umay|um00332		Uhor|UHOR_00497
Ssci|g279_chr01_Ss		Srei|sr11662		Umay|um00333		Uhor|UHOR_00498
Ssci|g280_chr01_Ss		Srei|sr11663		Umay|um00334		Uhor|UHOR_00505
Ssci|g281_chr01_Ss		Srei|sr11664		Umay|um10102		Uhor|UHOR_00506
Ssci|g282_chr01_Ss		Srei|sr11665		Umay|um00336		Uhor|UHOR_00507
Ssci|g283_chr01_Ss		Srei|sr11666		Umay|um00338		Uhor|UHOR_00508
Ssci|g285_chr01_Ss		Srei|sr11667		Umay|um11340		Uhor|UHOR_00509
Ssci|g286_chr01_Ss		Srei|sr11668		Umay|um00340		Uhor|UHOR_00510
Ssci|g287_chr01_Ss		Srei|sr11669		Umay|um11341		Uhor|UHOR_00512
Ssci|g288_chr01_Ss		Srei|sr11670		Umay|um11342		Uhor|UHOR_00513
Ssci|g289_chr01_Ss		Srei|sr11671		Umay|um11343		Uhor|UHOR_00514
Ssci|g290_chr01_Ss		Srei|sr11672		Umay|um00342		Uhor|UHOR_00515
Ssci|g291_chr01_Ss		Srei|sr11673		Umay|um00343		Uhor|UHOR_00517
Ssci|g293_chr01_Ss		Srei|sr11674		Umay|um00344		Uhor|UHOR_00518
Ssci|g294_chr01_Ss		Srei|sr11677		Umay|um11344		Uhor|UHOR_00520
Ssci|g295_chr01_Ss		Srei|sr11678		Umay|um11345		Uhor|UHOR_00521
Ssci|g296_chr01_Ss		Srei|sr11679		Umay|um00347		Uhor|UHOR_00522
Ssci|g298_chr01_Ss		Srei|sr11680		Umay|um11346		Uhor|UHOR_00523
Ssci|g299_chr01_Ss		Srei|sr11681		Umay|um00349		Uhor|UHOR_00525
Ssci|g300_chr01_Ss		Srei|sr11682		Umay|um00350		Uhor|UHOR_00526
Ssci|g301_chr01_Ss		Srei|sr11683		Umay|um11347		Uhor|UHOR_00528
Ssci|g303_chr01_Ss		Srei|sr11684		Umay|um11348		Uhor|UHOR_00530
Ssci|g304_chr01_Ss		Srei|sr11685		Umay|um00353		Uhor|UHOR_00531
Ssci|g305_chr01_Ss		Srei|sr11686		Umay|um00354		Uhor|UHOR_00532
Ssci|g306_chr01_Ss		Srei|sr11687		Umay|um00355		Uhor|UHOR_00534
Ssci|g307_chr01_Ss		Srei|sr11688		Umay|um00356		Uhor|UHOR_00535
Ssci|g308_chr01_Ss		Srei|sr11689		Umay|um00357		Uhor|UHOR_00538
Ssci|g309_chr01_Ss		Srei|sr11690		Umay|um00360		Uhor|UHOR_00540
Ssci|g310_chr01_Ss		Srei|sr11691		Umay|um11349		Uhor|UHOR_00541
Ssci|g311_chr01_Ss		Srei|sr11692		Umay|um00361		Uhor|UHOR_00542
Ssci|g312_chr01_Ss		Srei|sr11693		Umay|um00362		Uhor|UHOR_00543
Ssci|g313_chr01_Ss		Srei|sr11694		Umay|um11350		Uhor|UHOR_00545
Ssci|g314_chr01_Ss		Srei|sr11695		Umay|um00364		Uhor|UHOR_00546
Ssci|g315_chr01_Ss		Srei|sr11697		Umay|um00365		Uhor|UHOR_00547
Ssci|g316_chr01_Ss		Srei|sr11698		Umay|um00366		Uhor|UHOR_00548
Ssci|g317_chr01_Ss		Srei|sr11699		Umay|um11352		Uhor|UHOR_00550
Ssci|g318_chr01_Ss		Srei|sr11700		Umay|um11353		Uhor|UHOR_00553
Ssci|g319_chr01_Ss		Srei|sr11701		Umay|um00369		Uhor|UHOR_16352
Ssci|g320_chr01_Ss		Srei|sr11702		Umay|um00370		Uhor|UHOR_00555
Ssci|g321_chr01_Ss		Srei|sr11703		Umay|um11354		Uhor|UHOR_00556
Ssci|g322_chr01_Ss		Srei|sr11704		Umay|um00371		Uhor|UHOR_16354
Ssci|g323_chr01_Ss		Srei|sr11706		Umay|um00374		Uhor|UHOR_00560
Ssci|g324_chr01_Ss		Srei|sr11707		Umay|um00375		Uhor|UHOR_00561
Ssci|g325_chr01_Ss		Srei|sr11708		Umay|um00376		Uhor|UHOR_00563
Ssci|g327_chr01_Ss		Srei|sr11709		Umay|um15041		Uhor|UHOR_00566
Ssci|g328_chr01_Ss		Srei|sr11710		Umay|um05082		Uhor|UHOR_00568
Ssci|g329_chr01_Ss		Srei|sr11711		Umay|um00378		Uhor|UHOR_00570
Ssci|g330_chr01_Ss		Srei|sr11712		Umay|um00379		Uhor|UHOR_00572
Ssci|g331_chr01_Ss		Srei|sr11713		Umay|um11604		Uhor|UHOR_00573
Ssci|g332_chr01_Ss		Srei|sr11714		Umay|um11605		Uhor|UHOR_00574
Ssci|g333_chr01_Ss		Srei|sr11715		Umay|um11606		Uhor|UHOR_00577
Ssci|g334_chr01_Ss		Srei|sr11716		Umay|um00384		Uhor|UHOR_00578
Ssci|g335_chr01_Ss		Srei|sr11717		Umay|um00385		Uhor|UHOR_00579
Ssci|g337_chr01_Ss		Srei|sr11718		Umay|um00386		Uhor|UHOR_16361
Ssci|g339_chr01_Ss		Srei|sr11719		Umay|um00387		Uhor|UHOR_00586
Ssci|g340_chr01_Ss		Srei|sr11720		Umay|um00388		Uhor|UHOR_00587
Ssci|g341_chr01_Ss		Srei|sr11721		Umay|um00389		Uhor|UHOR_00589
Ssci|g342_chr01_Ss		Srei|sr11722		Umay|um00390		Uhor|UHOR_00592
Ssci|g343_chr01_Ss		Srei|sr11723		Umay|um00391		Uhor|UHOR_00593
Ssci|g344_chr01_Ss		Srei|sr11726		Umay|um00392		Uhor|UHOR_00598
Ssci|g345_chr01_Ss		Srei|sr11727		Umay|um00393		Uhor|UHOR_00599
Ssci|g346_chr01_Ss		Srei|sr11728		Umay|um00394		Uhor|UHOR_00601
Ssci|g347_chr01_Ss		Srei|sr11731		Umay|um00395		Uhor|UHOR_00602
Ssci|g348_chr01_Ss		Srei|sr11732		Umay|um11608		Uhor|UHOR_00605
Ssci|g349_chr01_Ss		Srei|sr11733		Umay|um00397		Uhor|UHOR_00607
Ssci|g350_chr01_Ss		Srei|sr11734		Umay|um11610		Uhor|UHOR_00608
Ssci|g351_chr01_Ss		Srei|sr11735		Umay|um00399		Uhor|UHOR_00609
Ssci|g353_chr01_Ss		Srei|sr11736		Umay|um00400		Uhor|UHOR_00610
Ssci|g354_chr01_Ss		Srei|sr11737		Umay|um15058		Uhor|UHOR_00612
Ssci|g355_chr01_Ss		Srei|sr11740		Umay|um00403		Uhor|UHOR_00614
Ssci|g356_chr01_Ss		Srei|sr11741		Umay|um11821		Uhor|UHOR_00615
Ssci|g357_chr01_Ss		Srei|sr11742		Umay|um00405		Uhor|UHOR_00616
Ssci|g358_chr01_Ss		Srei|sr11743		Umay|um00406		Uhor|UHOR_00619
Ssci|g359_chr01_Ss		Srei|sr11744		Umay|um00407		Uhor|UHOR_00620
Ssci|g360_chr01_Ss		Srei|sr11745		Umay|um11822		Uhor|UHOR_00622
Ssci|g361_chr01_Ss		Srei|sr11746		Umay|um11824		Uhor|UHOR_00624
Ssci|g362_chr01_Ss		Srei|sr11747		Umay|um00410		Uhor|UHOR_00626
Ssci|g363_chr01_Ss		Srei|sr11748		Umay|um00411		Uhor|UHOR_00627
Ssci|g364_chr01_Ss		Srei|sr11749		Umay|um00412		Uhor|UHOR_00628
Ssci|g365_chr01_Ss		Srei|sr11750		Umay|um00414		Uhor|UHOR_00629
Ssci|g366_chr01_Ss		Srei|sr11751		Umay|um00415		Uhor|UHOR_00631
Ssci|g368_chr01_Ss		Srei|sr11752		Umay|um10105		Uhor|UHOR_00637
Ssci|g369_chr01_Ss		Srei|sr11753		Umay|um10106		Uhor|UHOR_00638
Ssci|g370_chr01_Ss		Srei|sr11754		Umay|um00417		Uhor|UHOR_00640
Ssci|g371_chr01_Ss		Srei|sr11755		Umay|um00418		Uhor|UHOR_00642
Ssci|g372_chr01_Ss		Srei|sr11756		Umay|um00419		Uhor|UHOR_00643
Ssci|g373_chr01_Ss		Srei|sr11757		Umay|um10107		Uhor|UHOR_00645
Ssci|g374_chr01_Ss		Srei|sr11758		Umay|um00422		Uhor|UHOR_00647
Ssci|g375_chr01_Ss		Srei|sr11764		Umay|um00423		Uhor|UHOR_00653
Ssci|g376_chr01_Ss		Srei|sr11765		Umay|um00424		Uhor|UHOR_00654
Ssci|g377_chr01_Ss		Srei|sr11766		Umay|um10108		Uhor|UHOR_00655
Ssci|g378_chr01_Ss		Srei|sr11767		Umay|um10110		Uhor|UHOR_00657
Ssci|g379_chr01_Ss		Srei|sr11768		Umay|um00427		Uhor|UHOR_00659
Ssci|g380_chr01_Ss		Srei|sr11769		Umay|um00428		Uhor|UHOR_00660
Ssci|g381_chr01_Ss		Srei|sr11770		Umay|um00429		Uhor|UHOR_00661
Ssci|g382_chr01_Ss		Srei|sr11771		Umay|um00430		Uhor|UHOR_00662
Ssci|g383_chr01_Ss		Srei|sr11773		Umay|um10112		Uhor|UHOR_00663
Ssci|g384_chr01_Ss		Srei|sr11774		Umay|um00432		Uhor|UHOR_00664
Ssci|g385_chr01_Ss		Srei|sr11775		Umay|um10113		Uhor|UHOR_00665
Ssci|g386_chr01_Ss		Srei|sr11776		Umay|um12151		Uhor|UHOR_00666
Ssci|g387_chr01_Ss		Srei|sr11779		Umay|um00435		Uhor|UHOR_00667
Ssci|g388_chr01_Ss		Srei|sr11780		Umay|um10114		Uhor|UHOR_00670
Ssci|g390_chr01_Ss		Srei|sr11781		Umay|um00526		Uhor|UHOR_00672
Ssci|g391_chr01_Ss		Srei|sr11782		Umay|um00527		Uhor|UHOR_00674
Ssci|g392_chr01_Ss		Srei|sr11783		Umay|um00528		Uhor|UHOR_00675
Ssci|g393_chr01_Ss		Srei|sr11784		Umay|um00530		Uhor|UHOR_00676
Ssci|g394_chr01_Ss		Srei|sr11785		Umay|um11440		Uhor|UHOR_00677
Ssci|g395_chr01_Ss		Srei|sr11786		Umay|um00532		Uhor|UHOR_00678
Ssci|g396_chr01_Ss		Srei|sr11787		Umay|um00533		Uhor|UHOR_00679
Ssci|g398_chr01_Ss		Srei|sr11788		Umay|um00534		Uhor|UHOR_00680
Ssci|g399_chr01_Ss		Srei|sr11789		Umay|um00535		Uhor|UHOR_00682
Ssci|g400_chr01_Ss		Srei|sr11790		Umay|um00536		Uhor|UHOR_00807
Ssci|g401_chr01_Ss		Srei|sr11792		Umay|um11442		Uhor|UHOR_00808
Ssci|g402_chr01_Ss		Srei|sr11793		Umay|um00538		Uhor|UHOR_00811
Ssci|g403_chr01_Ss		Srei|sr11794		Umay|um00539		Uhor|UHOR_03930
Ssci|g404_chr01_Ss		Srei|sr11795		Umay|um00540		Uhor|UHOR_03929
Ssci|g405_chr01_Ss		Srei|sr11796		Umay|um00542		Uhor|UHOR_03926
Ssci|g406_chr01_Ss		Srei|sr11797		Umay|um00543		Uhor|UHOR_00815
Ssci|g407_chr01_Ss		Srei|sr11798		Umay|um00545		Uhor|UHOR_03931
Ssci|g408_chr01_Ss		Srei|sr11799		Umay|um15006		Uhor|UHOR_00816
Ssci|g409_chr01_Ss		Srei|sr11800		Umay|um10459		Uhor|UHOR_00820
Ssci|g410_chr01_Ss		Srei|sr11801		Umay|um00547		Uhor|UHOR_00821
Ssci|g411_chr01_Ss		Srei|sr11802		Umay|um00548		Uhor|UHOR_00823
Ssci|g412_chr01_Ss		Srei|sr11803		Umay|um00549		Uhor|UHOR_00824
Ssci|g413_chr01_Ss		Srei|sr11804		Umay|um00551		Uhor|UHOR_12331
Ssci|g414_chr01_Ss		Srei|sr11805		Umay|um10461		Uhor|UHOR_00829
Ssci|g415_chr01_Ss		Srei|sr11806		Umay|um00553		Uhor|UHOR_00832
Ssci|g416_chr01_Ss		Srei|sr11807		Umay|um10462		Uhor|UHOR_00839
Ssci|g417_chr01_Ss		Srei|sr11808		Umay|um00555		Uhor|UHOR_00840
Ssci|g418_chr01_Ss		Srei|sr11809		Umay|um10463		Uhor|UHOR_00842
Ssci|g419_chr01_Ss		Srei|sr11810		Umay|um00560		Uhor|UHOR_00844
Ssci|g420_chr01_Ss		Srei|sr11811		Umay|um00561		Uhor|UHOR_00845
Ssci|g421_chr01_Ss		Srei|sr11813		Umay|um00562		Uhor|UHOR_00849
Ssci|g422_chr01_Ss		Srei|sr11816		Umay|um00563		Uhor|UHOR_00851
Ssci|g423_chr01_Ss		Srei|sr11817		Umay|um00564		Uhor|UHOR_00853
Ssci|g424_chr01_Ss		Srei|sr11818		Umay|um00565		Uhor|UHOR_00854
Ssci|g426_chr01_Ss		Srei|sr11819		Umay|um10465		Uhor|UHOR_12050
Ssci|g427_chr01_Ss		Srei|sr11821		Umay|um00567		Uhor|UHOR_00858
Ssci|g428_chr01_Ss		Srei|sr11822		Umay|um00568		Uhor|UHOR_00859
Ssci|g429_chr01_Ss		Srei|sr11823		Umay|um00569		Uhor|UHOR_00864
Ssci|g431_chr01_Ss		Srei|sr11824		Umay|um10466		Uhor|UHOR_00866
Ssci|g432_chr01_Ss		Srei|sr11825		Umay|um10467		Uhor|UHOR_00869
Ssci|g433_chr01_Ss		Srei|sr11826		Umay|um00572		Uhor|UHOR_00870
Ssci|g434_chr01_Ss		Srei|sr11827		Umay|um00573		Uhor|UHOR_00912
Ssci|g435_chr01_Ss		Srei|sr11828		Umay|um00574		Uhor|UHOR_00911
Ssci|g436_chr01_Ss		Srei|sr11829		Umay|um00575		Uhor|UHOR_00910
Ssci|g440_chr01_Ss		Srei|sr11831		Umay|um00576		Uhor|UHOR_00872
Ssci|g441_chr01_Ss		Srei|sr11832		Umay|um12052		Uhor|UHOR_00873
Ssci|g442_chr01_Ss		Srei|sr11833		Umay|um00578		Uhor|UHOR_00875
Ssci|g443_chr01_Ss		Srei|sr11834		Umay|um00579		Uhor|UHOR_00876
Ssci|g444_chr01_Ss		Srei|sr11835		Umay|um10468		Uhor|UHOR_00877
Ssci|g445_chr01_Ss		Srei|sr11838		Umay|um00581		Uhor|UHOR_00879
Ssci|g446_chr01_Ss		Srei|sr11839		Umay|um00582		Uhor|UHOR_00880
Ssci|g447_chr01_Ss		Srei|sr11840		Umay|um00585		Uhor|UHOR_12088
Ssci|g448_chr01_Ss		Srei|sr11841		Umay|um00584		Uhor|UHOR_00883
Ssci|g449_chr01_Ss		Srei|sr11842		Umay|um00586		Uhor|UHOR_00884
Ssci|g450_chr01_Ss		Srei|sr11843		Umay|um12146		Uhor|UHOR_00885
Ssci|g451_chr01_Ss		Srei|sr11844		Umay|um00588		Uhor|UHOR_00887
Ssci|g452_chr01_Ss		Srei|sr11845		Umay|um10469		Uhor|UHOR_00890
Ssci|g453_chr01_Ss		Srei|sr11846		Umay|um00592		Uhor|UHOR_00894
Ssci|g454_chr01_Ss		Srei|sr11847		Umay|um00594		Uhor|UHOR_00899
Ssci|g455_chr01_Ss		Srei|sr11848		Umay|um00595		Uhor|UHOR_00901
Ssci|g456_chr01_Ss		Srei|sr11849		Umay|um00596		Uhor|UHOR_00902
Ssci|g550_chr01_Ss		Srei|sr11850		Umay|um00597		Uhor|UHOR_00903
Ssci|g551_chr01_Ss		Srei|sr11851		Umay|um00598		Uhor|UHOR_00905
Ssci|g552_chr01_Ss		Srei|sr11852		Umay|um00599		Uhor|UHOR_00906
Ssci|g553_chr01_Ss		Srei|sr11853		Umay|um12108		Uhor|UHOR_00913
Ssci|g554_chr01_Ss		Srei|sr11854		Umay|um00601		Uhor|UHOR_00917
Ssci|g555_chr01_Ss		Srei|sr11855		Umay|um00602		Uhor|UHOR_00919
Ssci|g556_chr01_Ss		Srei|sr11856		Umay|um00603		Uhor|UHOR_00924
Ssci|g557_chr01_Ss		Srei|sr11857		Umay|um00604		Uhor|UHOR_00927
Ssci|g558_chr01_Ss		Srei|sr11858		Umay|um00606		Uhor|UHOR_00928
Ssci|g560_chr01_Ss		Srei|sr11859		Umay|um00608		Uhor|UHOR_00929
Ssci|g562_chr01_Ss		Srei|sr11860		Umay|um10921		Uhor|UHOR_00930
Ssci|g563_chr01_Ss		Srei|sr11861		Umay|um00610		Uhor|UHOR_00931
Ssci|g564_chr01_Ss		Srei|sr11862		Umay|um10922		Uhor|UHOR_12191
Ssci|g565_chr01_Ss		Srei|sr11864		Umay|um00612		Uhor|UHOR_00935
Ssci|g566_chr01_Ss		Srei|sr11865		Umay|um10923		Uhor|UHOR_00936
Ssci|g567_chr01_Ss		Srei|sr11866		Umay|um00614		Uhor|UHOR_00937
Ssci|g568_chr01_Ss		Srei|sr11869		Umay|um00615		Uhor|UHOR_00938
Ssci|g569_chr01_Ss		Srei|sr11870		Umay|um00616		Uhor|UHOR_00944
Ssci|g570_chr01_Ss		Srei|sr11872		Umay|um00617		Uhor|UHOR_00947
Ssci|g571_chr01_Ss		Srei|sr11873		Umay|um10924		Uhor|UHOR_00948
Ssci|g572_chr01_Ss		Srei|sr11874		Umay|um10925		Uhor|UHOR_00949
Ssci|g573_chr01_Ss		Srei|sr11875		Umay|um00620		Uhor|UHOR_00950
Ssci|g574_chr01_Ss		Srei|sr11876		Umay|um10926		Uhor|UHOR_00952
Ssci|g575_chr01_Ss		Srei|sr11877		Umay|um00622		Uhor|UHOR_00953
Ssci|g576_chr01_Ss		Srei|sr11878		Umay|um00623		Uhor|UHOR_00954
Ssci|g577_chr01_Ss		Srei|sr11879		Umay|um00624		Uhor|UHOR_00955
Ssci|g578_chr01_Ss		Srei|sr11880		Umay|um00625		Uhor|UHOR_00956
Ssci|g579_chr01_Ss		Srei|sr11881		Umay|um10928		Uhor|UHOR_00957
Ssci|g582_chr01_Ss		Srei|sr11882		Umay|um10929		Uhor|UHOR_00958
Ssci|g583_chr01_Ss		Srei|sr11885		Umay|um15009		Uhor|UHOR_00961
Ssci|g584_chr01_Ss		Srei|sr11887		Umay|um00630		Uhor|UHOR_00962
Ssci|g585_chr01_Ss		Srei|sr11888		Umay|um11447		Uhor|UHOR_00964
Ssci|g957_chr02_Ss		Srei|sr11889		Umay|um00632		Uhor|UHOR_00965
Ssci|g958_chr02_Ss		Srei|sr11890		Umay|um11448		Uhor|UHOR_00966
Ssci|g959_chr02_Ss		Srei|sr11891		Umay|um00634		Uhor|UHOR_00967
Ssci|g960_chr02_Ss		Srei|sr11892		Umay|um00635		Uhor|UHOR_00968
Ssci|g961_chr02_Ss		Srei|sr11893		Umay|um00636		Uhor|UHOR_00969
Ssci|g962_chr02_Ss		Srei|sr11894		Umay|um00639		Uhor|UHOR_00970
Ssci|g963_chr02_Ss		Srei|sr11895		Umay|um11449		Uhor|UHOR_00973
Ssci|g964_chr02_Ss		Srei|sr11896		Umay|um11450		Uhor|UHOR_01002
Ssci|g965_chr02_Ss		Srei|sr11897		Umay|um11451		Uhor|UHOR_01003
Ssci|g966_chr02_Ss		Srei|sr11898		Umay|um00644		Uhor|UHOR_01005
Ssci|g967_chr02_Ss		Srei|sr11899		Umay|um00645		Uhor|UHOR_01006
Ssci|g968_chr02_Ss		Srei|sr11900		Umay|um00646		Uhor|UHOR_01007
Ssci|g969_chr02_Ss		Srei|sr11901		Umay|um00647		Uhor|UHOR_01008
Ssci|g970_chr02_Ss		Srei|sr11902		Umay|um11453		Uhor|UHOR_00976
Ssci|g971_chr02_Ss		Srei|sr11903		Umay|um11455		Uhor|UHOR_00979
Ssci|g972_chr02_Ss		Srei|sr11904		Umay|um00651		Uhor|UHOR_00980
Ssci|g973_chr02_Ss		Srei|sr11905		Umay|um00652		Uhor|UHOR_00981
Ssci|g974_chr02_Ss		Srei|sr11906		Umay|um11456		Uhor|UHOR_00983
Ssci|g976_chr02_Ss		Srei|sr11907		Umay|um00654		Uhor|UHOR_00985
Ssci|g977_chr02_Ss		Srei|sr11909		Umay|um00655		Uhor|UHOR_00989
Ssci|g979_chr02_Ss		Srei|sr11910		Umay|um11827		Uhor|UHOR_00990
Ssci|g986_chr02_Ss		Srei|sr11911		Umay|um00658		Uhor|UHOR_00987
Ssci|g985_chr02_Ss		Srei|sr11912		Umay|um15012		Uhor|UHOR_00992
Ssci|g956_chr02_Ss		Srei|sr11913		Umay|um00657		Uhor|UHOR_00993
Ssci|g954_chr02_Ss		Srei|sr11914		Umay|um11828		Uhor|UHOR_01001
Ssci|g953_chr02_Ss		Srei|sr11915		Umay|um11829		Uhor|UHOR_01011
Ssci|g950_chr02_Ss		Srei|sr11919		Umay|um00660		Uhor|UHOR_01012
Ssci|g949_chr02_Ss		Srei|sr11920		Umay|um00663		Uhor|UHOR_01014
Ssci|g948_chr02_Ss		Srei|sr11921		Umay|um11830		Uhor|UHOR_00994
Ssci|g947_chr02_Ss		Srei|sr11922		Umay|um11831		Uhor|UHOR_01000
Ssci|g946_chr02_Ss		Srei|sr11924		Umay|um00666		Uhor|UHOR_00999
Ssci|g945_chr02_Ss		Srei|sr11925		Umay|um00667		Uhor|UHOR_00998
Ssci|g944_chr02_Ss		Srei|sr11926		Umay|um00668		Uhor|UHOR_00997
Ssci|g943_chr02_Ss		Srei|sr11927		Umay|um00669		Uhor|UHOR_01015
Ssci|g942_chr02_Ss		Srei|sr11928		Umay|um00670		Uhor|UHOR_01016
Ssci|g941_chr02_Ss		Srei|sr11930		Umay|um11612		Uhor|UHOR_01009
Ssci|g940_chr02_Ss		Srei|sr11932		Umay|um00671		Uhor|UHOR_01018
Ssci|g938_chr02_Ss		Srei|sr11933		Umay|um00672		Uhor|UHOR_01023
Ssci|g937_chr02_Ss		Srei|sr11934		Umay|um00673		Uhor|UHOR_01025
Ssci|g936_chr02_Ss		Srei|sr11935		Umay|um00674		Uhor|UHOR_01026
Ssci|g935_chr02_Ss		Srei|sr11936		Umay|um00675		Uhor|UHOR_01027
Ssci|g934_chr02_Ss		Srei|sr11937		Umay|um00676		Uhor|UHOR_01029
Ssci|g933_chr02_Ss		Srei|sr11938		Umay|um11613		Uhor|UHOR_01030
Ssci|g932_chr02_Ss		Srei|sr11939		Umay|um00678		Uhor|UHOR_01031
Ssci|g931_chr02_Ss		Srei|sr11940		Umay|um00679		Uhor|UHOR_01033
Ssci|g930_chr02_Ss		Srei|sr11943		Umay|um11615		Uhor|UHOR_01034
Ssci|g929_chr02_Ss		Srei|sr11944		Umay|um11616		Uhor|UHOR_01036
Ssci|g928_chr02_Ss		Srei|sr11945		Umay|um11617		Uhor|UHOR_01038
Ssci|g927_chr02_Ss		Srei|sr11946		Umay|um11618		Uhor|UHOR_01039
Ssci|g926_chr02_Ss		Srei|sr11948		Umay|um00684		Uhor|UHOR_01040
Ssci|g925_chr02_Ss		Srei|sr11949		Umay|um00685		Uhor|UHOR_01041
Ssci|g924_chr02_Ss		Srei|sr11950		Umay|um11619		Uhor|UHOR_01042
Ssci|g923_chr02_Ss		Srei|sr11951		Umay|um00687		Uhor|UHOR_01044
Ssci|g922_chr02_Ss		Srei|sr11952		Umay|um00688		Uhor|UHOR_01045
Ssci|g921_chr02_Ss		Srei|sr11954		Umay|um00689		Uhor|UHOR_01047
Ssci|g920_chr02_Ss		Srei|sr11955		Umay|um11620		Uhor|UHOR_01048
Ssci|g919_chr02_Ss		Srei|sr11956		Umay|um00691		Uhor|UHOR_01050
Ssci|g918_chr02_Ss		Srei|sr11957		Umay|um00692		Uhor|UHOR_01051
Ssci|g916_chr02_Ss		Srei|sr11958		Umay|um15016		Uhor|UHOR_01052
Ssci|g914_chr02_Ss		Srei|sr11959		Umay|um00693		Uhor|UHOR_01054
Ssci|g913_chr02_Ss		Srei|sr11960		Umay|um00696		Uhor|UHOR_01055
Ssci|g912_chr02_Ss		Srei|sr11961		Umay|um11833		Uhor|UHOR_01057
Ssci|g911_chr02_Ss		Srei|sr11962		Umay|um00698		Uhor|UHOR_01059
Ssci|g910_chr02_Ss		Srei|sr11963		Umay|um00699		Uhor|UHOR_01060
Ssci|g909_chr02_Ss		Srei|sr11965		Umay|um00701		Uhor|UHOR_01061
Ssci|g908_chr02_Ss		Srei|sr11966		Umay|um00702		Uhor|UHOR_01062
Ssci|g903_chr02_Ss		Srei|sr11967		Umay|um00703		Uhor|UHOR_01064
Ssci|g902_chr02_Ss		Srei|sr11968		Umay|um11164		Uhor|UHOR_01065
Ssci|g901_chr02_Ss		Srei|sr11969		Umay|um11165		Uhor|UHOR_01067
Ssci|g900_chr02_Ss		Srei|sr11970		Umay|um11166		Uhor|UHOR_01074
Ssci|g898_chr02_Ss		Srei|sr11971		Umay|um00708		Uhor|UHOR_01076
Ssci|g897_chr02_Ss		Srei|sr11972		Umay|um11167		Uhor|UHOR_01077
Ssci|g896_chr02_Ss		Srei|sr11973		Umay|um00710		Uhor|UHOR_01078
Ssci|g895_chr02_Ss		Srei|sr11974		Umay|um00711		Uhor|UHOR_01081
Ssci|g894_chr02_Ss		Srei|sr11975		Umay|um00714		Uhor|UHOR_01083
Ssci|g893_chr02_Ss		Srei|sr11976		Umay|um00715		Uhor|UHOR_01085
Ssci|g891_chr02_Ss		Srei|sr11977		Umay|um00716		Uhor|UHOR_01086
Ssci|g890_chr02_Ss		Srei|sr11978		Umay|um11168		Uhor|UHOR_01087
Ssci|g889_chr02_Ss		Srei|sr11979		Umay|um11170		Uhor|UHOR_01089
Ssci|g888_chr02_Ss		Srei|sr11980		Umay|um00719		Uhor|UHOR_01090
Ssci|g887_chr02_Ss		Srei|sr11981		Umay|um11171		Uhor|UHOR_01091
Ssci|g882_chr02_Ss		Srei|sr11984		Umay|um00721		Uhor|UHOR_01092
Ssci|g883_chr02_Ss		Srei|sr11985		Umay|um00722		Uhor|UHOR_01093
Ssci|g884_chr02_Ss		Srei|sr11986		Umay|um00723		Uhor|UHOR_01095
Ssci|g885_chr02_Ss		Srei|sr11987		Umay|um11172		Uhor|UHOR_01096
Ssci|g879_chr02_Ss		Srei|sr11989		Umay|um00725		Uhor|UHOR_01097
Ssci|g878_chr02_Ss		Srei|sr11990		Umay|um12110		Uhor|UHOR_01099
Ssci|g880_chr02_Ss		Srei|sr11991		Umay|um00727		Uhor|UHOR_01101
Ssci|g877_chr02_Ss		Srei|sr11992		Umay|um00728		Uhor|UHOR_01102
Ssci|g875_chr02_Ss		Srei|sr11993		Umay|um00729		Uhor|UHOR_01104
Ssci|g874_chr02_Ss		Srei|sr11995		Umay|um11174		Uhor|UHOR_01105
Ssci|g873_chr02_Ss		Srei|sr11996		Umay|um15019		Uhor|UHOR_01108
Ssci|g872_chr02_Ss		Srei|sr11997		Umay|um15020		Uhor|UHOR_01109
Ssci|g871_chr02_Ss		Srei|sr11998		Umay|um00734		Uhor|UHOR_01110
Ssci|g869_chr02_Ss		Srei|sr11999		Umay|um00735		Uhor|UHOR_01111
Ssci|g868_chr02_Ss		Srei|sr12001		Umay|um00736		Uhor|UHOR_01112
Ssci|g867_chr02_Ss		Srei|sr12002		Umay|um00737		Uhor|UHOR_01114
Ssci|g866_chr02_Ss		Srei|sr12003		Umay|um00738		Uhor|UHOR_01117
Ssci|g865_chr02_Ss		Srei|sr12004		Umay|um00739		Uhor|UHOR_01119
Ssci|g864_chr02_Ss		Srei|sr12006		Umay|um00740		Uhor|UHOR_01122
Ssci|g863_chr02_Ss		Srei|sr12007		Umay|um00741		Uhor|UHOR_01124
Ssci|g862_chr02_Ss		Srei|sr12008		Umay|um00742		Uhor|UHOR_01125
Ssci|g861_chr02_Ss		Srei|sr12009		Umay|um00743		Uhor|UHOR_01127
Ssci|g860_chr02_Ss		Srei|sr12011		Umay|um11623		Uhor|UHOR_01130
Ssci|g859_chr02_Ss		Srei|sr12012		Umay|um00745		Uhor|UHOR_01131
Ssci|g858_chr02_Ss		Srei|sr12013		Umay|um11624		Uhor|UHOR_01134
Ssci|g857_chr02_Ss		Srei|sr12014		Umay|um11625		Uhor|UHOR_01135
Ssci|g856_chr02_Ss		Srei|sr12015		Umay|um15024		Uhor|UHOR_01136
Ssci|g855_chr02_Ss		Srei|sr12016		Umay|um00748		Uhor|UHOR_01137
Ssci|g854_chr02_Ss		Srei|sr12017		Umay|um00750		Uhor|UHOR_01139
Ssci|g853_chr02_Ss		Srei|sr12019		Umay|um00751		Uhor|UHOR_01140
Ssci|g852_chr02_Ss		Srei|sr12021		Umay|um00754		Uhor|UHOR_01141
Ssci|g849_chr02_Ss		Srei|sr12022		Umay|um00755		Uhor|UHOR_01142
Ssci|g848_chr02_Ss		Srei|sr12023		Umay|um00756		Uhor|UHOR_01143
Ssci|g847_chr02_Ss		Srei|sr12024		Umay|um00757		Uhor|UHOR_01144
Ssci|g846_chr02_Ss		Srei|sr12026		Umay|um00758		Uhor|UHOR_01145
Ssci|g845_chr02_Ss		Srei|sr12027		Umay|um11197		Uhor|UHOR_01146
Ssci|g844_chr02_Ss		Srei|sr12028		Umay|um00760		Uhor|UHOR_01148
Ssci|g843_chr02_Ss		Srei|sr12029		Umay|um00763		Uhor|UHOR_01150
Ssci|g842_chr02_Ss		Srei|sr12030		Umay|um11200		Uhor|UHOR_01151
Ssci|g841_chr02_Ss		Srei|sr12031		Umay|um11201		Uhor|UHOR_01154
Ssci|g839_chr02_Ss		Srei|sr12032		Umay|um00766		Uhor|UHOR_01156
Ssci|g838_chr02_Ss		Srei|sr12033		Umay|um00767		Uhor|UHOR_01157
Ssci|g837_chr02_Ss		Srei|sr12034		Umay|um00768		Uhor|UHOR_01158
Ssci|g836_chr02_Ss		Srei|sr12035		Umay|um00769		Uhor|UHOR_01160
Ssci|g833_chr02_Ss		Srei|sr12036		Umay|um00770		Uhor|UHOR_01161
Ssci|g832_chr02_Ss		Srei|sr12037		Umay|um00771		Uhor|UHOR_01163
Ssci|g831_chr02_Ss		Srei|sr12038		Umay|um00773		Uhor|UHOR_01169
Ssci|g830_chr02_Ss		Srei|sr12039		Umay|um00774		Uhor|UHOR_01170
Ssci|g829_chr02_Ss		Srei|sr12040		Umay|um00775		Uhor|UHOR_01171
Ssci|g827_chr02_Ss		Srei|sr12042		Umay|um00777		Uhor|UHOR_01172
Ssci|g826_chr02_Ss		Srei|sr12043		Umay|um00778		Uhor|UHOR_01173
Ssci|g825_chr02_Ss		Srei|sr12045		Umay|um00779		Uhor|UHOR_01174
Ssci|g824_chr02_Ss		Srei|sr12046		Umay|um00780		Uhor|UHOR_01175
Ssci|g823_chr02_Ss		Srei|sr12047		Umay|um00781		Uhor|UHOR_01177
Ssci|g821_chr02_Ss		Srei|sr12048		Umay|um00782		Uhor|UHOR_01178
Ssci|g820_chr02_Ss		Srei|sr12049		Umay|um00784		Uhor|UHOR_01181
Ssci|g819_chr02_Ss		Srei|sr12050		Umay|um12356		Uhor|UHOR_01182
Ssci|g818_chr02_Ss		Srei|sr12051		Umay|um00785		Uhor|UHOR_01183
Ssci|g817_chr02_Ss		Srei|sr12055		Umay|um00786		Uhor|UHOR_01184
Ssci|g816_chr02_Ss		Srei|sr12056		Umay|um10787		Uhor|UHOR_01185
Ssci|g815_chr02_Ss		Srei|sr12057		Umay|um00788		Uhor|UHOR_01187
Ssci|g814_chr02_Ss		Srei|sr12058		Umay|um00789		Uhor|UHOR_01189
Ssci|g812_chr02_Ss		Srei|sr12059		Umay|um00790		Uhor|UHOR_01190
Ssci|g811_chr02_Ss		Srei|sr12060		Umay|um10788		Uhor|UHOR_01191
Ssci|g810_chr02_Ss		Srei|sr12061		Umay|um00795		Uhor|UHOR_01193
Ssci|g809_chr02_Ss		Srei|sr12062		Umay|um00796		Uhor|UHOR_01194
Ssci|g808_chr02_Ss		Srei|sr12063		Umay|um00797		Uhor|UHOR_01196
Ssci|g807_chr02_Ss		Srei|sr12065		Umay|um00798		Uhor|UHOR_01198
Ssci|g806_chr02_Ss		Srei|sr12066		Umay|um11837		Uhor|UHOR_01200
Ssci|g804_chr02_Ss		Srei|sr12067		Umay|um00801		Uhor|UHOR_01201
Ssci|g802_chr02_Ss		Srei|sr12068		Umay|um00802		Uhor|UHOR_01203
Ssci|g801_chr02_Ss		Srei|sr12069		Umay|um15030		Uhor|UHOR_01205
Ssci|g800_chr02_Ss		Srei|sr12070		Umay|um11627		Uhor|UHOR_01208
Ssci|g799_chr02_Ss		Srei|sr12071		Umay|um00805		Uhor|UHOR_01210
Ssci|g797_chr02_Ss		Srei|sr12072		Umay|um12111		Uhor|UHOR_01212
Ssci|g796_chr02_Ss		Srei|sr12073		Umay|um00808		Uhor|UHOR_02505
Ssci|g795_chr02_Ss		Srei|sr12075		Umay|um00810		Uhor|UHOR_02506
Ssci|g794_chr02_Ss		Srei|sr12076		Umay|um00811		Uhor|UHOR_01216
Ssci|g793_chr02_Ss		Srei|sr12077		Umay|um00812		Uhor|UHOR_01217
Ssci|g792_chr02_Ss		Srei|sr12078		Umay|um00813		Uhor|UHOR_01218
Ssci|g791_chr02_Ss		Srei|sr12079		Umay|um11631		Uhor|UHOR_01219
Ssci|g790_chr02_Ss		Srei|sr12080		Umay|um00816		Uhor|UHOR_01220
Ssci|g789_chr02_Ss		Srei|sr12081		Umay|um00817		Uhor|UHOR_01223
Ssci|g788_chr02_Ss		Srei|sr12082		Umay|um11632		Uhor|UHOR_01226
Ssci|g787_chr02_Ss		Srei|sr12083		Umay|um11633		Uhor|UHOR_01227
Ssci|g786_chr02_Ss		Srei|sr12087		Umay|um11634		Uhor|UHOR_01228
Ssci|g785_chr02_Ss		Srei|sr12088		Umay|um00832		Uhor|UHOR_01229
Ssci|g784_chr02_Ss		Srei|sr12090		Umay|um00833		Uhor|UHOR_01230
Ssci|g783_chr02_Ss		Srei|sr12091		Umay|um11243		Uhor|UHOR_01231
Ssci|g781_chr02_Ss		Srei|sr12092		Umay|um00835		Uhor|UHOR_01232
Ssci|g780_chr02_Ss		Srei|sr12094		Umay|um00836		Uhor|UHOR_01234
Ssci|g778_chr02_Ss		Srei|sr12095		Umay|um00837		Uhor|UHOR_01235
Ssci|g777_chr02_Ss		Srei|sr12096		Umay|um00840		Uhor|UHOR_01236
Ssci|g776_chr02_Ss		Srei|sr12097		Umay|um00841		Uhor|UHOR_01240
Ssci|g775_chr02_Ss		Srei|sr12098		Umay|um00842		Uhor|UHOR_01241
Ssci|g774_chr02_Ss		Srei|sr12100		Umay|um12113		Uhor|UHOR_02143
Ssci|g773_chr02_Ss		Srei|sr12101		Umay|um11246		Uhor|UHOR_01248
Ssci|g772_chr02_Ss		Srei|sr12104		Umay|um11247		Uhor|UHOR_01249
Ssci|g768_chr02_Ss		Srei|sr12105		Umay|um00844		Uhor|UHOR_01250
Ssci|g767_chr02_Ss		Srei|sr12106		Umay|um11248		Uhor|UHOR_16815
Ssci|g766_chr02_Ss		Srei|sr12107		Umay|um11249		Uhor|UHOR_16816
Ssci|g765_chr02_Ss		Srei|sr12108		Umay|um00847		Uhor|UHOR_01245
Ssci|g764_chr02_Ss		Srei|sr12110		Umay|um00848		Uhor|UHOR_01256
Ssci|g763_chr02_Ss		Srei|sr12111		Umay|um11253		Uhor|UHOR_01257
Ssci|g762_chr02_Ss		Srei|sr12112		Umay|um11254		Uhor|UHOR_01260
Ssci|g761_chr02_Ss		Srei|sr12113		Umay|um00851		Uhor|UHOR_01261
Ssci|g760_chr02_Ss		Srei|sr12114		Umay|um11256		Uhor|UHOR_01264
Ssci|g759_chr02_Ss		Srei|sr12115		Umay|um11257		Uhor|UHOR_01265
Ssci|g758_chr02_Ss		Srei|sr12119		Umay|um00855		Uhor|UHOR_01267
Ssci|g757_chr02_Ss		Srei|sr12120		Umay|um11258		Uhor|UHOR_01270
Ssci|g755_chr02_Ss		Srei|sr12121		Umay|um00859		Uhor|UHOR_01271
Ssci|g754_chr02_Ss		Srei|sr12122		Umay|um12114		Uhor|UHOR_01272
Ssci|g753_chr02_Ss		Srei|sr12123		Umay|um00861		Uhor|UHOR_01275
Ssci|g752_chr02_Ss		Srei|sr12124		Umay|um00862		Uhor|UHOR_01276
Ssci|g751_chr02_Ss		Srei|sr12127		Umay|um11259		Uhor|UHOR_01277
Ssci|g750_chr02_Ss		Srei|sr12128		Umay|um00864		Uhor|UHOR_01279
Ssci|g749_chr02_Ss		Srei|sr12129		Umay|um11260		Uhor|UHOR_01281
Ssci|g748_chr02_Ss		Srei|sr12130		Umay|um00866		Uhor|UHOR_01283
Ssci|g747_chr02_Ss		Srei|sr12132		Umay|um00867		Uhor|UHOR_01285
Ssci|g746_chr02_Ss		Srei|sr12133		Umay|um11261		Uhor|UHOR_01286
Ssci|g745_chr02_Ss		Srei|sr12134		Umay|um00869		Uhor|UHOR_01291
Ssci|g744_chr02_Ss		Srei|sr12135		Umay|um11262		Uhor|UHOR_01292
Ssci|g743_chr02_Ss		Srei|sr12136		Umay|um00871		Uhor|UHOR_01293
Ssci|g742_chr02_Ss		Srei|sr12137		Umay|um11263		Uhor|UHOR_01295
Ssci|g741_chr02_Ss		Srei|sr12138		Umay|um00872		Uhor|UHOR_01297
Ssci|g738_chr02_Ss		Srei|sr12139		Umay|um10565		Uhor|UHOR_01298
Ssci|g737_chr02_Ss		Srei|sr12140		Umay|um00876		Uhor|UHOR_01299
Ssci|g735_chr02_Ss		Srei|sr12141		Umay|um10569		Uhor|UHOR_01300
Ssci|g734_chr02_Ss		Srei|sr12142		Umay|um00878		Uhor|UHOR_01303
Ssci|g733_chr02_Ss		Srei|sr12143		Umay|um00879		Uhor|UHOR_01305
Ssci|g731_chr02_Ss		Srei|sr12144		Umay|um00880		Uhor|UHOR_01307
Ssci|g730_chr02_Ss		Srei|sr12145		Umay|um10570		Uhor|UHOR_01308
Ssci|g729_chr02_Ss		Srei|sr12148		Umay|um11839		Uhor|UHOR_01309
Ssci|g728_chr02_Ss		Srei|sr12149		Umay|um11840		Uhor|UHOR_01311
Ssci|g727_chr02_Ss		Srei|sr12150		Umay|um11841		Uhor|UHOR_01314
Ssci|g726_chr02_Ss		Srei|sr12151		Umay|um11842		Uhor|UHOR_01315
Ssci|g725_chr02_Ss		Srei|sr12152		Umay|um00882		Uhor|UHOR_01319
Ssci|g722_chr02_Ss		Srei|sr12153		Umay|um00883		Uhor|UHOR_01321
Ssci|g721_chr02_Ss		Srei|sr12154		Umay|um00884		Uhor|UHOR_01323
Ssci|g720_chr02_Ss		Srei|sr12155		Umay|um00885		Uhor|UHOR_01324
Ssci|g719_chr02_Ss		Srei|sr12156		Umay|um03228		Uhor|UHOR_01325
Ssci|g718_chr02_Ss		Srei|sr12157		Umay|um03227		Uhor|UHOR_01326
Ssci|g716_chr02_Ss		Srei|sr12158		Umay|um03226		Uhor|UHOR_01328
Ssci|g715_chr02_Ss		Srei|sr12159		Umay|um10647		Uhor|UHOR_01329
Ssci|g714_chr02_Ss		Srei|sr12160		Umay|um00886		Uhor|UHOR_01330
Ssci|g713_chr02_Ss		Srei|sr12161		Umay|um00887		Uhor|UHOR_01331
Ssci|g712_chr02_Ss		Srei|sr12162		Umay|um00890		Uhor|UHOR_01332
Ssci|g2269_chr04_Ss		Srei|sr12163		Umay|um12118		Uhor|UHOR_01333
Ssci|g2268_chr04_Ss		Srei|sr12165		Umay|um10611		Uhor|UHOR_01334
Ssci|g2267_chr04_Ss		Srei|sr12166		Umay|um00893		Uhor|UHOR_05029
Ssci|g2266_chr04_Ss		Srei|sr12167		Umay|um00894		Uhor|UHOR_05027
Ssci|g2265_chr04_Ss		Srei|sr12168		Umay|um00895		Uhor|UHOR_05026
Ssci|g2264_chr04_Ss		Srei|sr12169		Umay|um00896		Uhor|UHOR_05023
Ssci|g2261_chr04_Ss		Srei|sr12170		Umay|um00897		Uhor|UHOR_05022
Ssci|g2260_chr04_Ss		Srei|sr12171		Umay|um00898		Uhor|UHOR_05021
Ssci|g2259_chr04_Ss		Srei|sr12172		Umay|um12116		Uhor|UHOR_05020
Ssci|g2258_chr04_Ss		Srei|sr12173		Umay|um10613		Uhor|UHOR_01410
Ssci|g2257_chr04_Ss		Srei|sr12174		Umay|um10614		Uhor|UHOR_01339
Ssci|g2256_chr04_Ss		Srei|sr12175		Umay|um00902		Uhor|UHOR_01341
Ssci|g2255_chr04_Ss		Srei|sr12176		Umay|um00903		Uhor|UHOR_01344
Ssci|g2254_chr04_Ss		Srei|sr12177		Umay|um00904		Uhor|UHOR_01347
Ssci|g2253_chr04_Ss		Srei|sr12178		Umay|um10615		Uhor|UHOR_01348
Ssci|g2252_chr04_Ss		Srei|sr12179		Umay|um00906		Uhor|UHOR_01350
Ssci|g2250_chr04_Ss		Srei|sr12180		Umay|um00907		Uhor|UHOR_01351
Ssci|g2249_chr04_Ss		Srei|sr12181		Umay|um00908		Uhor|UHOR_01352
Ssci|g2248_chr04_Ss		Srei|sr12182		Umay|um00909		Uhor|UHOR_01354
Ssci|g2247_chr04_Ss		Srei|sr12183		Umay|um10616		Uhor|UHOR_01355
Ssci|g2244_chr04_Ss		Srei|sr12184		Umay|um00911		Uhor|UHOR_01358
Ssci|g2243_chr04_Ss		Srei|sr12186		Umay|um00912		Uhor|UHOR_01359
Ssci|g2242_chr04_Ss		Srei|sr12188		Umay|um10617		Uhor|UHOR_01360
Ssci|g2241_chr04_Ss		Srei|sr12189		Umay|um00915		Uhor|UHOR_01361
Ssci|g2239_chr04_Ss		Srei|sr12190		Umay|um00916		Uhor|UHOR_01363
Ssci|g2238_chr04_Ss		Srei|sr12191		Umay|um12117		Uhor|UHOR_01366
Ssci|g2237_chr04_Ss		Srei|sr12192		Umay|um00919		Uhor|UHOR_01367
Ssci|g2236_chr04_Ss		Srei|sr12193		Umay|um00920		Uhor|UHOR_01368
Ssci|g2235_chr04_Ss		Srei|sr12194		Umay|um00921		Uhor|UHOR_01369
Ssci|g2234_chr04_Ss		Srei|sr12195		Umay|um00924		Uhor|UHOR_01370
Ssci|g2233_chr04_Ss		Srei|sr12196		Umay|um10620		Uhor|UHOR_01371
Ssci|g2232_chr04_Ss		Srei|sr12197		Umay|um10621		Uhor|UHOR_01372
Ssci|g2231_chr04_Ss		Srei|sr12198		Umay|um00926		Uhor|UHOR_01374
Ssci|g2230_chr04_Ss		Srei|sr12199		Umay|um00927		Uhor|UHOR_01388
Ssci|g2229_chr04_Ss		Srei|sr12200		Umay|um00929		Uhor|UHOR_01380
Ssci|g2228_chr04_Ss		Srei|sr12201		Umay|um00930		Uhor|UHOR_01382
Ssci|g2227_chr04_Ss		Srei|sr12202		Umay|um00931		Uhor|UHOR_01404
Ssci|g2226_chr04_Ss		Srei|sr12203		Umay|um10622		Uhor|UHOR_01378
Ssci|g2224_chr04_Ss		Srei|sr12204		Umay|um00933		Uhor|UHOR_01376
Ssci|g2223_chr04_Ss		Srei|sr12205		Umay|um00934		Uhor|UHOR_01390
Ssci|g2221_chr04_Ss		Srei|sr12206		Umay|um00935		Uhor|UHOR_01391
Ssci|g2220_chr04_Ss		Srei|sr12207		Umay|um00936		Uhor|UHOR_01392
Ssci|g2219_chr04_Ss		Srei|sr12208		Umay|um00937		Uhor|UHOR_01394
Ssci|g2218_chr04_Ss		Srei|sr12209		Umay|um10623		Uhor|UHOR_01395
Ssci|g2217_chr04_Ss		Srei|sr12210		Umay|um00940		Uhor|UHOR_01402
Ssci|g2216_chr04_Ss		Srei|sr12212		Umay|um10624		Uhor|UHOR_01400
Ssci|g2215_chr04_Ss		Srei|sr12213		Umay|um10625		Uhor|UHOR_01389
Ssci|g2214_chr04_Ss		Srei|sr12214		Umay|um10626		Uhor|UHOR_01397
Ssci|g2213_chr04_Ss		Srei|sr12215		Umay|um00945		Uhor|UHOR_01398
Ssci|g2212_chr04_Ss		Srei|sr12216		Umay|um00946		Uhor|UHOR_01386
Ssci|g2211_chr04_Ss		Srei|sr12218		Umay|um00947		Uhor|UHOR_01385
Ssci|g2210_chr04_Ss		Srei|sr12221		Umay|um00948		Uhor|UHOR_01405
Ssci|g2209_chr04_Ss		Srei|sr12222		Umay|um00949		Uhor|UHOR_01406
Ssci|g2208_chr04_Ss		Srei|sr12223		Umay|um00950		Uhor|UHOR_01414
Ssci|g2207_chr04_Ss		Srei|sr12224		Umay|um12121		Uhor|UHOR_01412
Ssci|g2206_chr04_Ss		Srei|sr12225		Umay|um00952		Uhor|UHOR_01417
Ssci|g2205_chr04_Ss		Srei|sr12226		Umay|um00957		Uhor|UHOR_01418
Ssci|g2204_chr04_Ss		Srei|sr12227		Umay|um00956		Uhor|UHOR_01421
Ssci|g2203_chr04_Ss		Srei|sr12228		Umay|um10586		Uhor|UHOR_01422
Ssci|g2202_chr04_Ss		Srei|sr12230		Umay|um00955		Uhor|UHOR_01423
Ssci|g2200_chr04_Ss		Srei|sr12231		Umay|um00958		Uhor|UHOR_01425
Ssci|g2150_chr04_Ss		Srei|sr12232		Umay|um10587		Uhor|UHOR_01426
Ssci|g2151_chr04_Ss		Srei|sr12233		Umay|um10588		Uhor|UHOR_01428
Ssci|g2152_chr04_Ss		Srei|sr12234		Umay|um00961		Uhor|UHOR_01433
Ssci|g2153_chr04_Ss		Srei|sr12235		Umay|um10589		Uhor|UHOR_01434
Ssci|g2154_chr04_Ss		Srei|sr12237		Umay|um10590		Uhor|UHOR_01437
Ssci|g2155_chr04_Ss		Srei|sr12238		Umay|um00963		Uhor|UHOR_01451
Ssci|g2156_chr04_Ss		Srei|sr12239		Umay|um00964		Uhor|UHOR_01450
Ssci|g2157_chr04_Ss		Srei|sr12240		Umay|um12122		Uhor|UHOR_01442
Ssci|g2158_chr04_Ss		Srei|sr12241		Umay|um00965		Uhor|UHOR_01448
Ssci|g2160_chr04_Ss		Srei|sr12242		Umay|um00966		Uhor|UHOR_01445
Ssci|g2161_chr04_Ss		Srei|sr12243		Umay|um00967		Uhor|UHOR_01446
Ssci|g2162_chr04_Ss		Srei|sr12244		Umay|um10591		Uhor|UHOR_01440
Ssci|g2163_chr04_Ss		Srei|sr12245		Umay|um00970		Uhor|UHOR_01439
Ssci|g2164_chr04_Ss		Srei|sr12246		Umay|um00971		Uhor|UHOR_01453
Ssci|g2165_chr04_Ss		Srei|sr12247		Umay|um11846		Uhor|UHOR_01454
Ssci|g2166_chr04_Ss		Srei|sr12248		Umay|um12123		Uhor|UHOR_01455
Ssci|g2167_chr04_Ss		Srei|sr12249		Umay|um04984		Uhor|UHOR_01457
Ssci|g2168_chr04_Ss		Srei|sr12250		Umay|um00975		Uhor|UHOR_01458
Ssci|g2169_chr04_Ss		Srei|sr12251		Umay|um11848		Uhor|UHOR_01459
Ssci|g2170_chr04_Ss		Srei|sr12252		Umay|um11849		Uhor|UHOR_01461
Ssci|g2171_chr04_Ss		Srei|sr12253		Umay|um00978		Uhor|UHOR_01463
Ssci|g2172_chr04_Ss		Srei|sr12254		Umay|um15055		Uhor|UHOR_01466
Ssci|g2173_chr04_Ss		Srei|sr12255		Umay|um12055		Uhor|UHOR_01467
Ssci|g2175_chr04_Ss		Srei|sr12256		Umay|um00983		Uhor|UHOR_01471
Ssci|g2182_chr04_Ss		Srei|sr12257		Umay|um10789		Uhor|UHOR_01472
Ssci|g2181_chr04_Ss		Srei|sr12258		Umay|um00980		Uhor|UHOR_01473
Ssci|g2180_chr04_Ss		Srei|sr12259		Umay|um00984		Uhor|UHOR_01475
Ssci|g2179_chr04_Ss		Srei|sr12260		Umay|um00985		Uhor|UHOR_01476
Ssci|g2177_chr04_Ss		Srei|sr12261		Umay|um00986		Uhor|UHOR_01478
Ssci|g2183_chr04_Ss		Srei|sr12262		Umay|um00987		Uhor|UHOR_01480
Ssci|g2184_chr04_Ss		Srei|sr12263		Umay|um00988		Uhor|UHOR_01482
Ssci|g2185_chr04_Ss		Srei|sr12264		Umay|um00989		Uhor|UHOR_01483
Ssci|g2186_chr04_Ss		Srei|sr12265		Umay|um00990		Uhor|UHOR_01496
Ssci|g2187_chr04_Ss		Srei|sr12266		Umay|um00991		Uhor|UHOR_01495
Ssci|g2189_chr04_Ss		Srei|sr12267		Umay|um00992		Uhor|UHOR_01491
Ssci|g2190_chr04_Ss		Srei|sr12269		Umay|um10790		Uhor|UHOR_01488
Ssci|g2191_chr04_Ss		Srei|sr12270		Umay|um10791		Uhor|UHOR_01487
Ssci|g2192_chr04_Ss		Srei|sr12271		Umay|um00995		Uhor|UHOR_01486
Ssci|g2193_chr04_Ss		Srei|sr12272		Umay|um00996		Uhor|UHOR_01498
Ssci|g2194_chr04_Ss		Srei|sr12273		Umay|um00997		Uhor|UHOR_01500
Ssci|g2195_chr04_Ss		Srei|sr12274		Umay|um00998		Uhor|UHOR_01503
Ssci|g2196_chr04_Ss		Srei|sr12275		Umay|um10792		Uhor|UHOR_01505
Ssci|g2197_chr04_Ss		Srei|sr12276		Umay|um01001		Uhor|UHOR_01506
Ssci|g2148_chr04_Ss		Srei|sr12277		Umay|um10794		Uhor|UHOR_01507
Ssci|g2147_chr04_Ss		Srei|sr12278		Umay|um10795		Uhor|UHOR_01509
Ssci|g2146_chr04_Ss		Srei|sr12279		Umay|um01005		Uhor|UHOR_01513
Ssci|g2145_chr04_Ss		Srei|sr12281		Umay|um01006		Uhor|UHOR_01514
Ssci|g2144_chr04_Ss		Srei|sr12284		Umay|um01007		Uhor|UHOR_01515
Ssci|g2143_chr04_Ss		Srei|sr12285		Umay|um01027		Uhor|UHOR_01516
Ssci|g2142_chr04_Ss		Srei|sr12286		Umay|um11271		Uhor|UHOR_01518
Ssci|g2140_chr04_Ss		Srei|sr12287		Umay|um01062		Uhor|UHOR_01519
Ssci|g2139_chr04_Ss		Srei|sr12288		Umay|um11275		Uhor|UHOR_01520
Ssci|g2138_chr04_Ss		Srei|sr12289		Umay|um01023		Uhor|UHOR_01522
Ssci|g2137_chr04_Ss		Srei|sr12290		Umay|um01022		Uhor|UHOR_01523
Ssci|g2136_chr04_Ss		Srei|sr12291		Umay|um01021		Uhor|UHOR_01524
Ssci|g2135_chr04_Ss		Srei|sr12292		Umay|um15056		Uhor|UHOR_01525
Ssci|g2134_chr04_Ss		Srei|sr12293		Umay|um01018		Uhor|UHOR_01527
Ssci|g2133_chr04_Ss		Srei|sr12294		Umay|um01012		Uhor|UHOR_01528
Ssci|g2131_chr04_Ss		Srei|sr12295		Umay|um01013		Uhor|UHOR_01551
Ssci|g2132_chr04_Ss		Srei|sr12296		Umay|um01014		Uhor|UHOR_01598
Ssci|g2130_chr04_Ss		Srei|sr12297		Umay|um10797		Uhor|UHOR_01596
Ssci|g2129_chr04_Ss		Srei|sr12298		Umay|um01016		Uhor|UHOR_01595
Ssci|g2128_chr04_Ss		Srei|sr12299		Umay|um01017		Uhor|UHOR_01594
Ssci|g2127_chr04_Ss		Srei|sr12300		Umay|um01011		Uhor|UHOR_01593
Ssci|g2126_chr04_Ss		Srei|sr12302		Umay|um01010		Uhor|UHOR_01591
Ssci|g2124_chr04_Ss		Srei|sr12303		Umay|um01009		Uhor|UHOR_01546
Ssci|g2123_chr04_Ss		Srei|sr12304		Umay|um01008		Uhor|UHOR_01544
Ssci|g2122_chr04_Ss		Srei|sr12306		Umay|um11851		Uhor|UHOR_01534
Ssci|g2121_chr04_Ss		Srei|sr12307		Umay|um11852		Uhor|UHOR_01535
Ssci|g2120_chr04_Ss		Srei|sr12308		Umay|um11853		Uhor|UHOR_01539
Ssci|g2119_chr04_Ss		Srei|sr12309		Umay|um15057		Uhor|UHOR_01540
Ssci|g2118_chr04_Ss		Srei|sr12310		Umay|um01030		Uhor|UHOR_01541
Ssci|g2116_chr04_Ss		Srei|sr12311		Umay|um01031		Uhor|UHOR_01542
Ssci|g2115_chr04_Ss		Srei|sr12313		Umay|um01032		Uhor|UHOR_01533
Ssci|g2113_chr04_Ss		Srei|sr12314		Umay|um01033		Uhor|UHOR_01532
Ssci|g2112_chr04_Ss		Srei|sr12315		Umay|um11265		Uhor|UHOR_01531
Ssci|g2108_chr04_Ss		Srei|sr12316		Umay|um11266		Uhor|UHOR_01529
Ssci|g2107_chr04_Ss		Srei|sr12317		Umay|um11267		Uhor|UHOR_01553
Ssci|g2106_chr04_Ss		Srei|sr12318		Umay|um11268		Uhor|UHOR_01554
Ssci|g2105_chr04_Ss		Srei|sr12319		Umay|um01040		Uhor|UHOR_01555
Ssci|g2104_chr04_Ss		Srei|sr12320		Umay|um01042		Uhor|UHOR_01556
Ssci|g2103_chr04_Ss		Srei|sr12321		Umay|um01045		Uhor|UHOR_01557
Ssci|g2102_chr04_Ss		Srei|sr12322		Umay|um11270		Uhor|UHOR_01558
Ssci|g2101_chr04_Ss		Srei|sr12323		Umay|um01048		Uhor|UHOR_01559
Ssci|g2100_chr04_Ss		Srei|sr12324		Umay|um01049		Uhor|UHOR_01561
Ssci|g2099_chr04_Ss		Srei|sr12325		Umay|um01050		Uhor|UHOR_01562
Ssci|g2097_chr04_Ss		Srei|sr12326		Umay|um01051		Uhor|UHOR_01564
Ssci|g2096_chr04_Ss		Srei|sr12327		Umay|um01025		Uhor|UHOR_01566
Ssci|g2095_chr04_Ss		Srei|sr12328		Umay|um01026		Uhor|UHOR_01567
Ssci|g2094_chr04_Ss		Srei|sr12330		Umay|um11272		Uhor|UHOR_01568
Ssci|g2093_chr04_Ss		Srei|sr12331		Umay|um01058		Uhor|UHOR_01570
Ssci|g2092_chr04_Ss		Srei|sr12332		Umay|um01059		Uhor|UHOR_01573
Ssci|g2091_chr04_Ss		Srei|sr12333		Umay|um01060		Uhor|UHOR_01574
Ssci|g2090_chr04_Ss		Srei|sr12334		Umay|um01055		Uhor|UHOR_01580
Ssci|g2089_chr04_Ss		Srei|sr12335		Umay|um01054		Uhor|UHOR_01582
Ssci|g2088_chr04_Ss		Srei|sr12336		Umay|um01052		Uhor|UHOR_01583
Ssci|g2087_chr04_Ss		Srei|sr12337		Umay|um11274		Uhor|UHOR_01587
Ssci|g2086_chr04_Ss		Srei|sr12338		Umay|um01067		Uhor|UHOR_01548
Ssci|g2085_chr04_Ss		Srei|sr12339		Umay|um11273		Uhor|UHOR_01550
Ssci|g2084_chr04_Ss		Srei|sr12340		Umay|um01064		Uhor|UHOR_01599
Ssci|g2083_chr04_Ss		Srei|sr12341		Umay|um01063		Uhor|UHOR_01600
Ssci|g2082_chr04_Ss		Srei|sr12342		Umay|um01070		Uhor|UHOR_01602
Ssci|g2081_chr04_Ss		Srei|sr12343		Umay|um01072		Uhor|UHOR_01603
Ssci|g2079_chr04_Ss		Srei|sr12346		Umay|um01073		Uhor|UHOR_01605
Ssci|g2078_chr04_Ss		Srei|sr12347		Umay|um01074		Uhor|UHOR_01589
Ssci|g2077_chr04_Ss		Srei|sr12348		Umay|um01075		Uhor|UHOR_01588
Ssci|g2075_chr04_Ss		Srei|sr12349		Umay|um01076		Uhor|UHOR_01619
Ssci|g2074_chr04_Ss		Srei|sr12350		Umay|um01077		Uhor|UHOR_01614
Ssci|g2073_chr04_Ss		Srei|sr12351		Umay|um01079		Uhor|UHOR_01613
Ssci|g2072_chr04_Ss		Srei|sr12352		Umay|um01080		Uhor|UHOR_01610
Ssci|g2071_chr04_Ss		Srei|sr12353		Umay|um01081		Uhor|UHOR_01608
Ssci|g2070_chr04_Ss		Srei|sr12354		Umay|um01082		Uhor|UHOR_01607
Ssci|g2069_chr04_Ss		Srei|sr12355		Umay|um01083		Uhor|UHOR_01622
Ssci|g2068_chr04_Ss		Srei|sr12356		Umay|um01084		Uhor|UHOR_01623
Ssci|g2067_chr04_Ss		Srei|sr12357		Umay|um01085		Uhor|UHOR_01624
Ssci|g2064_chr04_Ss		Srei|sr12358		Umay|um12126		Uhor|UHOR_01625
Ssci|g2063_chr04_Ss		Srei|sr12359		Umay|um01087		Uhor|UHOR_01626
Ssci|g2062_chr04_Ss		Srei|sr12360		Umay|um01088		Uhor|UHOR_01628
Ssci|g2056_chr04_Ss		Srei|sr12361		Umay|um01089		Uhor|UHOR_01632
Ssci|g2057_chr04_Ss		Srei|sr12362		Umay|um01090		Uhor|UHOR_01633
Ssci|g2058_chr04_Ss		Srei|sr12363		Umay|um01091		Uhor|UHOR_01634
Ssci|g2059_chr04_Ss		Srei|sr12366		Umay|um01092		Uhor|UHOR_01635
Ssci|g2060_chr04_Ss		Srei|sr12367		Umay|um01093		Uhor|UHOR_01637
Ssci|g2061_chr04_Ss		Srei|sr12368		Umay|um01094		Uhor|UHOR_01638
Ssci|g2055_chr04_Ss		Srei|sr12369		Umay|um11278		Uhor|UHOR_01639
Ssci|g2054_chr04_Ss		Srei|sr12370		Umay|um01096		Uhor|UHOR_01641
Ssci|g2053_chr04_Ss		Srei|sr12371		Umay|um11280		Uhor|UHOR_01642
Ssci|g2052_chr04_Ss		Srei|sr12372		Umay|um01099		Uhor|UHOR_01643
Ssci|g2050_chr04_Ss		Srei|sr12373		Umay|um01100		Uhor|UHOR_01644
Ssci|g2049_chr04_Ss		Srei|sr12374		Umay|um01101		Uhor|UHOR_01645
Ssci|g2048_chr04_Ss		Srei|sr12377		Umay|um01102		Uhor|UHOR_01647
Ssci|g2047_chr04_Ss		Srei|sr12378		Umay|um01104		Uhor|UHOR_01648
Ssci|g2046_chr04_Ss		Srei|sr12379		Umay|um11282		Uhor|UHOR_01650
Ssci|g2045_chr04_Ss		Srei|sr12380		Umay|um01107		Uhor|UHOR_01653
Ssci|g2044_chr04_Ss		Srei|sr12381		Umay|um11283		Uhor|UHOR_01654
Ssci|g2043_chr04_Ss		Srei|sr12382		Umay|um11284		Uhor|UHOR_01655
Ssci|g2042_chr04_Ss		Srei|sr12383		Umay|um01110		Uhor|UHOR_01657
Ssci|g2041_chr04_Ss		Srei|sr12384		Umay|um01111		Uhor|UHOR_01659
Ssci|g2040_chr04_Ss		Srei|sr12385		Umay|um01112		Uhor|UHOR_01661
Ssci|g2039_chr04_Ss		Srei|sr12386		Umay|um01113		Uhor|UHOR_01663
Ssci|g2038_chr04_Ss		Srei|sr12387		Umay|um01114		Uhor|UHOR_01664
Ssci|g2021_chr04_Ss		Srei|sr12388		Umay|um15060		Uhor|UHOR_01668
Ssci|g2024_chr04_Ss		Srei|sr12389		Umay|um11858		Uhor|UHOR_01671
Ssci|g2025_chr04_Ss		Srei|sr12390		Umay|um01115		Uhor|UHOR_01672
Ssci|g2026_chr04_Ss		Srei|sr12391		Umay|um01116		Uhor|UHOR_01676
Ssci|g2027_chr04_Ss		Srei|sr12392		Umay|um01117		Uhor|UHOR_01677
Ssci|g2028_chr04_Ss		Srei|sr12393		Umay|um11859		Uhor|UHOR_01678
Ssci|g2030_chr04_Ss		Srei|sr12394		Umay|um01120		Uhor|UHOR_01681
Ssci|g2018_chr04_Ss		Srei|sr12396		Umay|um01121		Uhor|UHOR_01683
Ssci|g2019_chr04_Ss		Srei|sr12398		Umay|um01122		Uhor|UHOR_01685
Ssci|g2020_chr04_Ss		Srei|sr12399		Umay|um01123		Uhor|UHOR_01686
Ssci|g2037_chr04_Ss		Srei|sr12400		Umay|um11860		Uhor|UHOR_01687
Ssci|g2036_chr04_Ss		Srei|sr12401		Umay|um01126		Uhor|UHOR_01688
Ssci|g2035_chr04_Ss		Srei|sr12403		Umay|um12127		Uhor|UHOR_01689
Ssci|g2033_chr04_Ss		Srei|sr12405		Umay|um01128		Uhor|UHOR_01690
Ssci|g2032_chr04_Ss		Srei|sr12406		Umay|um01129		Uhor|UHOR_01691
Ssci|g2031_chr04_Ss		Srei|sr12407		Umay|um01130		Uhor|UHOR_01693
Ssci|g2016_chr04_Ss		Srei|sr12408		Umay|um01131		Uhor|UHOR_01694
Ssci|g2014_chr04_Ss		Srei|sr12409		Umay|um01133		Uhor|UHOR_01695
Ssci|g2013_chr04_Ss		Srei|sr12411		Umay|um01134		Uhor|UHOR_01696
Ssci|g2012_chr04_Ss		Srei|sr12412		Umay|um11642		Uhor|UHOR_01698
Ssci|g2011_chr04_Ss		Srei|sr12413		Umay|um01138		Uhor|UHOR_01699
Ssci|g2010_chr04_Ss		Srei|sr12414		Umay|um01142		Uhor|UHOR_01700
Ssci|g2009_chr04_Ss		Srei|sr12415		Umay|um01143		Uhor|UHOR_01705
Ssci|g2008_chr04_Ss		Srei|sr12416		Umay|um01144		Uhor|UHOR_01707
Ssci|g2007_chr04_Ss		Srei|sr12417		Umay|um01146		Uhor|UHOR_01706
Ssci|g2006_chr04_Ss		Srei|sr12418		Umay|um11645		Uhor|UHOR_01709
Ssci|g2005_chr04_Ss		Srei|sr12419		Umay|um15050		Uhor|UHOR_01714
Ssci|g2004_chr04_Ss		Srei|sr12420		Umay|um01148		Uhor|UHOR_01716
Ssci|g2002_chr04_Ss		Srei|sr12421		Umay|um01149		Uhor|UHOR_01717
Ssci|g2001_chr04_Ss		Srei|sr12422		Umay|um01150		Uhor|UHOR_01718
Ssci|g2000_chr04_Ss		Srei|sr12423		Umay|um11648		Uhor|UHOR_01719
Ssci|g1999_chr04_Ss		Srei|sr12424		Umay|um11649		Uhor|UHOR_01724
Ssci|g1998_chr04_Ss		Srei|sr12425		Umay|um01152		Uhor|UHOR_01725
Ssci|g1997_chr04_Ss		Srei|sr12426		Umay|um01153		Uhor|UHOR_01726
Ssci|g1996_chr04_Ss		Srei|sr12428		Umay|um01154		Uhor|UHOR_01729
Ssci|g1995_chr04_Ss		Srei|sr12429		Umay|um11650		Uhor|UHOR_01730
Ssci|g1994_chr04_Ss		Srei|sr12430		Umay|um11651		Uhor|UHOR_01731
Ssci|g1993_chr04_Ss		Srei|sr12431		Umay|um01388		Uhor|UHOR_01733
Ssci|g1992_chr04_Ss		Srei|sr12432		Umay|um01390		Uhor|UHOR_01735
Ssci|g1991_chr04_Ss		Srei|sr12433		Umay|um01391		Uhor|UHOR_01737
Ssci|g1990_chr04_Ss		Srei|sr12434		Umay|um11322		Uhor|UHOR_01738
Ssci|g1989_chr04_Ss		Srei|sr12435		Umay|um11323		Uhor|UHOR_01740
Ssci|g1988_chr04_Ss		Srei|sr12436		Umay|um01397		Uhor|UHOR_01741
Ssci|g1987_chr04_Ss		Srei|sr12441		Umay|um15039		Uhor|UHOR_01742
Ssci|g1986_chr04_Ss		Srei|sr12442		Umay|um11325		Uhor|UHOR_01745
Ssci|g1985_chr04_Ss		Srei|sr12444		Umay|um11326		Uhor|UHOR_01746
Ssci|g1983_chr04_Ss		Srei|sr12445		Umay|um11327		Uhor|UHOR_01748
Ssci|g1981_chr04_Ss		Srei|sr12446		Umay|um11328		Uhor|UHOR_02083
Ssci|g1980_chr04_Ss		Srei|sr12447		Umay|um01402		Uhor|UHOR_02084
Ssci|g1979_chr04_Ss		Srei|sr12448		Umay|um01403		Uhor|UHOR_02085
Ssci|g1978_chr04_Ss		Srei|sr12449		Umay|um11330		Uhor|UHOR_02088
Ssci|g1977_chr04_Ss		Srei|sr12450		Umay|um01405		Uhor|UHOR_02090
Ssci|g1975_chr04_Ss		Srei|sr12451		Umay|um01406		Uhor|UHOR_02092
Ssci|g1974_chr04_Ss		Srei|sr12452		Umay|um01407		Uhor|UHOR_02093
Ssci|g1973_chr04_Ss		Srei|sr12453		Umay|um01408		Uhor|UHOR_02095
Ssci|g1972_chr04_Ss		Srei|sr12454		Umay|um11331		Uhor|UHOR_02096
Ssci|g1971_chr04_Ss		Srei|sr12456		Umay|um01411		Uhor|UHOR_02100
Ssci|g1970_chr04_Ss		Srei|sr12457		Umay|um11333		Uhor|UHOR_02101
Ssci|g1969_chr04_Ss		Srei|sr12458		Umay|um01414		Uhor|UHOR_02102
Ssci|g1968_chr04_Ss		Srei|sr12459		Umay|um01415		Uhor|UHOR_02103
Ssci|g1967_chr04_Ss		Srei|sr12460		Umay|um11334		Uhor|UHOR_02105
Ssci|g1966_chr04_Ss		Srei|sr12461		Umay|um01417		Uhor|UHOR_02107
Ssci|g1965_chr04_Ss		Srei|sr12462		Umay|um01418		Uhor|UHOR_02110
Ssci|g1964_chr04_Ss		Srei|sr12463		Umay|um11335		Uhor|UHOR_02112
Ssci|g1963_chr04_Ss		Srei|sr12464		Umay|um11336		Uhor|UHOR_02113
Ssci|g1962_chr04_Ss		Srei|sr12465		Umay|um01421		Uhor|UHOR_02114
Ssci|g1961_chr04_Ss		Srei|sr12466		Umay|um01422		Uhor|UHOR_02116
Ssci|g1960_chr04_Ss		Srei|sr12467		Umay|um11337		Uhor|UHOR_02117
Ssci|g1959_chr04_Ss		Srei|sr12468		Umay|um01424		Uhor|UHOR_02122
Ssci|g1958_chr04_Ss		Srei|sr12469		Umay|um01425		Uhor|UHOR_02123
Ssci|g1957_chr04_Ss		Srei|sr12470		Umay|um01428		Uhor|UHOR_02126
Ssci|g1956_chr04_Ss		Srei|sr12471		Umay|um01429		Uhor|UHOR_02127
Ssci|g1955_chr04_Ss		Srei|sr12472		Umay|um01435		Uhor|UHOR_02129
Ssci|g1953_chr04_Ss		Srei|sr12473		Umay|um11876		Uhor|UHOR_02130
Ssci|g1952_chr04_Ss		Srei|sr12474		Umay|um11875		Uhor|UHOR_02131
Ssci|g1951_chr04_Ss		Srei|sr12475		Umay|um01445		Uhor|UHOR_02133
Ssci|g1950_chr04_Ss		Srei|sr12476		Umay|um12138		Uhor|UHOR_02134
Ssci|g1949_chr04_Ss		Srei|sr12477		Umay|um15093		Uhor|UHOR_02135
Ssci|g1948_chr04_Ss		Srei|sr12478		Umay|um11653		Uhor|UHOR_02138
Ssci|g1947_chr04_Ss		Srei|sr12479		Umay|um01450		Uhor|UHOR_02141
Ssci|g1946_chr04_Ss		Srei|sr12481		Umay|um11654		Uhor|UHOR_02144
Ssci|g1945_chr04_Ss		Srei|sr12482		Umay|um11655		Uhor|UHOR_02147
Ssci|g2578_chr05_Ss		Srei|sr12483		Umay|um11656		Uhor|UHOR_06168
Ssci|g2577_chr05_Ss		Srei|sr12484		Umay|um11657		Uhor|UHOR_02151
Ssci|g2575_chr05_Ss		Srei|sr12485		Umay|um01454		Uhor|UHOR_02150
Ssci|g2574_chr05_Ss		Srei|sr12486		Umay|um11658		Uhor|UHOR_02149
Ssci|g2573_chr05_Ss		Srei|sr12487		Umay|um01458		Uhor|UHOR_12216
Ssci|g2572_chr05_Ss		Srei|sr12488		Umay|um11659		Uhor|UHOR_02154
Ssci|g2571_chr05_Ss		Srei|sr12489		Umay|um11660		Uhor|UHOR_02156
Ssci|g2570_chr05_Ss		Srei|sr12490		Umay|um11661		Uhor|UHOR_02157
Ssci|g2569_chr05_Ss		Srei|sr12491		Umay|um01462		Uhor|UHOR_02158
Ssci|g2568_chr05_Ss		Srei|sr12492		Umay|um01463		Uhor|UHOR_02160
Ssci|g2567_chr05_Ss		Srei|sr12494		Umay|um01464		Uhor|UHOR_02161
Ssci|g2566_chr05_Ss		Srei|sr12497		Umay|um01465		Uhor|UHOR_02162
Ssci|g2565_chr05_Ss		Srei|sr12504		Umay|um01466		Uhor|UHOR_02164
Ssci|g2563_chr05_Ss		Srei|sr12507		Umay|um01467		Uhor|UHOR_02166
Ssci|g2562_chr05_Ss		Srei|sr12508		Umay|um11662		Uhor|UHOR_02167
Ssci|g2561_chr05_Ss		Srei|sr12509		Umay|um01469		Uhor|UHOR_02168
Ssci|g2325_chr05_Ss		Srei|sr12510		Umay|um01470		Uhor|UHOR_02178
Ssci|g2324_chr05_Ss		Srei|sr12511		Umay|um12140		Uhor|UHOR_02176
Ssci|g2323_chr05_Ss		Srei|sr12512		Umay|um11663		Uhor|UHOR_02175
Ssci|g2322_chr05_Ss		Srei|sr12513		Umay|um15040		Uhor|UHOR_02174
Ssci|g2318_chr05_Ss		Srei|sr12514		Umay|um12141		Uhor|UHOR_02173
Ssci|g2317_chr05_Ss		Srei|sr12515		Umay|um11815		Uhor|UHOR_02171
Ssci|g2316_chr05_Ss		Srei|sr12516		Umay|um11816		Uhor|UHOR_02170
Ssci|g2312_chr05_Ss		Srei|sr12517		Umay|um01475		Uhor|UHOR_02169
Ssci|g2311_chr05_Ss		Srei|sr12518		Umay|um01476		Uhor|UHOR_02186
Ssci|g2310_chr05_Ss		Srei|sr12520		Umay|um11819		Uhor|UHOR_02185
Ssci|g2309_chr05_Ss		Srei|sr12521		Umay|um01478		Uhor|UHOR_02183
Ssci|g2308_chr05_Ss		Srei|sr12522		Umay|um01495		Uhor|UHOR_02182
Ssci|g2307_chr05_Ss		Srei|sr12523		Umay|um15072		Uhor|UHOR_02181
Ssci|g2306_chr05_Ss		Srei|sr12524		Umay|um01507		Uhor|UHOR_02179
Ssci|g2305_chr05_Ss		Srei|sr12525		Umay|um10799		Uhor|UHOR_02180
Ssci|g2304_chr05_Ss		Srei|sr12526		Umay|um01505		Uhor|UHOR_02188
Ssci|g2303_chr05_Ss		Srei|sr12527		Umay|um01504		Uhor|UHOR_02189
Ssci|g2302_chr05_Ss		Srei|sr12528		Umay|um11882		Uhor|UHOR_02191
Ssci|g2301_chr05_Ss		Srei|sr12529		Umay|um01503		Uhor|UHOR_02193
Ssci|g2300_chr05_Ss		Srei|sr12530		Umay|um11881		Uhor|UHOR_02197
Ssci|g2299_chr05_Ss		Srei|sr12531		Umay|um11880		Uhor|UHOR_02198
Ssci|g2297_chr05_Ss		Srei|sr12532		Umay|um01499		Uhor|UHOR_02218
Ssci|g2296_chr05_Ss		Srei|sr12533		Umay|um01498		Uhor|UHOR_02217
Ssci|g2295_chr05_Ss		Srei|sr12534		Umay|um01479		Uhor|UHOR_02233
Ssci|g2294_chr05_Ss		Srei|sr12535		Umay|um11665		Uhor|UHOR_02231
Ssci|g2293_chr05_Ss		Srei|sr12536		Umay|um01482		Uhor|UHOR_02230
Ssci|g2292_chr05_Ss		Srei|sr12537		Umay|um11666		Uhor|UHOR_02229
Ssci|g2291_chr05_Ss		Srei|sr12539		Umay|um11667		Uhor|UHOR_02227
Ssci|g2290_chr05_Ss		Srei|sr12540		Umay|um11668		Uhor|UHOR_02226
Ssci|g2289_chr05_Ss		Srei|sr12541		Umay|um11670		Uhor|UHOR_02225
Ssci|g2288_chr05_Ss		Srei|sr12542		Umay|um11672		Uhor|UHOR_02224
Ssci|g2287_chr05_Ss		Srei|sr12545		Umay|um11673		Uhor|UHOR_02223
Ssci|g2286_chr05_Ss		Srei|sr12546		Umay|um11674		Uhor|UHOR_02221
Ssci|g2284_chr05_Ss		Srei|sr12548		Umay|um11675		Uhor|UHOR_02200
Ssci|g2281_chr05_Ss		Srei|sr12549		Umay|um11677		Uhor|UHOR_02202
Ssci|g2274_chr05_Ss		Srei|sr12550		Umay|um01508		Uhor|UHOR_02203
Ssci|g1269_chr03_Ss		Srei|sr12551		Umay|um12142		Uhor|UHOR_02204
Ssci|g1270_chr03_Ss		Srei|sr12552		Umay|um10800		Uhor|UHOR_02205
Ssci|g1271_chr03_Ss		Srei|sr12553		Umay|um10801		Uhor|UHOR_02206
Ssci|g1272_chr03_Ss		Srei|sr12554		Umay|um01510		Uhor|UHOR_02209
Ssci|g1273_chr03_Ss		Srei|sr12555		Umay|um01511		Uhor|UHOR_02210
Ssci|g1274_chr03_Ss		Srei|sr12556		Umay|um01512		Uhor|UHOR_02211
Ssci|g1275_chr03_Ss		Srei|sr12558		Umay|um01514		Uhor|UHOR_02213
Ssci|g1276_chr03_Ss		Srei|sr12559		Umay|um01515		Uhor|UHOR_02214
Ssci|g1277_chr03_Ss		Srei|sr12560		Umay|um10803		Uhor|UHOR_02215
Ssci|g1278_chr03_Ss		Srei|sr12561		Umay|um10804		Uhor|UHOR_02234
Ssci|g1279_chr03_Ss		Srei|sr12562		Umay|um01518		Uhor|UHOR_02235
Ssci|g1280_chr03_Ss		Srei|sr12563		Umay|um01519		Uhor|UHOR_02236
Ssci|g1282_chr03_Ss		Srei|sr12564		Umay|um01523		Uhor|UHOR_02237
Ssci|g1283_chr03_Ss		Srei|sr12565		Umay|um01521		Uhor|UHOR_02238
Ssci|g1284_chr03_Ss		Srei|sr12566		Umay|um12143		Uhor|UHOR_02239
Ssci|g1285_chr03_Ss		Srei|sr12568		Umay|um01535		Uhor|UHOR_02240
Ssci|g1287_chr03_Ss		Srei|sr12570		Umay|um01534		Uhor|UHOR_02245
Ssci|g1286_chr03_Ss		Srei|sr12571		Umay|um01533		Uhor|UHOR_02246
Ssci|g1288_chr03_Ss		Srei|sr12572		Umay|um01531		Uhor|UHOR_02247
Ssci|g1289_chr03_Ss		Srei|sr12573		Umay|um01530		Uhor|UHOR_02248
Ssci|g1290_chr03_Ss		Srei|sr12574		Umay|um01529		Uhor|UHOR_02250
Ssci|g1291_chr03_Ss		Srei|sr12575		Umay|um01528		Uhor|UHOR_02252
Ssci|g1292_chr03_Ss		Srei|sr12576		Umay|um10808		Uhor|UHOR_02256
Ssci|g1293_chr03_Ss		Srei|sr12577		Umay|um01539		Uhor|UHOR_02254
Ssci|g1294_chr03_Ss		Srei|sr12578		Umay|um01540		Uhor|UHOR_02253
Ssci|g1295_chr03_Ss		Srei|sr12579		Umay|um10810		Uhor|UHOR_02278
Ssci|g1296_chr03_Ss		Srei|sr12580		Umay|um10812		Uhor|UHOR_02274
Ssci|g1297_chr03_Ss		Srei|sr12581		Umay|um01544		Uhor|UHOR_02272
Ssci|g1298_chr03_Ss		Srei|sr12583		Umay|um10813		Uhor|UHOR_02270
Ssci|g1299_chr03_Ss		Srei|sr12584		Umay|um10814		Uhor|UHOR_02269
Ssci|g1301_chr03_Ss		Srei|sr12585		Umay|um01547		Uhor|UHOR_02266
Ssci|g1302_chr03_Ss		Srei|sr12586		Umay|um10815		Uhor|UHOR_02264
Ssci|g1303_chr03_Ss		Srei|sr12587		Umay|um01549		Uhor|UHOR_02281
Ssci|g1304_chr03_Ss		Srei|sr12588		Umay|um01550		Uhor|UHOR_02283
Ssci|g1306_chr03_Ss		Srei|sr12589		Umay|um01551		Uhor|UHOR_02285
Ssci|g1307_chr03_Ss		Srei|sr12590		Umay|um01552		Uhor|UHOR_02286
Ssci|g1323_chr03_Ss		Srei|sr12591		Umay|um01553		Uhor|UHOR_02288
Ssci|g1322_chr03_Ss		Srei|sr12597		Umay|um01554		Uhor|UHOR_02289
Ssci|g1336_chr03_Ss		Srei|sr12598		Umay|um10816		Uhor|UHOR_02292
Ssci|g1335_chr03_Ss		Srei|sr12599		Umay|um01556		Uhor|UHOR_02293
Ssci|g1334_chr03_Ss		Srei|sr12601		Umay|um10817		Uhor|UHOR_02295
Ssci|g1333_chr03_Ss		Srei|sr12602		Umay|um01558		Uhor|UHOR_02297
Ssci|g1332_chr03_Ss		Srei|sr12604		Umay|um01560		Uhor|UHOR_02298
Ssci|g1331_chr03_Ss		Srei|sr12605		Umay|um01561		Uhor|UHOR_02300
Ssci|g1330_chr03_Ss		Srei|sr12609		Umay|um10820		Uhor|UHOR_02302
Ssci|g1328_chr03_Ss		Srei|sr12611		Umay|um10821		Uhor|UHOR_02304
Ssci|g1326_chr03_Ss		Srei|sr12612		Umay|um01564		Uhor|UHOR_02305
Ssci|g1325_chr03_Ss		Srei|sr12613		Umay|um01565		Uhor|UHOR_02306
Ssci|g1308_chr03_Ss		Srei|sr12615		Umay|um01568		Uhor|UHOR_02311
Ssci|g1309_chr03_Ss		Srei|sr12616		Umay|um01569		Uhor|UHOR_02312
Ssci|g1310_chr03_Ss		Srei|sr12617		Umay|um11679		Uhor|UHOR_02314
Ssci|g1311_chr03_Ss		Srei|sr12618		Umay|um11680		Uhor|UHOR_02315
Ssci|g1312_chr03_Ss		Srei|sr12619		Umay|um11681		Uhor|UHOR_02319
Ssci|g1314_chr03_Ss		Srei|sr12620		Umay|um11682		Uhor|UHOR_02320
Ssci|g1315_chr03_Ss		Srei|sr12621		Umay|um11683		Uhor|UHOR_02321
Ssci|g1317_chr03_Ss		Srei|sr12622		Umay|um01573		Uhor|UHOR_02322
Ssci|g1318_chr03_Ss		Srei|sr12623		Umay|um01574		Uhor|UHOR_02324
Ssci|g1319_chr03_Ss		Srei|sr12624		Umay|um11684		Uhor|UHOR_02325
Ssci|g1320_chr03_Ss		Srei|sr12625		Umay|um01577		Uhor|UHOR_02333
Ssci|g1321_chr03_Ss		Srei|sr12626		Umay|um01578		Uhor|UHOR_02334
Ssci|g1337_chr03_Ss		Srei|sr12627		Umay|um11685		Uhor|UHOR_02336
Ssci|g1338_chr03_Ss		Srei|sr12628		Umay|um01580		Uhor|UHOR_02337
Ssci|g1339_chr03_Ss		Srei|sr12629		Umay|um11687		Uhor|UHOR_02338
Ssci|g1340_chr03_Ss		Srei|sr12630		Umay|um11688		Uhor|UHOR_02341
Ssci|g1341_chr03_Ss		Srei|sr12632		Umay|um01595		Uhor|UHOR_02342
Ssci|g1342_chr03_Ss		Srei|sr12633		Umay|um11689		Uhor|UHOR_02343
Ssci|g1343_chr03_Ss		Srei|sr12634		Umay|um01597		Uhor|UHOR_02344
Ssci|g1345_chr03_Ss		Srei|sr12635		Umay|um11691		Uhor|UHOR_02346
Ssci|g1346_chr03_Ss		Srei|sr12637		Umay|um01599		Uhor|UHOR_02347
Ssci|g1348_chr03_Ss		Srei|sr12638		Umay|um11692		Uhor|UHOR_02348
Ssci|g1349_chr03_Ss		Srei|sr12641		Umay|um11695		Uhor|UHOR_02350
Ssci|g1350_chr03_Ss		Srei|sr12642		Umay|um01605		Uhor|UHOR_02352
Ssci|g1351_chr03_Ss		Srei|sr12643		Umay|um01606		Uhor|UHOR_02356
Ssci|g1352_chr03_Ss		Srei|sr12644		Umay|um01607		Uhor|UHOR_02358
Ssci|g1353_chr03_Ss		Srei|sr12645		Umay|um01608		Uhor|UHOR_02360
Ssci|g1354_chr03_Ss		Srei|sr12646		Umay|um11696		Uhor|UHOR_02362
Ssci|g1359_chr03_Ss		Srei|sr12647		Umay|um01610		Uhor|UHOR_02364
Ssci|g1361_chr03_Ss		Srei|sr12648		Umay|um11697		Uhor|UHOR_02367
Ssci|g1362_chr03_Ss		Srei|sr12649		Umay|um01612		Uhor|UHOR_02368
Ssci|g1360_chr03_Ss		Srei|sr12650		Umay|um01613		Uhor|UHOR_02372
Ssci|g1363_chr03_Ss		Srei|sr12652		Umay|um01614		Uhor|UHOR_02376
Ssci|g1365_chr03_Ss		Srei|sr12653		Umay|um01623		Uhor|UHOR_02377
Ssci|g1366_chr03_Ss		Srei|sr12654		Umay|um11883		Uhor|UHOR_02378
Ssci|g1368_chr03_Ss		Srei|sr12655		Umay|um11699		Uhor|UHOR_02379
Ssci|g1369_chr03_Ss		Srei|sr12656		Umay|um01619		Uhor|UHOR_02380
Ssci|g1370_chr03_Ss		Srei|sr12657		Umay|um11698		Uhor|UHOR_02382
Ssci|g1371_chr03_Ss		Srei|sr12658		Umay|um01617		Uhor|UHOR_02383
Ssci|g1372_chr03_Ss		Srei|sr12659		Umay|um01616		Uhor|UHOR_02384
Ssci|g1373_chr03_Ss		Srei|sr12660		Umay|um01615		Uhor|UHOR_02385
Ssci|g1374_chr03_Ss		Srei|sr12662		Umay|um01624		Uhor|UHOR_02388
Ssci|g1375_chr03_Ss		Srei|sr12663		Umay|um11884		Uhor|UHOR_02390
Ssci|g1377_chr03_Ss		Srei|sr12666		Umay|um11885		Uhor|UHOR_02391
Ssci|g1378_chr03_Ss		Srei|sr12669		Umay|um01626		Uhor|UHOR_02393
Ssci|g1379_chr03_Ss		Srei|sr12671		Umay|um01627		Uhor|UHOR_02397
Ssci|g1380_chr03_Ss		Srei|sr12672		Umay|um01628		Uhor|UHOR_02398
Ssci|g1381_chr03_Ss		Srei|sr12673		Umay|um11886		Uhor|UHOR_02399
Ssci|g1382_chr03_Ss		Srei|sr12674		Umay|um15073		Uhor|UHOR_02400
Ssci|g1383_chr03_Ss		Srei|sr12675		Umay|um11134		Uhor|UHOR_02402
Ssci|g1384_chr03_Ss		Srei|sr12676		Umay|um01632		Uhor|UHOR_02403
Ssci|g1385_chr03_Ss		Srei|sr12677		Umay|um01634		Uhor|UHOR_02405
Ssci|g1386_chr03_Ss		Srei|sr12678		Umay|um11135		Uhor|UHOR_02406
Ssci|g1387_chr03_Ss		Srei|sr12679		Umay|um11136		Uhor|UHOR_02407
Ssci|g1388_chr03_Ss		Srei|sr12680		Umay|um01637-A		Uhor|UHOR_02408
Ssci|g1391_chr03_Ss		Srei|sr12681		Umay|um01638		Uhor|UHOR_02409
Ssci|g1392_chr03_Ss		Srei|sr12682		Umay|um01639		Uhor|UHOR_02412
Ssci|g1393_chr03_Ss		Srei|sr12685		Umay|um01640		Uhor|UHOR_02413
Ssci|g1394_chr03_Ss		Srei|sr12686		Umay|um01641		Uhor|UHOR_02414
Ssci|g1395_chr03_Ss		Srei|sr12687		Umay|um11137		Uhor|UHOR_02416
Ssci|g1396_chr03_Ss		Srei|sr12688		Umay|um01643		Uhor|UHOR_02419
Ssci|g1398_chr03_Ss		Srei|sr12689		Umay|um01645		Uhor|UHOR_02422
Ssci|g1399_chr03_Ss		Srei|sr12690		Umay|um01646		Uhor|UHOR_02425
Ssci|g1400_chr03_Ss		Srei|sr12691		Umay|um01647		Uhor|UHOR_02427
Ssci|g1401_chr03_Ss		Srei|sr12692		Umay|um01648		Uhor|UHOR_02428
Ssci|g1402_chr03_Ss		Srei|sr12693		Umay|um01649		Uhor|UHOR_02429
Ssci|g1403_chr03_Ss		Srei|sr12694		Umay|um01650		Uhor|UHOR_02430
Ssci|g1404_chr03_Ss		Srei|sr12695		Umay|um01651		Uhor|UHOR_02432
Ssci|g1405_chr03_Ss		Srei|sr12696		Umay|um01652		Uhor|UHOR_02433
Ssci|g1406_chr03_Ss		Srei|sr12697		Umay|um01653		Uhor|UHOR_02435
Ssci|g1407_chr03_Ss		Srei|sr12698		Umay|um01654		Uhor|UHOR_02437
Ssci|g1409_chr03_Ss		Srei|sr12699		Umay|um12161		Uhor|UHOR_02439
Ssci|g1410_chr03_Ss		Srei|sr12700		Umay|um01656		Uhor|UHOR_02441
Ssci|g1411_chr03_Ss		Srei|sr12702		Umay|um01657		Uhor|UHOR_02442
[truncated: 4,136 more rows]

## Sheet: Table E
Putative effectors exclusive of S. scitamineum and differentially or exclusively expressed in planta
#This data were obtained by integrating predictions of S. scitamineum exclusive genes and its putative secretome and RNAseq data.	#This data were obtained by integrating predictions of S. scitamineum exclusive genes and its putative secretome and RNAseq data.
Singletons	Singletons
g1052_chr02_Ss	g1052_chr02_Ss
g1084_chr02_Ss	g1084_chr02_Ss
g1604_chr03_Ss	g1604_chr03_Ss
g1656_chr03_Ss	g1656_chr03_Ss
g1929_chr04_Ss	g1929_chr04_Ss
g3575_chr09_Ss	g3575_chr09_Ss
g3870_chr10_Ss	g3870_chr10_Ss
g4255_chr11_Ss	g4255_chr11_Ss
g4389_chr12_Ss	g4389_chr12_Ss
g4548_chr12_Ss	g4548_chr12_Ss
g4549_chr12_Ss	g4549_chr12_Ss
g4554_chr12_Ss	g4554_chr12_Ss
g488_chr01_Ss	g488_chr01_Ss
g4902_chr14_Ss	g4902_chr14_Ss
g4905_chr14_Ss	g4905_chr14_Ss
g5159_chr15_Ss	g5159_chr15_Ss
g6610_chr24_Ss	g6610_chr24_Ss
Unique clusters	RNAseq_analysis
g3918_chr10_Ss ,g3919_chr10_Ss	200dpi_DE_UP
g4900_chr14_Ss,g4901_chr14_Ss	200dpi_DE_UP
