# Supplementary material for: Complete Genome Sequence of Sporisorium scitamineum and Biotrophic Interaction Transcriptome with Sugarcane
Source: PLoS One. 2015 Jun 12;10(6):e0129318. doi: 10.1371/journal.pone.0129318 (PMC4466345; doi:10.1371/journal.pone.0129318)
Supplement: S8 File — Number of reads mapped in transcriptome analysis obtained with CLC Genomics Workbench analysis (100% identity, 98% coverage) (Table A). Genes preferentially expressed in vitro, 5 DAI and 200 DAI. Expression values were defined by normalization using scaling approach and CDS size (Table B). Genes differentially expressed at 5 DAI in comparison with transcriptional profiles obtained in YM culture medium fungal axenic growth. Were considered differentially expressed genes those with FDR ≤ 0.01 in Baggerley’s test and Log2(Fold Change) ≤ -2 or ≥ 2 (Table C). Genes differentially expressed at 200 DAI as assumed in 5 DAI analysis (Table D). GO terms enrichment of differentially expressed genes using p-value ≤ 0.05 performed in Blast2GO software (Table E). Genes expressed exclusively in plant in comparison with genes expressed during axenic growth in YM medium (Table F). (XLS) [file pone.0129318.s008.xls]

## Sheet: README
Content of Supporting Information S7:
Table A - Number of reads mapped in transcriptome analysis
Table B - Genes preferentially expressed in vitro, 5 DAI and 200 DAI
Table C - Genes diferentially expressed at 5 DAI
Table D - Genes diferentially expressed at 200 DAI
Table E - GO terms enrichment of diferentially expressed genes
Table F - Genes expressed exclusivelly in plant

## Sheet: Table A
Number of reads mapped in transcriptome analysis
# Number of mapped reads in CLC Genomics Workbench (100% identity, 98% coverage) after trimming process.
Conditions	Row number paired-ends reads	Number paired-ends reads after trimming	Reads mapped in pairs
YM culture medium_1	39383080	15073414	8377340
YM culture medium_2	47140252	17703654	10000564
YM culture medium_3	41945644	14755906	8542818
Sugarcane 5 DAI_1	16266804	12416	4824
Sugarcane 5 DAI_2	21017222	23194	10634
Sugarcane 5 DAI_3	19075478	11468	4016
Sugarcane 200 DAI_1	17705938	1088146	558322
Sugarcane 200 DAI_2	21691820	3605114	1990300
Sugarcane 200 DAI_3	17617212	2088044	1164430

## Sheet: Table B
Genes preferentially expressed in vitro, 5 DAI and 200 DAI
# Expression values were defined by normalization using scaling approach and CDS size. For details of the analysis please consult Material and Methods section of this paper.
Ranking	YM – culture medium					Sugarcane - 5 DAI					Sugarcane - 200 DAI
	Gene ID	Expression	Annotation	aa	Secretome	Gene ID	Expression	Annotation	aa	Secretome	Gene ID	Expression	Annotation	aa	Secretome
1	g2905_chr06_Ss	128.96	Alternative oxidase. mitochondrial	402	N	g219_chr01_Ss	64.79	12 kDa heat shock protein	79	N	g3870_chr10_Ss	82.19	Uncharacterized protein	283	Y
2	g2180_chr04_Ss	78.06	ADP.ATP carrier protein	317	N	g1790_chr03_Ss	31.44	Alcohol dehydrogenase	370	N	g2845_chr06_Ss	28.87	Histone H4	103	N
3	g2183_chr04_Ss	50.83	Elongation factor 1-alpha	459	N	g3970_chr10_Ss	27.15	Uncharacterized protein	745	Y	g488_chr01_Ss	27.76	Uncharacterized protein	294	Y
4	g4321_chr11_Ss	34.45	Polyubiquitin	229	N	g5130_chr15_Ss	27.08	Peptidyl-prolyl cis-trans isomerase	179	N	g219_chr01_Ss	25.28	12 kDa heat shock protein	79	N
5	g5427_chr16_Ss	28.81	Uncharacterized protein	201	N	g4550_chr12_Ss	26.46	Uncharacterized protein	179	N	g5684_chr17_Ss	25.17	Uncharacterized protein	531	Y
6	g5130_chr15_Ss	26.9	Peptidyl-prolyl cis-trans isomerase	179	N	g2632_chr06_Ss	25.53	Aldehyde dehydrogenase	497	N	g4321_chr11_Ss	23.81	Polyubiquitin	229	N
7	g5589_chr17_Ss	26.82	Ubiquitin-40S ribosomal protein	159	N	g2183_chr04_Ss	25.5	Elongation factor 1-alpha	459	N	g716_chr02_Ss	23.81	Probable thiamine biosynthesis protein	359	N
8	g5878_chr18_Ss	26.21	Uncharacterized oxidoreductase	324	N	g2_chr01_Ss	24.84	Uncharacterized protein	236	Y	g3771_chr09_Ss	21.55	Uncharacterized protein	189	N
9	g691_chr01_Ss	22.29	Glyceraldehyde-3-phosphate dehydrogenase	337	N	g3890_chr10_Ss	24.05	Uncharacterized protein	135	Y	g2183_chr04_Ss	20.89	Elongation factor 1-alpha	459	N
10	g2391_chr05_Ss	17.33	40S ribosomal protein	145	N	g520_chr01_Ss	22.33	Uncharacterized protein	97	N	g2285_chr05_Ss	18.4	Uncharacterized protein	243	N
11	g419_chr01_Ss	15.71	Malate dehydrogenase. mitochondrial	340	N	g4321_chr11_Ss	22.28	Polyubiquitin	229	N	g5434_chr16_Ss	15.42	Histone H3	136	N
12	g3602_chr09_Ss	15.16	Phosphoenolpyruvate carboxykinase [ATP]	518	N	g779_chr02_Ss	20.82	Uncharacterized protein	151	N	g3823_chr10_Ss	13.43	Probable heat shock protein 80	678	N
13	g4982_chr14_Ss	14.71	ATP synthase subunit alpha. mitochondrial	543	N	g3823_chr10_Ss	18.82	Probable heat shock protein 80	678	N	g6354_chr21_Ss	13.42	Probable NADP-dependent mannitol dehydrogenase	261	N
14	g4018_chr10_Ss	14.49	60S ribosomal protein	220	N	g6307_chr21_Ss	17.73	Uncharacterized protein	321	Y	g5332_chr16_Ss	13.01	Uncharacterized protein	317	N
15	g2145_chr04_Ss	14.02	60S ribosomal protein	154	N	g3920_chr10_Ss	15.53	Related to Mig1 protein	202	Y	g6107_chr20_Ss	11.72	Uncharacterized protein	346	Y
16	g4734_chr13_Ss	14.01	Glutamine synthetase	355	N	g388_chr01_Ss	15.5	Opsin-1	292	N	g3790_chr09_Ss	11.19	Endoglucanase	379	Y
17	g3208_chr07_Ss	13.81	Monothiol glutaredoxin-5. mitochondrial	158	N	g6354_chr21_Ss	15.08	Probable NADP-dependent mannitol dehydrogenase	261	N	g5130_chr15_Ss	11.17	Peptidyl-prolyl cis-trans isomerase	179	N
18	g3576_chr09_Ss	13.78	Mitochondrial phosphate carrier protein	325	N	g1513_chr03_Ss	14.26	Uncharacterized protein	215	Y	g3285_chr08_Ss	11.12	Uncharacterized protein	454	N
19	g716_chr02_Ss	12.94	Probable thiamine biosynthesis protein	359	N	g691_chr01_Ss	13.97	Glyceraldehyde-3-phosphate dehydrogenase	337	N	g691_chr01_Ss	10.67	Glyceraldehyde-3-phosphate dehydrogenase	337	N
20	g3312_chr08_Ss	12.8	Translocator protein homolog	190	N	g1655_chr03_Ss	13	Probable alpha-L-arabinofuranosidase A	374	N	g2887_chr06_Ss	10.41	Peroxygenase 2	246	N
21	g3626_chr09_Ss	12.76	Uncharacterized protein	255	Y	g627_chr01_Ss	12.81	Uncharacterized protein	291	N	g6293_chr21_Ss	10.32	Uncharacterized protein	110	Y
22	g1925_chr04_Ss	12.12	Actin	375	N	g2980_chr07_Ss	12.8	Superoxide dismutase [Mn]	182	N	g520_chr01_Ss	10.27	Uncharacterized protein	97	N
23	g4058_chr10_Ss	12.07	Enolase	445	N	g1642_chr03_Ss	12.73	Uncharacterized protein	1169	N	g4124_chr11_Ss	10.25	Related to monocarboxylate permease	443	N
24	g4706_chr13_Ss	12.06	Prohibitin-1	268	Y	g5475_chr16_Ss	12.53	30 kDa heat shock protein	207	N	g1102_chr02_Ss	10.21	Thiamine thiazole synthase	323	N
25	g3995_chr10_Ss	11.34	Triosephosphate isomerase	248	N	g2180_chr04_Ss	12.49	ADP.ATP carrier protein	317	N	g5427_chr16_Ss	10.08	Uncharacterized protein	201	N
26	g1234_chr02_Ss	11.31	Heat shock protein 60	552	N	g3790_chr09_Ss	12.11	Endoglucanase 1	379	Y	g4419_chr12_Ss	9.73	Transaldolase	321	N
27	g6326_chr21_Ss	11.29	Mitochondrial outer membrane protein porin	296	N	g4419_chr12_Ss	11.95	Transaldolase	321	N	g1334_chr03_Ss	9.71	Histone H2B	225	N
28	g3878_chr10_Ss	11.25	ATP synthase subunit beta. mitochondrial	506	N	g1612_chr03_Ss	11.69	N-acetylglucosamine deacetylase	279	Y	g2337_chr05_Ss	8.92	Uncharacterized protein	121	Y
29	g4047_chr10_Ss	11.07	Uncharacterized protein	495	N	g2374_chr05_Ss	11.56	Uncharacterized protein	172	N	g5475_chr16_Ss	8.89	30 kDa heat shock protein	207	N
30	g2230_chr04_Ss	10.84	40S ribosomal protein	145	N	g3990_chr10_Ss	11.4	Uncharacterized protein	222	N	g2180_chr04_Ss	8.86	ADP.ATP carrier protein	317	N
31	g3273_chr08_Ss	10.82	40S ribosomal protein	101	N	g716_chr02_Ss	11.4	Probable thiamine biosynthesis protein	359	N	g1333_chr03_Ss	8.58	Histone H2A	136	N
32	g3309_chr08_Ss	10.73	Uncharacterized protein	123	N	g4008_chr10_Ss	11.32	Uncharacterized protein	238	N	g2391_chr05_Ss	8.35	40S ribosomal protein	145	N
33	g779_chr02_Ss	10.66	Uncharacterized protein	151	N	g5878_chr18_Ss	11.24	Related to 2.5-diketo-D-gluconic acid reductase	324	N	g2998_chr07_Ss	8.02	Probable quinone oxidoreductase	358	N
34	g6495_chr22_Ss	10.5	60S acidic ribosomal protein	313	N	g4058_chr10_Ss	11.22	Enolase	445	N	g4018_chr10_Ss	7.84	60S ribosomal protein	220	N
35	g5733_chr18_Ss	10.3	60S ribosomal protein	216	N	g5941_chr19_Ss	11.18	Endo-1.4-beta-xylanase	756	Y	g3309_chr08_Ss	7.66	Uncharacterized protein	123	N
36	g4858_chr14_Ss	10.14	Pyruvate dehydrogenase E1 component subunit alpha	411	N	g1455_chr03_Ss	11.04	60S ribosomal protein	195	N	g2846_chr06_Ss	7.59	Histone H3	136	N
37	g882_chr02_Ss	10.13	40S ribosomal protein	243	N	g143_chr01_Ss	11.01	Uncharacterized protein	514	Y	g688_chr01_Ss	7.36	Uncharacterized protein	630	N
38	g6386_chr21_Ss	10.08	Uncharacterized protein	244	N	g6118_chr20_Ss	10.87	Oxidoreductase	315	N	g620_chr01_Ss	7.2	Uncharacterized protein	643	N
39	g2345_chr05_Ss	10.06	14-3-3 protein homolog	261	N	g1183_chr02_Ss	10.14	Ammonium transporter	484	N	g6325_chr21_Ss	7.1	Uncharacterized protein	189	N
40	g2127_chr04_Ss	10.03	Uncharacterized protein	291	Y	g6511_chr22_Ss	9.94	Inorganic pyrophosphatase	329	N	g3995_chr10_Ss	7.1	Triosephosphate isomerase	248	N
41	g3613_chr09_Ss	10.02	Putative nucleosome assembly protein	416	N	g4021_chr10_Ss	9.88	Uncharacterized protein	209	N	g5589_chr17_Ss	6.85	Probable ubiquitin/ribosomal protein S27a fusion protein	159	N
42	g1448_chr03_Ss	9.9	Citrate synthase. mitochondrial	474	N	g3659_chr09_Ss	9.88	40S ribosomal protein	169	N	g2980_chr07_Ss	6.83	Superoxide dismutase [Mn]. mitochondrial	182	N
43	g2185_chr04_Ss	9.79	60S ribosomal protein	130	N	g2285_chr05_Ss	9.87	Uncharacterized protein	243	N	g6118_chr20_Ss	6.68	Uncharacterized oxidoreductase	315	N
44	g3659_chr09_Ss	9.77	40S ribosomal protein	169	N	g5332_chr16_Ss	9.77	Uncharacterized protein	317	N	g3312_chr08_Ss	6.66	Related to Peripheral-type benzodiazepine receptor	190	N
45	g3823_chr10_Ss	9.76	Heat shock protein 90-1	678	N	g1004_chr02_Ss	9.29	Protein transport protein	208	N	g4058_chr10_Ss	6.51	Enolase	445	N
46	g1187_chr02_Ss	9.66	Methylsterol monooxygenase	313	N	g6495_chr22_Ss	8.95	60S acidic ribosomal protein	313	N	g1925_chr04_Ss	6.49	Actin	375	N
47	g865_chr02_Ss	9.41	Uricase	408	N	g5222_chr15_Ss	8.79	Uncharacterized protein	174	N	g6298_chr21_Ss	6.27	Uncharacterized protein	770	N
48	g2835_chr06_Ss	9.28	Cytochrome c	176	N	g3282_chr08_Ss	8.77	Uncharacterized protein	402	Y	g5733_chr18_Ss	6.26	60S ribosomal protein	216	N
49	g2907_chr06_Ss	9.12	Nucleoside diphosphate kinase	152	N	g1713_chr03_Ss	8.75	Zinc-type alcohol dehydrogenase-like protein	354	N	g5249_chr15_Ss	6.19	Zinc-type alcohol dehydrogenase-like protein	435	N
50	g1893_chr04_Ss	9.02	Probable Mrb1-Mitochondrial p32 Family Protein	266	N	g3272_chr08_Ss	8.63	ATP synthase subunit d. mitochondrial	170	N	g3890_chr10_Ss	6.18	Uncharacterized protein	135	Y

## Sheet: Table C
Genes diferentially expressed at 5 DAI
# S. scitamineum genes differentially expressed in sugarcane at 5 DAI in comparison with transcriptional profiles obtained by fungal growth in YM culture medium.
# Were considered differentially expressed genes those with FDR ≤ 0.01 and Log2(Fold Change) ≤ -2 or ≥ 2. For details of the analysis please consult Material and Methods section of this paper.
Gene ID	Annotation	Log2FC	Peptide Signal	PredHel	GPI-anchor
g5153_chr15_Ss	No hit	12.5163	Y	1	Not GPI-anchored
g4550_chr12_Ss	No hit	12.3615	Y	1	Not GPI-anchored
g3970_chr10_Ss	Uncharacterized protein	12.1664	Y	0	Not GPI-anchored
g3790_chr09_Ss	Endoglucanase 1	11.8655	Y	0	Not GPI-anchored
g143_chr01_Ss	No hit	11.5181	Y	0	Not GPI-anchored
g2335_chr05_Ss	No hit	10.9887	Y	0	Not GPI-anchored
g4404_chr12_Ss	Protein FDD123	10.4708	N	6	Not GPI-anchored
g674_chr01_Ss	No hit	10.403	Y	1	Not GPI-anchored
g1513_chr03_Ss	No hit	10.3377	Y	0	Not GPI-anchored
g3771_chr09_Ss	No hit	10.2034	Y	2	Not GPI-anchored
g4097_chr11_Ss	Maltose permease	7.86523	N	9	Not GPI-anchored
g5332_chr16_Ss	No hit	7.54412	N	0	Not GPI-anchored
g1612_chr03_Ss	Deacetylase	7.51182	Y	0	Not GPI-anchored
g1790_chr03_Ss	Alcohol dehydrogenase 1	7.5035	N	0	Not GPI-anchored
g820_chr02_Ss	No hit	7.18591	Y	1	Not GPI-anchored
g4185_chr11_Ss	Hexose transporter 2	6.91352	N	8	Not GPI-anchored
g520_chr01_Ss	No hit	6.90551	N	0	Not GPI-anchored
g3990_chr10_Ss	No hit	6.69515	Y	1	Not GPI-anchored
g4679_chr13_Ss	High-affinity nicotinic acid transporter	6.6659	N	12	Not GPI-anchored
g1208_chr02_Ss	Laccase-2	6.56442	Y	0	Not GPI-anchored
g6270_chr21_Ss	Malic acid transport protein	6.49941	N	10	Not GPI-anchored
g1642_chr03_Ss	No hit	6.49779	N	0	Not GPI-anchored
g4078_chr10_Ss	No hit	6.48964	N	3	Not GPI-anchored
g2285_chr05_Ss	hemerythrin-like protein	6.46291	N	0	Not GPI-anchored
g6118_chr20_Ss	oxidoreductase YhdF	5.91476	N	0	Not GPI-anchored
g2559_chr05_Ss	Transposon TX1	5.68558	N	0	Not GPI-anchored
g5328_chr16_Ss	No hit	5.36769	N	0	Not GPI-anchored
g2718_chr06_Ss	No hit	5.35582	N	0	Not GPI-anchored
g635_chr01_Ss	No hit	5.20474	N	0	Not GPI-anchored
g2632_chr06_Ss	Aldehyde dehydrogenase	5.16442	N	0	Not GPI-anchored
g6201_chr20_Ss	No hit	5.0787	N	0	Not GPI-anchored
g4993_chr14_Ss	Peroxisomal membrane protein 4	4.99383	N	0	Not GPI-anchored
g5122_chr15_Ss	No hit	4.87574	N	0	Not GPI-anchored
g2895_chr06_Ss	Probable metal-nicotianamine transporter	4.87051	N	12	Not GPI-anchored
g3210_chr07_Ss	No hit	4.80989	Y	0	Not GPI-anchored
g400_chr01_Ss	No hit	4.53257	N	0	Not GPI-anchored
g4498_chr12_Ss	No hit	4.45421	N	2	Not GPI-anchored
g6158_chr20_Ss	alpha-1,2-glucosyltransferase	4.41026	N	6	Not GPI-anchored
g5783_chr18_Ss	No hit	4.34698	N	4	Not GPI-anchored
g5192_chr15_Ss	No hit	4.221	N	0	Not GPI-anchored
g4776_chr13_Ss	Uncharacterized transporter	4.14716	N	10	Not GPI-anchored
g1478_chr03_Ss	Sugar transporter STL1	4.03693	N	12	Not GPI-anchored
g5527_chr17_Ss	Ammonium transporter	3.95312	N	11	Not GPI-anchored
g2969_chr07_Ss	Glycerol 2-dehydrogenase (NADP(+))	3.9161	N	0	Not GPI-anchored
g5815_chr18_Ss	peptidase N-terminal domain and RING finger protein	3.89477	N	0	Not GPI-anchored
g1215_chr02_Ss	Gluconate transport inducer 1	3.87866	N	0	Not GPI-anchored
g768_chr02_Ss	No hit	3.83017	N	4	Not GPI-anchored
g448_chr01_Ss	N-acyl homoserine lactonase	3.78117	N	0	Not GPI-anchored
g6534_chr22_Ss	No hit	3.77382	N	1	Not GPI-anchored
g1183_chr02_Ss	Ammonium transporter	3.77287	N	11	Not GPI-anchored
g876_chr02_Ss	No hit	3.76212	Y	0	Not GPI-anchored
g1717_chr03_Ss	No hit	3.71687	N	0	Not GPI-anchored
g3652_chr09_Ss	Transcription initiation factor IIA large subunit	3.63737	N	0	Not GPI-anchored
g1434_chr03_Ss	Uncharacterized protein	3.62367	N	0	Highly probable
g1075_chr02_Ss	Catalase	3.49241	N	0	Not GPI-anchored
g219_chr01_Ss	12 kDa heat shock protein	3.47298	N	0	Not GPI-anchored
g1665_chr03_Ss	Solute carrier family 28 member	3.45629	N	11	Weakly probable
g388_chr01_Ss	Opsin-1	3.4492	N	6	Not GPI-anchored
g4879_chr14_Ss	Heat shock factor protein 4	3.44908	N	0	Not GPI-anchored
g80_chr01_Ss	Uncharacterized protein	3.39684	N	7	Not GPI-anchored
g5883_chr19_Ss	Choline-sulfatase	3.36918	N	0	Not GPI-anchored
g2909_chr06_Ss	2-oxoisovalerate dehydrogenase subunit β, mitochondrial	3.32277	N	0	Not GPI-anchored
g3776_chr09_Ss	Uncharacterized signaling protein PA3311	3.294	N	8	Not GPI-anchored
g5790_chr18_Ss	Fumarate reductase	3.26484	N	0	Not GPI-anchored
g3515_chr08_Ss	No hit	3.18651	Y	0	Not GPI-anchored
g5977_chr19_Ss	No hit	3.13517	N	8	Not GPI-anchored
g4148_chr11_Ss	Acetate/butyrate--CoA ligase AAE7, peroxisomal	3.08972	N	0	Not GPI-anchored
g2420_chr05_Ss	Axial budding pattern protein 2	3.01598	N	0	Not GPI-anchored
g5690_chr17_Ss	6-hydroxy-D-nicotine oxidase	2.97569	Y	0	Not GPI-anchored
g1432_chr03_Ss	Vacuolar membrane-associated protein IML1	2.97464	N	0	Not GPI-anchored
g5074_chr15_Ss	No hit	2.94531	N	1	Not GPI-anchored
g6131_chr20_Ss	Uncharacterized protein	2.93016	N	0	Not GPI-anchored
g6196_chr20_Ss	Catechol 1,2-dioxygenase	2.90987	N	0	Not GPI-anchored
g3019_chr07_Ss	Heat shock factor protein	2.80862	N	0	Not GPI-anchored
g1093_chr02_Ss	No hit	2.80446	Y	1	Not GPI-anchored
g811_chr02_Ss	Protein rds1	2.79943	Y	0	Not GPI-anchored
g6320_chr21_Ss	Protein SOK1	2.77271	N	0	Not GPI-anchored
g5063_chr15_Ss	No hit	2.72722	N	0	Not GPI-anchored
g4712_chr13_Ss	No hit	2.72378	N	0	Not GPI-anchored
g2831_chr06_Ss	Uncharacterized protein C11E3.10	2.65396	N	9	Not GPI-anchored
g3963_chr10_Ss	Malate synthase, glyoxysomal	2.65306	N	0	Not GPI-anchored
g2988_chr07_Ss	No hit	2.64928	N	2	Weakly probable
g5971_chr19_Ss	Uncharacterized protein C3H7.13	2.63367	N	1	Not GPI-anchored
g6471_chr22_Ss	Bromodomain and PHD finger-containing protein	2.63036	N	0	Not GPI-anchored
g6288_chr21_Ss	Arginyl-tRNA--protein transferase	2.60349	N	0	Not GPI-anchored
g2348_chr05_Ss	No hit	2.58879	N	0	Not GPI-anchored
g4021_chr10_Ss	No hit	2.56293	N	0	Highly probable
g771_chr02_Ss	Telomerase reverse transcriptase	2.54257	N	0	Not GPI-anchored
g5914_chr19_Ss	O-glucosyltransferase rumi	2.51499	N	1	Not GPI-anchored
g2005_chr04_Ss	Golgi reassembly-stacking protein	2.49182	N	0	Weakly probable
g277_chr01_Ss	No hit	2.48521	N	6	Not GPI-anchored
g3483_chr08_Ss	Autoinducer 2 sensor kinase/phosphatase	2.46507	N	0	Not GPI-anchored
g1257_chr02_Ss	Zinc finger protein	2.4394	N	0	Not GPI-anchored
g2142_chr04_Ss	Hydrogen peroxide stress regulator	2.43592	N	0	Not GPI-anchored
g3205_chr07_Ss	Programmed cell death protein	2.40862	N	0	Not GPI-anchored
g123_chr01_Ss	Dihydroxyacetone kinase	2.40629	N	0	Not GPI-anchored
g5898_chr19_Ss	Protein bli-3	2.39687	N	0	Not GPI-anchored
g3604_chr09_Ss	Vacuolar calcium ion transporter	2.35869	N	10	Not GPI-anchored
g4937_chr14_Ss	Cell division cycle-related protein res2/pct1	2.35554	N	0	Not GPI-anchored
g1321_chr03_Ss	Serine/threonine-protein kinase cek1	2.33576	N	0	Not GPI-anchored
g627_chr01_Ss	No hit	2.31664	Y	1	Not GPI-anchored
g2874_chr06_Ss	Hybrid signal transduction histidine kinase	2.29309	N	0	Not GPI-anchored
g2134_chr04_Ss	Serine/threonine-protein kinase PSK1	2.28557	N	0	Not GPI-anchored
g5740_chr18_Ss	High-affinity glucose transporter	2.27822	N	11	Not GPI-anchored
g6126_chr20_Ss	Cutinase gene palindrome-binding protein	2.26733	N	0	Not GPI-anchored
g432_chr01_Ss	HD domain-containing protein C4G3.17	2.26441	N	0	Not GPI-anchored
g6257_chr21_Ss	Pheromone-regulated membrane protein 10	2.25104	N	7	Not GPI-anchored
g2780_chr06_Ss	Alpha-1,3/1,6-mannosyltransferase	2.20856	N	0	Not GPI-anchored
g913_chr02_Ss	cell immunomodulatory protein homolog	2.20028	N	1	Not GPI-anchored
g1004_chr02_Ss	Protein transport protein SFT2	2.19097	N	4	Not GPI-anchored
g19_chr01_Ss	Probable 4-coumarate-CoA ligase	2.17579	N	0	Not GPI-anchored
g3927_chr10_Ss	Peptidyl-prolyl cis-trans isomerase	2.17364	N	0	Not GPI-anchored
g1713_chr03_Ss	Zinc-type alcohol dehydrogenase-like protein	2.14561	N	0	Not GPI-anchored
g1412_chr03_Ss	Niemann-Pick type C-related protein 1	2.12302	N	12	Not GPI-anchored
g5217_chr15_Ss	Uncharacterized Na(+)/H(+) antiporter	2.09764	Y	11	Not GPI-anchored
g5933_chr19_Ss	S-formylglutathione hydrolase	2.0975	N	0	Not GPI-anchored
g3690_chr09_Ss	Protein EFR3	2.09601	N	0	Not GPI-anchored
g5788_chr18_Ss	Probable enoyl-CoA hydratase	2.04056	N	0	Not GPI-anchored
g1889_chr04_Ss	Dolichyl-phosphate-mannose-protein mannosyltransferase	2.0118	N	11	Not GPI-anchored
g5589_chr17_Ss	Ubiquitin-40S ribosomal protein	-2.0032	N	0	Not GPI-anchored
g3626_chr09_Ss	No hit	-2.02395	Y	0	Not GPI-anchored
g419_chr01_Ss	Malate dehydrogenase, mitochondrial	-2.04212	N	0	Not GPI-anchored
g3613_chr09_Ss	Putative nucleosome assembly protein	-2.1609	N	0	Not GPI-anchored
g2180_chr04_Ss	ADP,ATP carrier protein	-2.64339	N	2	Not GPI-anchored
g3602_chr09_Ss	Phosphoenolpyruvate carboxykinase [ATP]	-2.71459	N	0	Not GPI-anchored

## Sheet: Table D
Genes diferentially expressed at 200 DAI
# S. scitamineum genes differentially expressed in sugarcane at 200 DAI in comparison with transcriptional profiles obtained by fungal growth in YM culture medium.
# Were considered differentially expressed genes those with FDR ≤ 0.01 and Log2(Fold Change) ≤ -2 or ≥ 2. For details of the analysis please consult Material and Methos section of this paper.
Gene ID	Annotation	Log2FC	Peptide Signal	PredHel	GPI-anchor
g488_chr01_Ss	No hit	12.5092	Y	0	Not GPI-anchored
g3790_chr09_Ss	Endoglucanase 1	11.4367	Y	0	Not GPI-anchored
g3696_chr09_Ss	Endo-1,6-beta-D-glucanase	10.8724	Y	0	Not GPI-anchored
g5684_chr17_Ss	No hit	10.7995	Y	0	Not GPI-anchored
g2698_chr06_Ss	Putative transposase A625R	10.7917	N	0	Not GPI-anchored
g620_chr01_Ss	No hit	10.6561	N	0	Not GPI-anchored
g3298_chr08_Ss	Conidial yellow pigment biosynthesis polyketide synthase	10.4926	N	0	Not GPI-anchored
g4404_chr12_Ss	Protein FDD123	10.0879	N	6	Not GPI-anchored
g1251_chr02_Ss	Cyclopentanone 1,2-monooxygenase	9.99204	N	1	Not GPI-anchored
g2473_chr05_Ss	No hit	9.83718	Y	0	Not GPI-anchored
g412_chr01_Ss	Protein rds1	9.51502	Y	0	Not GPI-anchored
g5994_chr19_Ss	Uncharacterized permease	9.46435	N	10	Not GPI-anchored
g5158_chr15_Ss	No hit	9.42818	N	1	Not GPI-anchored
g3870_chr10_Ss	No hit	9.25	Y	0	Not GPI-anchored
g3970_chr10_Ss	Uncharacterized protein	9.11294	Y	0	Not GPI-anchored
g439_chr01_Ss	No hit	9.00858	N	0	Not GPI-anchored
g5139_chr15_Ss	No hit	8.83848	Y	1	Not GPI-anchored
g3302_chr08_Ss	Conidial yellow pigment biosynthesis polyketide synthase	8.79676	N	0	Not GPI-anchored
g6547_chr22_Ss	No hit	8.76289	N	0	Not GPI-anchored
g3465_chr08_Ss	Transcriptional repressor XBP1	8.71164	N	0	Not GPI-anchored
g2422_chr05_Ss	No hit	8.5923	N	0	Not GPI-anchored
g1471_chr03_Ss	Zinc finger protein zfs1	8.57003	N	0	Not GPI-anchored
g2689_chr06_Ss	No hit	8.48632	N	0	Not GPI-anchored
g2338_chr05_Ss	No hit	8.46698	N	1	Not GPI-anchored
g6009_chr19_Ss	No hit	8.34282	Y	9	Not GPI-anchored
g5837_chr18_Ss	Homeobox protein 10 OS=Dictyostelium discoideum GN=hbx10 PE=3 SV=1	8.2572	N	0	Not GPI-anchored
g674_chr01_Ss	No hit	8.22434	Y	1	Not GPI-anchored
g4915_chr14_Ss	No hit	8.13374	Y	0	Not GPI-anchored
g4097_chr11_Ss	Maltose permease	8.11802	N	9	Not GPI-anchored
g1282_chr03_Ss	Silenced mating-type M-specific polypeptide	8.11614	N	0	Not GPI-anchored
g4533_chr12_Ss	No hit	8.08359	N	0	Not GPI-anchored
g143_chr01_Ss	No hit	7.87524	Y	0	Not GPI-anchored
g462_chr01_Ss	No hit	7.83563	N	0	Not GPI-anchored
g2_chr01_Ss	No hit	7.82362	N	0	Not GPI-anchored
g6274_chr21_Ss	No hit	7.66682	N	0	Not GPI-anchored
g5332_chr16_Ss	No hit	7.63301	N	0	Not GPI-anchored
g1281_chr03_Ss	Putative transcriptional regulatory protein	7.60825	N	0	Not GPI-anchored
g2335_chr05_Ss	No hit	7.60669	Y	0	Not GPI-anchored
g5232_chr15_Ss	No hit	7.59839	N	1	Not GPI-anchored
g1208_chr02_Ss	Laccase-2	7.59052	Y	0	Not GPI-anchored
g1067_chr02_Ss	No hit	7.58123	N	0	Not GPI-anchored
g5160_chr15_Ss	No hit	7.56144	Y	0	Not GPI-anchored
g1816_chr03_Ss	No hit	7.53039	Y	0	Not GPI-anchored
g1522_chr03_Ss	No hit	7.44167	N	0	Not GPI-anchored
g3529_chr08_Ss	Probable pectin lyase	7.42771	Y	0	Not GPI-anchored
g833_chr02_Ss	No hit	7.29309	N	0	Not GPI-anchored
g5009_chr14_Ss	Peptidoglycan deacetylase	7.28435	N	0	Not GPI-anchored
g2906_chr06_Ss	No hit	7.27455	N	0	Not GPI-anchored
g2469_chr05_Ss	No hit	7.23071	Y	0	Not GPI-anchored
g2649_chr06_Ss	Endoglucanase 1	7.10232	Y	1	Not GPI-anchored
g5430_chr16_Ss	No hit	7.08838	N	0	Not GPI-anchored
g4748_chr13_Ss	Meiotic expression up-regulated protein	7.06292	N	0	Not GPI-anchored
g3222_chr07_Ss	No hit	7.04498	Y	1	Not GPI-anchored
g2285_chr05_Ss	Uncharacterized hemerythrin-like protein	7.03775	N	0	Not GPI-anchored
g4548_chr12_Ss	No hit	7.01397	Y	0	Not GPI-anchored
g6215_chr20_Ss	Sugar transporter	6.91403	N	10	Not GPI-anchored
g231_chr01_Ss	No hit	6.90844	N	0	Not GPI-anchored
g4710_chr13_Ss	Uncharacterized transporter	6.87746	N	12	Not GPI-anchored
g1726_chr03_Ss	No hit	6.8219	N	0	Not GPI-anchored
g5918_chr19_Ss	No hit	6.77865	N	0	Not GPI-anchored
g163_chr01_Ss	No hit	6.77484	N	0	Not GPI-anchored
g3595_chr09_Ss	Carboxylic acid transporter protein	6.76068	N	11	Not GPI-anchored
g3314_chr08_Ss	No hit	6.7434	N	0	Not GPI-anchored
g4198_chr11_Ss	Pisatin demethylase	6.7041	N	1	Not GPI-anchored
g3042_chr07_Ss	Minor extracellular protease	6.69585	Y	0	Not GPI-anchored
g2467_chr05_Ss	No hit	6.68106	Y	1	Not GPI-anchored
g1655_chr03_Ss	Probable alpha-L-arabinofuranosidase	6.66404	N	0	Not GPI-anchored
g5807_chr18_Ss	No hit	6.65519	N	0	Not GPI-anchored
g494_chr01_Ss	MutS protein homolog	6.64588	N	0	Not GPI-anchored
g2648_chr06_Ss	No hit	6.61966	N	0	Not GPI-anchored
g4223_chr11_Ss	Aquaporin-3	6.61316	N	6	Not GPI-anchored
g5936_chr19_Ss	No hit	6.58466	N	0	Not GPI-anchored
g2421_chr05_Ss	No hit	6.57485	N	0	Not GPI-anchored
g489_chr01_Ss	No hit	6.50135	N	0	Not GPI-anchored
g5374_chr16_Ss	No hit	6.49338	N	0	Not GPI-anchored
g4727_chr13_Ss	Copper amine oxidase	6.48711	N	0	Not GPI-anchored
g563_chr01_Ss	No hit	6.45516	Y	0	Not GPI-anchored
g738_chr02_Ss	No hit	6.4519	Y	1	Not GPI-anchored
g5013_chr14_Ss	No hit	6.40767	N	0	Not GPI-anchored
g2741_chr06_Ss	Probable drug/proton antiporter	6.351	N	12	Not GPI-anchored
g5156_chr15_Ss	No hit	6.3148	N	2	Not GPI-anchored
g6136_chr20_Ss	Alkali-sensitive linkage protein	6.31476	Y	0	Not GPI-anchored
g3297_chr08_Ss	Rhodanese-like domain-containing protein	6.30268	N	0	Not GPI-anchored
g5941_chr19_Ss	Endo-1,4-beta-xylanase	6.29811	Y	0	Not GPI-anchored
g994_chr02_Ss	Sexual differentiation process protein isp4	6.28975	N	15	Not GPI-anchored
g1034_chr02_Ss	High-affinity glucose transporter	6.25614	N	10	Not GPI-anchored
g6072_chr20_Ss	Polyamine transporter	6.23719	N	8	Not GPI-anchored
g169_chr01_Ss	Para-nitrobenzyl esterase	6.1893	Y	1	Not GPI-anchored
g2570_chr05_Ss	Galactose oxidase	6.18361	Y	2	Highly probable
g2474_chr05_Ss	No hit	6.138	Y	1	Not GPI-anchored
g3117_chr07_Ss	No hit	6.12029	N	0	Not GPI-anchored
g4619_chr13_Ss	No hit	6.11481	N	0	Not GPI-anchored
g6298_chr21_Ss	No hit	6.06902	N	0	Not GPI-anchored
g1938_chr04_Ss	Probable NADH pyrophosphatase	6.0103	N	0	Not GPI-anchored
g820_chr02_Ss	No hit	5.99629	Y	1	Not GPI-anchored
g437_chr01_Ss	No hit	5.96486	N	0	Not GPI-anchored
g5248_chr15_Ss	No hit	5.91633	N	0	Not GPI-anchored
g6315_chr21_Ss	No hit	5.90975	N	0	Not GPI-anchored
g1656_chr03_Ss	Alpha-L-arabinofuranosidase	5.80196	Y	0	Not GPI-anchored
g4907_chr14_Ss	No hit	5.77305	Y	0	Not GPI-anchored
g6006_chr19_Ss	Endo-1,6-beta-D-glucanase	5.73732	N	1	Not GPI-anchored
g6270_chr21_Ss	Malic acid transport protein	5.73711	N	10	Not GPI-anchored
g5104_chr15_Ss	Putative sterigmatocystin biosynthesis peroxidase	5.71535	N	1	Not GPI-anchored
g1519_chr03_Ss	No hit	5.69915	Y	0	Not GPI-anchored
g2594_chr05_Ss	No hit	5.68535	N	0	Not GPI-anchored
g1048_chr02_Ss	No hit	5.68182	N	0	Not GPI-anchored
g5313_chr16_Ss	No hit	5.66927	Y	0	Not GPI-anchored
g2887_chr06_Ss	Peroxygenase	5.64694	N	2	Not GPI-anchored
g6000_chr19_Ss	Glucan 1,3-beta-glucosidase	5.58731	Y	0	Not GPI-anchored
g2450_chr05_Ss	No hit	5.58138	N	0	Not GPI-anchored
g4679_chr13_Ss	High-affinity nicotinic acid transporter	5.56183	N	12	Not GPI-anchored
g4795_chr13_Ss	No hit	5.55318	N	0	Not GPI-anchored
g4906_chr14_Ss	No hit	5.54197	Y	0	Not GPI-anchored
g4490_chr12_Ss	No hit	5.53507	N	0	Not GPI-anchored
g3568_chr09_Ss	Pepsin A	5.53017	Y	0	Not GPI-anchored
g1697_chr03_Ss	No hit	5.52955	N	0	Not GPI-anchored
g4535_chr12_Ss	Acetylcholinesterase	5.52617	Y	1	Not GPI-anchored
g2701_chr06_Ss	No hit	5.4953	N	0	Not GPI-anchored
g4962_chr14_Ss	Laccase-1	5.49414	N	1	Not GPI-anchored
g73_chr01_Ss	No hit	5.47826	Y	1	Not GPI-anchored
g520_chr01_Ss	No hit	5.46219	N	0	Not GPI-anchored
g6059_chr20_Ss	GlcNAc-binding protein	5.44603	Y	0	Not GPI-anchored
g4905_chr14_Ss	No hit	5.42501	Y	0	Not GPI-anchored
g5196_chr15_Ss	No hit	5.42135	N	0	Not GPI-anchored
g74_chr01_Ss	Aspartic protease	5.42016	Y	0	Not GPI-anchored
g2561_chr05_Ss	No hit	5.39903	N	1	Not GPI-anchored
g3919_chr10_Ss	No hit	5.39468	Y	0	Not GPI-anchored
g6005_chr19_Ss	No hit	5.37585	N	6	Not GPI-anchored
g4902_chr14_Ss	No hit	5.37406	Y	0	Not GPI-anchored
g4547_chr12_Ss	No hit	5.34867	N	0	Not GPI-anchored
g2923_chr06_Ss	Alcohol dehydrogenase	5.30822	N	0	Not GPI-anchored
g3154_chr07_Ss	No hit	5.28367	N	0	Not GPI-anchored
g1725_chr03_Ss	Mitochondrial protein	5.26149	N	2	Not GPI-anchored
g2470_chr05_Ss	No hit	5.24756	N	0	Not GPI-anchored
g3357_chr08_Ss	MutS protein homolog	5.24755	N	0	Not GPI-anchored
g2886_chr06_Ss	Probable serine/threonine-protein kinase	5.23394	N	0	Not GPI-anchored
g211_chr01_Ss	Ammonia transport outward protein	5.22734	N	6	Not GPI-anchored
g4362_chr11_Ss	No hit	5.226	Y	0	Not GPI-anchored
g4050_chr10_Ss	No hit	5.2046	N	0	Not GPI-anchored
g688_chr01_Ss	No hit	5.18543	N	3	Not GPI-anchored
g1513_chr03_Ss	No hit	5.15977	Y	0	Not GPI-anchored
g200_chr01_Ss	Meiotic recombination protein rec8	5.12245	N	0	Not GPI-anchored
g2252_chr04_Ss	No hit	5.10549	N	0	Not GPI-anchored
g2254_chr04_Ss	Alpha-1,3-mannosyltransferase	5.10371	N	3	Not GPI-anchored
g6081_chr20_Ss	Meiotic coiled-coil protein	5.09248	N	0	Not GPI-anchored
g2970_chr07_Ss	No hit	5.04837	N	0	Not GPI-anchored
g4977_chr14_Ss	No hit	5.04671	N	0	Not GPI-anchored
g3888_chr10_Ss	No hit	5.0397	Y	0	Not GPI-anchored
g3707_chr09_Ss	No hit	5.02684	N	0	Not GPI-anchored
g6293_chr21_Ss	No hit	5.00883	Y	0	Not GPI-anchored
g2935_chr06_Ss	Quinate permease	4.98003	N	10	Not GPI-anchored
g5855_chr18_Ss	Major allergen	4.95695	N	0	Not GPI-anchored
g5309_chr16_Ss	No hit	4.95582	Y	0	Not GPI-anchored
g4103_chr11_Ss	Salicylate hydroxylase	4.9554	N	0	Not GPI-anchored
g5516_chr17_Ss	No hit	4.94072	N	0	Not GPI-anchored
g42_chr01_Ss	No hit	4.88961	N	0	Not GPI-anchored
g6118_chr20_Ss	Uncharacterized oxidoreductase	4.88845	N	0	Not GPI-anchored
g5976_chr19_Ss	No hit	4.87343	N	2	Not GPI-anchored
g6201_chr20_Ss	No hit	4.86699	N	0	Not GPI-anchored
g2264_chr04_Ss	Alpha-L-arabinofuranosidase	4.82373	Y	0	Not GPI-anchored
g1436_chr03_Ss	No hit	4.80092	N	0	Not GPI-anchored
g2086_chr04_Ss	No hit	4.77852	N	0	Not GPI-anchored
g4942_chr14_Ss	No hit	4.74667	N	0	Not GPI-anchored
g6097_chr20_Ss	No hit	4.74397	N	0	Not GPI-anchored
g2924_chr06_Ss	Choline transport protein	4.70398	N	11	Not GPI-anchored
g70_chr01_Ss	Uncharacterized transporter	4.67536	N	10	Not GPI-anchored
g717_chr02_Ss	Uncharacterized transporter	4.66593	N	5	Not GPI-anchored
g1423_chr03_Ss	2-epi-5-epi-valiolone synthase	4.66529	N	0	Not GPI-anchored
g635_chr01_Ss	No hit	4.65786	N	0	Not GPI-anchored
g6505_chr22_Ss	No hit	4.65063	Y	1	Weakly probable
g3539_chr08_Ss	Choline transport protein	4.63702	N	11	Not GPI-anchored
g5151_chr15_Ss	No hit	4.62713	Y	1	Not GPI-anchored
g1421_chr03_Ss	No hit	4.62614	N	0	Not GPI-anchored
g1079_chr02_Ss	No hit	4.62356	N	0	Not GPI-anchored
g5308_chr16_Ss	No hit	4.61927	Y	1	Not GPI-anchored
g3250_chr07_Ss	No hit	4.61789	Y	0	Not GPI-anchored
g4315_chr11_Ss	No hit	4.61551	N	0	Not GPI-anchored
g4489_chr12_Ss	No hit	4.60748	N	0	Not GPI-anchored
g4989_chr14_Ss	Guanine nucleotide-binding protein alpha-4 subunit	4.60024	N	0	Not GPI-anchored
g5222_chr15_Ss	No hit	4.59253	N	0	Not GPI-anchored
g1539_chr03_Ss	No hit	4.58106	N	1	Not GPI-anchored
g4911_chr14_Ss	No hit	4.54471	Y	0	Not GPI-anchored
g189_chr01_Ss	Lipase	4.53916	Y	0	Not GPI-anchored
g4560_chr12_Ss	Endochitinase B	4.52004	N	0	Not GPI-anchored
g5353_chr16_Ss	No hit	4.50447	N	0	Not GPI-anchored
g1247_chr02_Ss	No hit	4.49432	N	0	Not GPI-anchored
g4919_chr14_Ss	No hit	4.48679	N	0	Not GPI-anchored
g3941_chr10_Ss	Versicolorin B synthase	4.45254	Y	0	Probable
g4077_chr10_Ss	No hit	4.43066	N	0	Not GPI-anchored
g664_chr01_Ss	No hit	4.42676	N	0	Not GPI-anchored
g72_chr01_Ss	Quinate permease	4.41739	N	11	Not GPI-anchored
g4185_chr11_Ss	Hexose transporter	4.4155	N	8	Not GPI-anchored
g1045_chr02_Ss	No hit	4.3871	N	0	Not GPI-anchored
g3924_chr10_Ss	3-oxoacyl-[acyl-carrier-protein] reductase	4.37638	N	0	Not GPI-anchored
g1532_chr03_Ss	No hit	4.35597	N	0	Not GPI-anchored
g798_chr02_Ss	No hit	4.3493	N	0	Not GPI-anchored
g4136_chr11_Ss	No hit	4.29944	Y	0	Not GPI-anchored
g6104_chr20_Ss	No hit	4.29765	Y	0	Not GPI-anchored
g692_chr01_Ss	Clavaminate synthase-like protein	4.29288	N	0	Not GPI-anchored
g1701_chr03_Ss	Uncharacterized GMC-type oxidoreductase	4.28638	N	0	Not GPI-anchored
g5249_chr15_Ss	Zinc-type alcohol dehydrogenase-like protein	4.24873	N	0	Not GPI-anchored
g2208_chr04_Ss	No hit	4.24848	Y	1	Not GPI-anchored
g4945_chr14_Ss	UNC93-like protein C922.05c	4.2296	N	11	Not GPI-anchored
g391_chr01_Ss	Galactinol--sucrose galactosyltransferase	4.18561	N	0	Not GPI-anchored
g5226_chr15_Ss	No hit	4.17398	N	0	Not GPI-anchored
g6131_chr20_Ss	Uncharacterized protein	4.15582	N	0	Not GPI-anchored
g2412_chr05_Ss	No hit	4.15454	Y	0	Not GPI-anchored
g5328_chr16_Ss	No hit	4.1488	N	0	Not GPI-anchored
g1250_chr02_Ss	Probable 4-coumarate-CoA ligase	4.14596	N	0	Not GPI-anchored
g1042_chr02_Ss	No hit	4.14305	N	0	Not GPI-anchored
g1340_chr03_Ss	Mitogen-activated protein kinase	4.1264	N	0	Not GPI-anchored
g4102_chr11_Ss	Oligopeptide transporter 2	4.11516	N	11	Not GPI-anchored
g6016_chr19_Ss	Glutathione transporter	4.11286	N	15	Not GPI-anchored
g6003_chr19_Ss	No hit	4.11114	N	0	Not GPI-anchored
g1719_chr03_Ss	Quinate permease	4.08285	N	11	Not GPI-anchored
g3414_chr08_Ss	No hit	4.04823	N	0	Not GPI-anchored
g4140_chr11_Ss	No hit	4.04665	N	0	Not GPI-anchored
g3120_chr07_Ss	No hit	4.04509	N	0	Not GPI-anchored
g2949_chr07_Ss	Aromatic peroxygenase	4.04428	Y	4	Not GPI-anchored
g6260_chr21_Ss	UDP-glucose 4-epimerase	4.02865	N	0	Not GPI-anchored
g5779_chr18_Ss	No hit	4.02783	N	0	Not GPI-anchored
g1599_chr03_Ss	Aldose 1-epimerase	4.01882	Y	0	Not GPI-anchored
g794_chr02_Ss	No hit	4.01616	N	4	Not GPI-anchored
g487_chr01_Ss	No hit	4.01492	N	6	Not GPI-anchored
g1241_chr02_Ss	No hit	4.0028	N	1	Not GPI-anchored
g1774_chr03_Ss	No hit	3.99766	N	0	Not GPI-anchored
g3463_chr08_Ss	No hit	3.99413	Y	1	Not GPI-anchored
g4145_chr11_Ss	No hit	3.99028	N	3	Not GPI-anchored
g2936_chr06_Ss	Tricarboxylate transport protein	3.98281	N	0	Not GPI-anchored
g2617_chr05_Ss	No hit	3.96324	Y	0	Highly probable
g3750_chr09_Ss	No hit	3.94389	N	0	Not GPI-anchored
g4920_chr14_Ss	No hit	3.9402	N	0	Not GPI-anchored
g2597_chr05_Ss	No hit	3.91995	Y	0	Not GPI-anchored
g1189_chr02_Ss	No hit	3.90649	N	0	Not GPI-anchored
g5595_chr17_Ss	No hit	3.89724	N	0	Not GPI-anchored
g4789_chr13_Ss	Acid beta-fructofuranosidase	3.8933	N	0	Not GPI-anchored
g1478_chr03_Ss	Sugar transporter STL1	3.88326	N	12	Not GPI-anchored
g3575_chr09_Ss	No hit	3.87967	Y	0	Not GPI-anchored
g1773_chr03_Ss	No hit	3.87192	N	0	Not GPI-anchored
g5686_chr17_Ss	No hit	3.84773	N	0	Not GPI-anchored
g6647_chr23_Ss	No hit	3.84676	N	0	Not GPI-anchored
g4098_chr11_Ss	Alpha-glucosidase	3.84587	N	0	Not GPI-anchored
g6560_chr22_Ss	Peptide transporter	3.84248	N	11	Not GPI-anchored
g4124_chr11_Ss	Probable transporter	3.82495	N	9	Not GPI-anchored
g4618_chr13_Ss	Lipase	3.79686	Y	0	Not GPI-anchored
g2109_chr04_Ss	No hit	3.79676	N	0	Not GPI-anchored
g5135_chr15_Ss	No hit	3.78883	N	0	Not GPI-anchored
g2002_chr04_Ss	Probable serine/threonine-protein kinase	3.78336	N	0	Not GPI-anchored
g3004_chr07_Ss	Beta-glucan synthesis-associated protein	3.78249	N	1	Not GPI-anchored
g1790_chr03_Ss	Alcohol dehydrogenase	3.75799	N	0	Not GPI-anchored
g4901_chr14_Ss	No hit	3.74618	Y	0	Not GPI-anchored
g5012_chr14_Ss	No hit	3.7433	N	0	Not GPI-anchored
g4116_chr11_Ss	No hit	3.70124	N	7	Not GPI-anchored
g2095_chr04_Ss	No hit	3.69413	N	0	Not GPI-anchored
g5540_chr17_Ss	No hit	3.67525	N	0	Not GPI-anchored
g6066_chr20_Ss	No hit	3.66857	N	0	Not GPI-anchored
g1215_chr02_Ss	Gluconate transport inducer	3.6682	N	0	Not GPI-anchored
g6502_chr22_Ss	No hit	3.65667	N	0	Not GPI-anchored
g4184_chr11_Ss	No hit	3.65413	N	1	Not GPI-anchored
g2953_chr07_Ss	membrane protein complex subunit 2	3.6518	N	0	Not GPI-anchored
g383_chr01_Ss	Neutral ceramidase	3.65158	N	1	Not GPI-anchored
g2023_chr04_Ss	No hit	3.63603	N	0	Not GPI-anchored
g1434_chr03_Ss	Uncharacterized protein	3.63042	N	0	Not GPI-anchored
g3121_chr07_Ss	No hit	3.62743	N	0	Not GPI-anchored
g5581_chr17_Ss	No hit	3.62685	N	0	Not GPI-anchored
g1544_chr03_Ss	Glucosamine-6-phosphate isomerase	3.60838	N	0	Not GPI-anchored
g3438_chr08_Ss	No hit	3.59134	N	0	Not GPI-anchored
g5681_chr17_Ss	Riboflavin transporter	3.55673	N	10	Not GPI-anchored
g4199_chr11_Ss	No hit	3.5543	Y	0	Not GPI-anchored
g6022_chr19_Ss	No hit	3.55007	Y	3	Weakly probable
g1255_chr02_Ss	Beta-glucan synthesis-associated protein	3.54147	N	1	Not GPI-anchored
g5077_chr15_Ss	Uncharacterized protein	3.53742	N	0	Not GPI-anchored
g4463_chr12_Ss	Alpha-galactosidase	3.53129	Y	0	Highly probable
g3446_chr08_Ss	Meiotically up-regulated gene 190 protein	3.52659	N	1	Not GPI-anchored
g1892_chr04_Ss	PITH domain-containing protein	3.50734	N	0	Not GPI-anchored
g3990_chr10_Ss	No hit	3.50712	Y	1	Not GPI-anchored
g252_chr01_Ss	Glucan 1,3-beta-glucosidase	3.50304	Y	0	Not GPI-anchored
g4165_chr11_Ss	No hit	3.50233	N	0	Not GPI-anchored
g561_chr01_Ss	No hit	3.49517	Y	1	Not GPI-anchored
g1087_chr02_Ss	No hit	3.48537	N	1	Not GPI-anchored
g2110_chr04_Ss	reverse transcriptase homolog	3.46869	N	0	Not GPI-anchored
g3213_chr07_Ss	Putative uncharacterized protein YDL057W	3.46795	N	0	Not GPI-anchored
g3050_chr07_Ss	Meiotically up-regulated gene 190 protein	3.46768	N	0	Not GPI-anchored
g1776_chr03_Ss	Uncharacterized transporter	3.45085	N	10	Not GPI-anchored
g4335_chr11_Ss	No hit	3.43687	N	1	Not GPI-anchored
g6254_chr21_Ss	No hit	3.43613	Y	0	Not GPI-anchored
g2390_chr05_Ss	No hit	3.4214	N	0	Not GPI-anchored
g1252_chr02_Ss	Beta-glucan synthesis-associated protein	3.41735	N	1	Not GPI-anchored
g65_chr01_Ss	Sterigmatocystin 8-O-methyltransferase	3.41049	N	0	Not GPI-anchored
g6214_chr20_Ss	No hit	3.40201	N	0	Weakly probable
g2065_chr04_Ss	Probable RNA-directed DNA polymerase from transposon	3.39628	N	0	Not GPI-anchored
g2174_chr04_Ss	Glyoxaloxidase	3.39574	Y	0	Not GPI-anchored
g1253_chr02_Ss	Protein ROT1	3.37716	Y	0	Not GPI-anchored
g4248_chr11_Ss	Bifunctional solanapyrone synthase	3.36941	N	1	Not GPI-anchored
g4227_chr11_Ss	No hit	3.36503	N	0	Not GPI-anchored
g2710_chr06_Ss	Vacuolar membrane amino acid uptake transporter	3.35647	N	12	Not GPI-anchored
g2516_chr05_Ss	No hit	3.35487	N	0	Not GPI-anchored
g1954_chr04_Ss	No hit	3.33254	N	0	Not GPI-anchored
g4622_chr13_Ss	Probable phosphoketolase	3.32592	N	0	Not GPI-anchored
g3210_chr07_Ss	No hit	3.31616	Y	0	Not GPI-anchored
g807_chr02_Ss	No hit	3.30748	N	4	Not GPI-anchored
g2667_chr06_Ss	No hit	3.30074	Y	0	Not GPI-anchored
g3251_chr07_Ss	No hit	3.28779	N	0	Not GPI-anchored
g3347_chr08_Ss	No hit	3.28756	N	0	Probable
g4682_chr13_Ss	Protein CSN12 homolog	3.28258	N	0	Not GPI-anchored
g6568_chr22_Ss	No hit	3.27838	N	0	Not GPI-anchored
g6457_chr22_Ss	Uncharacterized MFS-type transporter	3.27481	N	12	Not GPI-anchored
g4654_chr13_Ss	Probable kinetochore protein	3.26843	N	0	Not GPI-anchored
g5306_chr16_Ss	No hit	3.26805	Y	1	Not GPI-anchored
g3501_chr08_Ss	No hit	3.26674	N	0	Not GPI-anchored
g6200_chr20_Ss	Rhamnolipids biosynthesis 3-oxoacyl-[acyl-carrier-protein] reductase	3.2536	N	0	Not GPI-anchored
g4306_chr11_Ss	No hit	3.2492	Y	0	Not GPI-anchored
g5774_chr18_Ss	No hit	3.24648	N	0	Not GPI-anchored
g4623_chr13_Ss	Uncharacterized monooxygenase	3.24245	N	1	Not GPI-anchored
g2066_chr04_Ss	No hit	3.23904	N	0	Not GPI-anchored
g44_chr01_Ss	Inositol oxygenase	3.2301	N	0	Not GPI-anchored
g3766_chr09_Ss	Transcription factor RFX4	3.22575	N	0	Not GPI-anchored
g5334_chr16_Ss	Septum-promoting GTP-binding protein	3.22435	N	0	Not GPI-anchored
g4659_chr13_Ss	No hit	3.22226	N	0	Not GPI-anchored
g2088_chr04_Ss	Dual specificity protein phosphatase PPS1	3.20876	N	0	Not GPI-anchored
g946_chr02_Ss	No hit	3.20728	Y	1	Highly probable
g1883_chr04_Ss	No hit	3.19245	N	4	Not GPI-anchored
g3510_chr08_Ss	Uncharacterized protein C594.04c	3.18775	N	3	Not GPI-anchored
g1419_chr03_Ss	3,2-trans-enoyl-CoA isomerase	3.18289	N	2	Not GPI-anchored
g2286_chr05_Ss	Homogentisate 1,2-dioxygenase	3.18163	N	0	Not GPI-anchored
g4713_chr13_Ss	No hit	3.17539	N	0	Not GPI-anchored
g4909_chr14_Ss	No hit	3.16019	Y	2	Not GPI-anchored
g367_chr01_Ss	No hit	3.15902	N	0	Not GPI-anchored
g1673_chr03_Ss	No hit	3.15374	N	0	Not GPI-anchored
g6049_chr19_Ss	No hit	3.15054	N	0	Not GPI-anchored
g3538_chr08_Ss	No hit	3.1481	N	0	Not GPI-anchored
g468_chr01_Ss	Probable beta-glucosidase	3.14798	Y	0	Not GPI-anchored
g647_chr01_Ss	Transcriptional regulator	3.14742	N	0	Not GPI-anchored
g2937_chr06_Ss	3-methylitaconate isomerase	3.14414	N	0	Not GPI-anchored
g495_chr01_Ss	No hit	3.14014	N	0	Not GPI-anchored
g3033_chr07_Ss	No hit	3.12731	N	0	Not GPI-anchored
g40_chr01_Ss	Putative inorganic phosphate transporter	3.12198	N	11	Not GPI-anchored
g1624_chr03_Ss	Guanyl-specific ribonuclease	3.10717	Y	0	Not GPI-anchored
g6203_chr20_Ss	No hit	3.10577	N	0	Not GPI-anchored
g400_chr01_Ss	No hit	3.10413	N	0	Not GPI-anchored
g3998_chr10_Ss	No hit	3.09903	N	2	Not GPI-anchored
g534_chr01_Ss	No hit	3.09778	N	7	Not GPI-anchored
g4081_chr10_Ss	3-phytase	3.07859	Y	0	Not GPI-anchored
g1761_chr03_Ss	No hit	3.0779	N	0	Not GPI-anchored
g421_chr01_Ss	Major centromere autoantigen	3.06925	N	0	Not GPI-anchored
g2394_chr05_Ss	Serine/threonine-protein phosphatase	3.06108	N	0	Not GPI-anchored
g1777_chr03_Ss	Invertase	3.06095	N	0	Not GPI-anchored
g5532_chr17_Ss	DNA polymerase alpha catalytic subunit	3.05615	N	0	Not GPI-anchored
g5444_chr16_Ss	No hit	3.05414	N	0	Not GPI-anchored
g4233_chr11_Ss	Vacuolar amino acid transporter	3.05345	N	10	Not GPI-anchored
g5316_chr16_Ss	Probable beta-glucosidase	3.04436	Y	0	Not GPI-anchored
g3978_chr10_Ss	No hit	3.04275	N	0	Not GPI-anchored
g4414_chr12_Ss	Protein bir1	3.03731	N	0	Not GPI-anchored
g3119_chr07_Ss	Topoisomerase 1-associated factor	3.03401	N	0	Not GPI-anchored
g5510_chr17_Ss	Stress response regulator protein	3.0268	N	0	Not GPI-anchored
g467_chr01_Ss	Probable cutinase	3.02124	N	0	Not GPI-anchored
g4120_chr11_Ss	No hit	3.01994	Y	18	Not GPI-anchored
g3993_chr10_Ss	No hit	3.01493	N	0	Not GPI-anchored
g3679_chr09_Ss	No hit	3.01456	N	0	Not GPI-anchored
g5790_chr18_Ss	Fumarate reductase	3.00366	N	0	Not GPI-anchored
g1643_chr03_Ss	O-glycoside alpha-1,2-mannosyltransferase	3.0025	Y	1	Not GPI-anchored
g3292_chr08_Ss	No hit	2.99721	N	0	Not GPI-anchored
g1557_chr03_Ss	No hit	2.98844	N	8	Not GPI-anchored
g4358_chr11_Ss	Biofilm and cell wall regulator	2.97639	N	0	Not GPI-anchored
g625_chr01_Ss	No hit	2.95764	N	0	Not GPI-anchored
g4825_chr13_Ss	Beta-glucan synthesis-associated protein	2.957	N	1	Not GPI-anchored
g1136_chr02_Ss	No hit	2.9556	Y	2	Not GPI-anchored
g1604_chr03_Ss	No hit	2.95144	Y	0	Not GPI-anchored
g2019_chr04_Ss	No hit	2.94938	N	0	Not GPI-anchored
g2634_chr06_Ss	Uncharacterized protein	2.93656	Y	10	Not GPI-anchored
g6531_chr22_Ss	No hit	2.92417	N	5	Not GPI-anchored
g5970_chr19_Ss	No hit	2.92315	N	0	Not GPI-anchored
g6525_chr22_Ss	Ammonia transport outward protein	2.92243	N	6	Not GPI-anchored
g218_chr01_Ss	Calcium-transporting ATPase	2.91101	N	10	Not GPI-anchored
g2849_chr06_Ss	No hit	2.90989	N	0	Not GPI-anchored
g5886_chr19_Ss	Alcohol dehydrogenase	2.90421	N	0	Not GPI-anchored
g4925_chr14_Ss	Uncharacterized protein C32A11.02c	2.90296	N	0	Not GPI-anchored
g4974_chr14_Ss	Probable glucan 1,3-beta-glucosidase	2.89102	N	1	Not GPI-anchored
g4399_chr12_Ss	Repressible alkaline phosphatase	2.88946	Y	0	Not GPI-anchored
g4636_chr13_Ss	Dimethylaniline monooxygenase	2.87139	N	0	Not GPI-anchored
g2395_chr05_Ss	No hit	2.86586	N	0	Not GPI-anchored
g796_chr02_Ss	Guanine exchange factor	2.85132	N	0	Not GPI-anchored
g1821_chr03_Ss	No hit	2.84812	N	0	Not GPI-anchored
g3881_chr10_Ss	DnaJ homolog subfamily C member	2.83824	N	0	Not GPI-anchored
g5645_chr17_Ss	No hit	2.81915	N	0	Not GPI-anchored
g3293_chr08_Ss	Fatty aldehyde dehydrogenase	2.79397	N	0	Not GPI-anchored
g6116_chr20_Ss	Mediator of RNA polymerase II transcription subunit 31	2.78941	N	0	Not GPI-anchored
g628_chr01_Ss	Uncharacterized protein	2.78793	N	0	Not GPI-anchored
g277_chr01_Ss	No hit	2.78512	N	6	Not GPI-anchored
g5958_chr19_Ss	Septin ring organizing protein mid2	2.77384	N	0	Not GPI-anchored
g925_chr02_Ss	DASH complex subunit dad2	2.76466	N	0	Not GPI-anchored
g1956_chr04_Ss	No hit	2.76133	N	8	Not GPI-anchored
g5122_chr15_Ss	No hit	2.75856	N	0	Not GPI-anchored
g1583_chr03_Ss	Putative xanthine/uracil permease	2.75851	N	11	Not GPI-anchored
g4232_chr11_Ss	receptor-associated factor	2.75014	N	0	Not GPI-anchored
g6504_chr22_Ss	No hit	2.74653	Y	0	Highly probable
g156_chr01_Ss	No hit	2.73635	N	0	Not GPI-anchored
g4114_chr11_Ss	Ubiquitin-conjugating enzyme E2	2.72945	N	0	Not GPI-anchored
g4998_chr14_Ss	Uncharacterized MFS-type transporter	2.72941	N	9	Not GPI-anchored
g1341_chr03_Ss	No hit	2.7289	N	0	Not GPI-anchored
g546_chr01_Ss	No hit	2.72867	N	0	Not GPI-anchored
g1391_chr03_Ss	Kinesin-like protein 5	2.72689	N	0	Not GPI-anchored
g333_chr01_Ss	Glucose-induced degradation protein	2.7205	N	0	Not GPI-anchored
g1890_chr04_Ss	Sterol esterase 2	2.71472	N	1	Not GPI-anchored
g840_chr02_Ss	Acyl-CoA dehydrogenase	2.71085	N	0	Not GPI-anchored
g6307_chr21_Ss	No hit	2.70881	Y	0	Not GPI-anchored
g4135_chr11_Ss	No hit	2.70758	Y	1	Probable
g2048_chr04_Ss	No hit	2.70555	N	1	Not GPI-anchored
g2717_chr06_Ss	Cohesin subunit rad21	2.69842	N	0	Not GPI-anchored
g4972_chr14_Ss	No hit	2.69679	N	0	Not GPI-anchored
g5678_chr17_Ss	No hit	2.69294	N	0	Not GPI-anchored
g272_chr01_Ss	Uncharacterized oxidoreductase	2.69009	N	0	Not GPI-anchored
g1175_chr02_Ss	No hit	2.6864	N	0	Not GPI-anchored
g5091_chr15_Ss	UDP-N-acetylglucosamine-dolichyl-phosphate N-acetylglucosaminephosphotransferase	2.68519	Y	10	Probable
g4238_chr11_Ss	Polyamine transporter	2.68137	N	12	Not GPI-anchored
g5238_chr15_Ss	Non-structural maintenance of chromosome element 4	2.68087	N	0	Not GPI-anchored
g1663_chr03_Ss	No hit	2.68059	N	1	Not GPI-anchored
g3225_chr07_Ss	No hit	2.67949	N	0	Not GPI-anchored
g1276_chr03_Ss	No hit	2.67631	N	0	Not GPI-anchored
g3067_chr07_Ss	No hit	2.67039	N	1	Not GPI-anchored
g3694_chr09_Ss	No hit	2.66746	Y	0	Not GPI-anchored
g524_chr01_Ss	No hit	2.66519	N	0	Not GPI-anchored
g4132_chr11_Ss	Uncharacterized protein	2.66022	N	0	Not GPI-anchored
g929_chr02_Ss	No hit	2.65741	N	4	Not GPI-anchored
g6557_chr22_Ss	No hit	2.65666	N	0	Not GPI-anchored
g1813_chr03_Ss	Probable mannosyl-oligosaccharide alpha-1,2-mannosidase	2.64773	N	0	Not GPI-anchored
g2608_chr05_Ss	RNA-dependent RNA polymerase	2.64294	N	0	Not GPI-anchored
g6305_chr21_Ss	No hit	2.63939	Y	1	Highly probable
g6350_chr21_Ss	Uncharacterized transporter	2.63658	N	10	Not GPI-anchored
g4432_chr12_Ss	No hit	2.63567	N	0	Not GPI-anchored
g1212_chr02_Ss	Probable RNA exonuclease	2.63408	N	0	Not GPI-anchored
g3806_chr09_Ss	Siderophore iron transporter mirC	2.63335	N	14	Not GPI-anchored
g6100_chr20_Ss	Upstream stimulatory factor 1	2.63335	N	0	Not GPI-anchored
g4879_chr14_Ss	Heat shock factor protein 4	2.62683	N	0	Not GPI-anchored
g3202_chr07_Ss	ATP-dependent DNA helicase hus2/rqh1	2.61546	N	0	Not GPI-anchored
g5212_chr15_Ss	No hit	2.60888	Y	1	Not GPI-anchored
g6373_chr21_Ss	No hit	2.60571	N	0	Not GPI-anchored
g6532_chr22_Ss	UDP-galactose transporter	2.59713	N	5	Not GPI-anchored
g3853_chr10_Ss	High osmolarity signaling protein	2.59276	N	4	Not GPI-anchored
g1728_chr03_Ss	Uncharacterized MFS-type transporter	2.59184	N	12	Not GPI-anchored
g2008_chr04_Ss	No hit	2.59116	N	0	Not GPI-anchored
g1342_chr03_Ss	No hit	2.59006	N	0	Not GPI-anchored
g254_chr01_Ss	No hit	2.58683	N	0	Not GPI-anchored
g2244_chr04_Ss	Sorbose reductase	2.57657	N	0	Not GPI-anchored
g6042_chr19_Ss	Rho guanine nucleotide exchange factor scd1	2.57366	N	0	Not GPI-anchored
g1068_chr02_Ss	PHD-finger motif containing protein	2.56337	N	0	Not GPI-anchored
g2604_chr05_Ss	Nitrogen assimilation transcription factor nirA	2.55941	N	0	Not GPI-anchored
g522_chr01_Ss	CRAL-TRIO domain-containing protein	2.55737	N	0	Not GPI-anchored
g5409_chr16_Ss	Diaminohydroxyphosphoribosylamino-pyrimidine deaminase	2.55563	N	0	Not GPI-anchored
g92_chr01_Ss	Uncharacterized protein	2.5536	N	0	Not GPI-anchored
g1900_chr04_Ss	Probable 4-coumarate-CoA ligase	2.5512	N	0	Not GPI-anchored
g4344_chr11_Ss	White collar 1 protein	2.54078	N	0	Not GPI-anchored
g4186_chr11_Ss	No hit	2.5354	N	0	Not GPI-anchored
g1560_chr03_Ss	GTP-binding protein	2.53431	N	0	Not GPI-anchored
g413_chr01_Ss	No hit	2.53203	N	0	Not GPI-anchored
g4413_chr12_Ss	No hit	2.52293	N	0	Not GPI-anchored
g6262_chr21_Ss	No hit	2.52271	N	0	Not GPI-anchored
g3507_chr08_Ss	Kinesin-like protein	2.51835	N	0	Not GPI-anchored
g4491_chr12_Ss	No hit	2.51426	N	0	Not GPI-anchored
g6107_chr20_Ss	No hit	2.51294	Y	0	Weakly probable
g5320_chr16_Ss	Repressor of RNA polymerase III transcription	2.50196	N	0	Not GPI-anchored
g6243_chr21_Ss	Chitin deacetylase	2.49931	Y	1	Highly probable
g1765_chr03_Ss	Probable 4-coumarate-CoA ligase	2.49706	N	0	Not GPI-anchored
g3902_chr10_Ss	Papain inhibitor	2.49037	Y	0	Not GPI-anchored
g6613_chr24_Ss	No hit	2.48815	N	0	Not GPI-anchored
g4984_chr14_Ss	No hit	2.48536	N	0	Not GPI-anchored
g3521_chr08_Ss	No hit	2.48116	N	0	Not GPI-anchored
g566_chr01_Ss	E3 ubiquitin-protein ligase synoviolin	2.4754	N	6	Not GPI-anchored
g1204_chr02_Ss	No hit	2.47311	N	0	Not GPI-anchored
g2107_chr04_Ss	No hit	2.44992	N	0	Not GPI-anchored
g3638_chr09_Ss	No hit	2.44204	N	1	Not GPI-anchored
g4469_chr12_Ss	Alkylglycerol monooxygenase	2.43708	N	2	Not GPI-anchored
g390_chr01_Ss	Uncharacterized transporter	2.40458	N	12	Not GPI-anchored
g1096_chr02_Ss	No hit	2.40302	N	0	Not GPI-anchored
g2133_chr04_Ss	Protein rax1	2.40114	N	2	Not GPI-anchored
g4719_chr13_Ss	Probable pectinesterase	2.40016	Y	0	Not GPI-anchored
g938_chr02_Ss	No hit	2.39897	N	0	Not GPI-anchored
g1642_chr03_Ss	No hit	2.38947	N	0	Not GPI-anchored
g2606_chr05_Ss	Zinc finger protein	2.38697	N	0	Not GPI-anchored
g4243_chr11_Ss	Uncharacterized monooxygenase	2.38614	N	2	Not GPI-anchored
g4863_chr14_Ss	Nitrate transporter	2.38493	N	11	Not GPI-anchored
g3262_chr08_Ss	Probable leucine aminopeptidase	2.38409	Y	0	Not GPI-anchored
g5712_chr18_Ss	25S rRNA (adenine(645)-N(1))-methyltransferase	2.38316	N	0	Not GPI-anchored
g3310_chr08_Ss	Protein IVY1	2.38137	N	0	Not GPI-anchored
g768_chr02_Ss	No hit	2.37887	N	4	Not GPI-anchored
g2280_chr05_Ss	Apoptosis-inducing factor homolog A	2.37736	N	0	Not GPI-anchored
g5431_chr16_Ss	No hit	2.37491	N	0	Not GPI-anchored
g2022_chr04_Ss	No hit	2.37489	N	0	Weakly probable
g4689_chr13_Ss	No hit	2.37113	Y	2	Not GPI-anchored
g5775_chr18_Ss	No hit	2.37075	N	0	Not GPI-anchored
g2890_chr06_Ss	Protein priB	2.37043	N	0	Not GPI-anchored
g6025_chr19_Ss	No hit	2.37042	N	0	Not GPI-anchored
g5250_chr15_Ss	No hit	2.36798	N	0	Not GPI-anchored
g4624_chr13_Ss	Putative amidase	2.36746	N	0	Not GPI-anchored
g4430_chr12_Ss	Probable RNA-binding protein	2.36365	N	0	Not GPI-anchored
g5078_chr15_Ss	Putative aldehyde dehydrogenase	2.36191	N	0	Not GPI-anchored
g5192_chr15_Ss	No hit	2.36141	N	0	Not GPI-anchored
g2427_chr05_Ss	GTPase activating protein	2.34625	N	0	Not GPI-anchored
g491_chr01_Ss	Histone H2A.Z	2.34389	N	0	Not GPI-anchored
g1809_chr03_Ss	Transcriptional regulatory protein	2.34362	N	0	Not GPI-anchored
g3722_chr09_Ss	No hit	2.34321	N	0	Not GPI-anchored
g5466_chr16_Ss	Vacuolar protein-sorting-associated protein 25	2.3429	N	0	Not GPI-anchored
g6119_chr20_Ss	GTP-binding protein	2.33906	N	0	Not GPI-anchored
g3016_chr07_Ss	No hit	2.33738	N	0	Not GPI-anchored
g5730_chr18_Ss	Drug resistance protein	2.33473	N	13	Not GPI-anchored
g1211_chr02_Ss	Polyphosphoinositide phosphatase	2.32764	N	0	Not GPI-anchored
g5482_chr16_Ss	Dityrosine transporter	2.32622	Y	12	Not GPI-anchored
g1718_chr03_Ss	No hit	2.32425	N	0	Not GPI-anchored
g804_chr02_Ss	Replication factor C subunit 4	2.32105	N	0	Not GPI-anchored
g4133_chr11_Ss	No hit	2.32056	N	0	Not GPI-anchored
g3323_chr08_Ss	No hit	2.3185	N	0	Not GPI-anchored
g816_chr02_Ss	No hit	2.31771	N	1	Not GPI-anchored
g6199_chr20_Ss	No hit	2.31489	N	1	Not GPI-anchored
g740_chr02_Ss	No hit	2.31404	Y	0	Not GPI-anchored
g5891_chr19_Ss	No hit	2.30962	N	1	Not GPI-anchored
g2120_chr04_Ss	Carotenoid 9,10(9',10')-cleavage dioxygenase	2.3095	N	0	Not GPI-anchored
g6128_chr20_Ss	No hit	2.30608	N	0	Not GPI-anchored
g6158_chr20_Ss	Dalpha-1,2-glucosyltransferase	2.30473	N	6	Not GPI-anchored
g4310_chr11_Ss	No hit	2.30208	N	0	Not GPI-anchored
g1463_chr03_Ss	Uncharacterized protein	2.29888	N	7	Not GPI-anchored
g287_chr01_Ss	Putative lipase	2.28992	Y	1	Not GPI-anchored
g4107_chr11_Ss	Putative elongation of fatty acids protein	2.28918	N	5	Not GPI-anchored
g3285_chr08_Ss	No hit	2.28136	Y	5	Not GPI-anchored
g133_chr01_Ss	Cell division control protein	2.27856	N	2	Not GPI-anchored
g271_chr01_Ss	No hit	2.27323	N	0	Not GPI-anchored
g1431_chr03_Ss	No hit	2.27062	N	1	Not GPI-anchored
g1778_chr03_Ss	No hit	2.26958	N	0	Probable
g473_chr01_Ss	CTD kinase subunit gamma	2.26909	N	0	Not GPI-anchored
g6436_chr22_Ss	No hit	2.26435	N	0	Not GPI-anchored
g5764_chr18_Ss	No hit	2.26084	N	7	Not GPI-anchored
g2273_chr05_Ss	No hit	2.25981	N	0	Not GPI-anchored
g1230_chr02_Ss	Structural maintenance of chromosomes protein	2.25478	N	0	Not GPI-anchored
g982_chr02_Ss	Quinic acid utilization activator	2.25443	N	0	Not GPI-anchored
g3965_chr10_Ss	No hit	2.25398	Y	1	Not GPI-anchored
g6569_chr22_Ss	No hit	2.24881	N	0	Not GPI-anchored
g2389_chr05_Ss	Cell cycle serine/threonine-protein kinase	2.24668	N	0	Not GPI-anchored
g123_chr01_Ss	Dihydroxyacetone kinase	2.24079	N	0	Not GPI-anchored
g1665_chr03_Ss	Solute carrier family	2.23416	N	11	Not GPI-anchored
g4368_chr11_Ss	Protein priB	2.23018	N	0	Not GPI-anchored
g1242_chr02_Ss	No hit	2.22987	Y	1	Not GPI-anchored
g4104_chr11_Ss	No hit	2.22917	N	0	Not GPI-anchored
g2685_chr06_Ss	No hit	2.22518	N	0	Not GPI-anchored
g235_chr01_Ss	Chromatin assembly factor	2.22279	N	0	Not GPI-anchored
g3727_chr09_Ss	Hormone-sensitive lipase	2.22232	N	0	Not GPI-anchored
g4470_chr12_Ss	Proline-specific permease	2.21968	N	11	Not GPI-anchored
g4562_chr12_Ss	Meiotic recombination protein	2.2166	N	0	Not GPI-anchored
g2872_chr06_Ss	Protein yippee-like	2.21033	N	0	Not GPI-anchored
g971_chr02_Ss	Homeobox-leucine zipper protein	2.20924	N	0	Not GPI-anchored
g3540_chr08_Ss	Linear gramicidin synthase subunit D	2.20911	N	0	Not GPI-anchored
g590_chr01_Ss	TATA-box-binding protein	2.20738	N	0	Not GPI-anchored
g4796_chr13_Ss	Epsin-1	2.20659	N	0	Not GPI-anchored
g1070_chr02_Ss	No hit	2.20487	N	0	Not GPI-anchored
g4462_chr12_Ss	Kinetochore-associated protein	2.2039	N	0	Not GPI-anchored
g1171_chr02_Ss	Derlin-2	2.20093	N	3	Not GPI-anchored
g2544_chr05_Ss	No hit	2.19583	N	0	Not GPI-anchored
g5560_chr17_Ss	Non-structural maintenance of chromosomes element 1	2.19394	N	0	Not GPI-anchored
g3677_chr09_Ss	mismatch repair protein Mlh1	2.19281	N	0	Not GPI-anchored
g556_chr01_Ss	Pyrimidine pathway regulatory protein 1	2.1852	N	0	Not GPI-anchored
g5802_chr18_Ss	Sporulation-specific protein 71	2.18514	N	0	Not GPI-anchored
g6213_chr20_Ss	No hit	2.1834	N	0	Not GPI-anchored
g3720_chr09_Ss	No hit	2.17742	N	0	Not GPI-anchored
g3460_chr08_Ss	No hit	2.17709	N	0	Not GPI-anchored
g4410_chr12_Ss	DNA repair protein RAD5	2.17188	N	0	Not GPI-anchored
g1075_chr02_Ss	Catalase	2.17086	N	0	Not GPI-anchored
g243_chr01_Ss	SAGA-associated factor 29 homolog	2.16334	N	0	Not GPI-anchored
g2925_chr06_Ss	Cystathionine beta-synthase	2.1627	N	0	Not GPI-anchored
g974_chr02_Ss	No hit	2.16263	N	4	Not GPI-anchored
g4633_chr13_Ss	Structural maintenance of chromosomes protein	2.1626	N	0	Not GPI-anchored
g6554_chr22_Ss	Checkpoint serine/threonine-protein kinase bub1	2.1622	N	0	Not GPI-anchored
g1845_chr03_Ss	No hit	2.16175	N	0	Not GPI-anchored
g4055_chr10_Ss	DNA mismatch repair protein msh6	2.16069	N	0	Not GPI-anchored
g2372_chr05_Ss	No hit	2.15902	N	0	Not GPI-anchored
g3609_chr09_Ss	No hit	2.15794	N	0	Not GPI-anchored
g6134_chr20_Ss	No hit	2.15778	N	1	Not GPI-anchored
g826_chr02_Ss	Uncharacterized monooxygenase y4iD	2.15082	N	0	Not GPI-anchored
g4988_chr14_Ss	No hit	2.14687	N	1	Not GPI-anchored
g3459_chr08_Ss	No hit	2.14549	N	2	Not GPI-anchored
g402_chr01_Ss	No hit	2.14429	N	0	Not GPI-anchored
g3353_chr08_Ss	No hit	2.13992	Y	2	Not GPI-anchored
g4992_chr14_Ss	No hit	2.13966	N	2	Not GPI-anchored
g5846_chr18_Ss	No hit	2.13851	N	0	Not GPI-anchored
g5625_chr17_Ss	Zinc finger protein	2.13462	N	0	Not GPI-anchored
g6325_chr21_Ss	Multistep phosphorelay regulator	2.13391	N	0	Not GPI-anchored
g3337_chr08_Ss	No hit	2.13301	N	0	Not GPI-anchored
g1400_chr03_Ss	Transcriptional activator of proteases prtT	2.13263	N	0	Not GPI-anchored
g1352_chr03_Ss	Forkhead box protein F2	2.1322	N	0	Not GPI-anchored
g3489_chr08_Ss	No hit	2.13102	N	0	Not GPI-anchored
g1386_chr03_Ss	Nitrogen assimilation transcription factor nirA	2.12909	N	0	Not GPI-anchored
g13_chr01_Ss	No hit	2.12762	N	0	Not GPI-anchored
g4218_chr11_Ss	3-phytase A	2.12078	N	0	Not GPI-anchored
g1863_chr04_Ss	No hit	2.11631	N	6	Not GPI-anchored
g3745_chr09_Ss	Ribonuclease	2.11561	N	0	Not GPI-anchored
g364_chr01_Ss	Lipase	2.11527	N	0	Not GPI-anchored
g3962_chr10_Ss	Two-component system protein A	2.11345	N	0	Not GPI-anchored
g722_chr02_Ss	Serine/threonine-protein kinase haspin homolog hrk1	2.11147	N	0	Not GPI-anchored
g5415_chr16_Ss	Diacylglycerol O-acyltransferase	2.10579	N	1	Not GPI-anchored
g3834_chr10_Ss	4-carboxy-2-hydroxymuconate-6-semialdehyde dehydrogenase	2.105	Y	0	Not GPI-anchored
g5101_chr15_Ss	Probable amino-acid permease	2.10434	N	9	Not GPI-anchored
g6518_chr22_Ss	Putative glucan endo-1,3-beta-glucosidase	2.10404	N	0	Not GPI-anchored
g3304_chr08_Ss	Paxillin	2.10213	N	0	Not GPI-anchored
g4581_chr12_Ss	No hit	2.09884	N	0	Not GPI-anchored
g5211_chr15_Ss	No hit	2.09733	N	0	Not GPI-anchored
g5977_chr19_Ss	No hit	2.09684	N	8	Not GPI-anchored
g2085_chr04_Ss	DASH complex subunit ask1	2.08926	N	0	Not GPI-anchored
g2047_chr04_Ss	Protein arginine N-methyltransferase	2.089	N	0	Not GPI-anchored
g176_chr01_Ss	No hit	2.08608	N	0	Not GPI-anchored
g5845_chr18_Ss	Putative fungistatic metabolite	2.08375	Y	0	Not GPI-anchored
g496_chr01_Ss	Chitin synthase	2.07488	N	7	Not GPI-anchored
g5059_chr15_Ss	No hit	2.06967	N	0	Not GPI-anchored
g5787_chr18_Ss	No hit	2.06662	N	0	Not GPI-anchored
g5781_chr18_Ss	No hit	2.06554	N	3	Not GPI-anchored
g2959_chr07_Ss	Dynein light chain roadblock-type 2	2.06402	N	0	Not GPI-anchored
g6456_chr22_Ss	No hit	2.05545	N	0	Not GPI-anchored
g2858_chr06_Ss	N,O-diacetylmuramidase	2.05472	Y	0	Not GPI-anchored
g5874_chr18_Ss	No hit	2.05237	N	0	Not GPI-anchored
g2447_chr05_Ss	DNA polymerase beta	2.05041	N	0	Not GPI-anchored
g2009_chr04_Ss	Putative 2-hydroxyacid dehydrogenase	2.04967	N	0	Not GPI-anchored
g5813_chr18_Ss	No hit	2.04962	N	2	Not GPI-anchored
g6105_chr20_Ss	UPF0587 protein C1orf123	2.04928	N	0	Not GPI-anchored
g5198_chr15_Ss	No hit	2.04451	N	3	Not GPI-anchored
g1377_chr03_Ss	Hydrogenase maturation factor	2.0441	N	0	Not GPI-anchored
g1681_chr03_Ss	Phospholipase	2.04325	Y	0	Not GPI-anchored
g225_chr01_Ss	No hit	2.04269	N	0	Not GPI-anchored
g6655_chr23_Ss	ATP-dependent DNA helicase hus2/rqh1	2.0406	N	0	Not GPI-anchored
g6050_chr19_Ss	Alpha-actinin-like protein	2.04032	N	0	Not GPI-anchored
g5202_chr15_Ss	No hit	2.03331	N	0	Not GPI-anchored
g6211_chr20_Ss	3-isopropylmalate dehydrogenase	2.02918	N	0	Not GPI-anchored
g4134_chr11_Ss	Probable sulfate permease	2.02823	N	11	Not GPI-anchored
g2007_chr04_Ss	Uncharacterized protein	2.02625	N	0	Not GPI-anchored
g3031_chr07_Ss	Polyol transporter	2.02525	N	12	Not GPI-anchored
g3253_chr07_Ss	No hit	2.02272	N	0	Not GPI-anchored
g4061_chr10_Ss	Ataxin-3	2.02147	N	0	Not GPI-anchored
g1549_chr03_Ss	Cytochrome P450	2.01934	N	0	Not GPI-anchored
g1758_chr03_Ss	Uncharacterized membrane protein YFL054C	2.01657	N	7	Not GPI-anchored
g5570_chr17_Ss	Ubiquitin-conjugating enzyme variant MMS2	2.01407	N	0	Not GPI-anchored
g1290_chr03_Ss	3-O-alpha-D-mannopyranosyl-alpha-D-mannopyranose xylosylphosphotransferase	2.01214	N	1	Not GPI-anchored
g3572_chr09_Ss	DNA topoisomerase	2.01003	N	0	Not GPI-anchored
g1123_chr02_Ss	No hit	2.00506	N	0	Not GPI-anchored
g5141_chr15_Ss	Long-chain-fatty-acid-CoA ligase	2.00439	N	0	Not GPI-anchored
g751_chr02_Ss	No hit	2.00251	Y	2	Not GPI-anchored
g969_chr02_Ss	Nuclear nucleic acid-binding protein C1D	2.00179	N	0	Not GPI-anchored
g2893_chr06_Ss	No hit	-2.0006	N	0	Not GPI-anchored
g1740_chr03_Ss	No hit	-2.00769	N	1	Not GPI-anchored
g5782_chr18_Ss	4-nitrophenylphosphatase	-2.00888	N	0	Not GPI-anchored
g6513_chr22_Ss	Carboxylesterase	-2.0105	Y	0	Not GPI-anchored
g818_chr02_Ss	Mitochondrial import inner membrane translocase subunit TIM8	-2.01128	N	0	Not GPI-anchored
g2267_chr04_Ss	Iron-sulfur assembly protein 1	-2.01698	N	0	Not GPI-anchored
g3664_chr09_Ss	No hit	-2.02156	N	0	Not GPI-anchored
g3564_chr09_Ss	ATP synthase subunit gamma, mitochondrial	-2.02413	N	0	Not GPI-anchored
g3450_chr08_Ss	Homoaconitase, mitochondrial	-2.02792	N	0	Not GPI-anchored
g1871_chr04_Ss	Uroporphyrinogen decarboxylase	-2.03127	N	0	Not GPI-anchored
g6425_chr22_Ss	3-isopropylmalate dehydratase	-2.03282	N	0	Not GPI-anchored
g5229_chr15_Ss	Cytochrome b-c1 complex subunit Rieske, mitochondrial	-2.03595	N	0	Not GPI-anchored
g1702_chr03_Ss	N-acyl-phosphatidylethanolamine-hydrolyzing phospholipase	-2.04564	N	0	Not GPI-anchored
g1824_chr03_Ss	Nitronate monooxygenase	-2.04762	N	5	Not GPI-anchored
g4867_chr14_Ss	Succinate dehydrogenase [ubiquinone] cytochrome b small subunit, mitochondrial	-2.055	N	0	Not GPI-anchored
g3794_chr09_Ss	No hit	-2.0625	N	0	Highly probable
g4821_chr13_Ss	Acetyl-CoA acetyltransferase B, mitochondrial	-2.06648	N	0	Not GPI-anchored
g2508_chr05_Ss	ATPase 8, plasma membrane-type	-2.06651	N	7	Not GPI-anchored
g3272_chr08_Ss	ATP synthase subunit d, mitochondrial	-2.07242	N	0	Not GPI-anchored
g6245_chr21_Ss	No hit	-2.07761	N	0	Not GPI-anchored
g1072_chr02_Ss	NADP-dependent malic enzyme	-2.07765	N	0	Not GPI-anchored
g5376_chr16_Ss	CRAL-TRIO domain-containing protein C23B6.04c	-2.0788	N	0	Not GPI-anchored
g1548_chr03_Ss	Uncharacterized protein	-2.07999	N	0	Not GPI-anchored
g599_chr01_Ss	LYR motif-containing protein 4	-2.0891	N	0	Not GPI-anchored
g2568_chr05_Ss	N-acetylserotonin O-methyltransferase-like protein	-2.09213	N	0	Not GPI-anchored
g1597_chr03_Ss	Acylpyruvase FAHD1, mitochondrial	-2.10559	N	0	Not GPI-anchored
g3128_chr07_Ss	Probable guanine deaminase	-2.106	N	0	Not GPI-anchored
g2075_chr04_Ss	ATP-citrate synthase	-2.10885	N	0	Not GPI-anchored
g3588_chr09_Ss	Elongation factor Ts, mitochondrial	-2.10926	N	0	Not GPI-anchored
g5302_chr16_Ss	Glucose oxidase	-2.1095	Y	0	Not GPI-anchored
g4377_chr12_Ss	Anthocyanidin 3-O-glucosyltransferase	-2.11418	N	0	Not GPI-anchored
g1881_chr04_Ss	No hit	-2.11912	N	0	Not GPI-anchored
g2514_chr05_Ss	Putative 8-amino-7-oxononanoate synthase	-2.12121	N	0	Not GPI-anchored
g1202_chr02_Ss	Probable serine racemase	-2.12634	N	0	Not GPI-anchored
g2540_chr05_Ss	Probable succinate dehydrogenase [ubiquinone] flavoprotein subunit, mitochondrial	-2.12713	N	0	Not GPI-anchored
g4182_chr11_Ss	Peroxisomal acyl-coenzyme A oxidase	-2.13821	N	0	Not GPI-anchored
g2920_chr06_Ss	Putative branched-chain-amino-acid aminotransferase	-2.14007	N	0	Not GPI-anchored
g5531_chr17_Ss	No hit	-2.14491	N	0	Not GPI-anchored
g595_chr01_Ss	Probable squalene monooxygenase	-2.14494	N	3	Not GPI-anchored
g5307_chr16_Ss	No hit	-2.14695	Y	0	Not GPI-anchored
g172_chr01_Ss	Pyruvate kinase	-2.15009	N	0	Not GPI-anchored
g5543_chr17_Ss	Putative thiosulfate sulfurtransferase, mitochondrial	-2.15533	Y	0	Not GPI-anchored
g2145_chr04_Ss	60S ribosomal protein	-2.1565	N	0	Not GPI-anchored
g2243_chr04_Ss	Adrenodoxin homolog, mitochondrial	-2.16351	N	0	Not GPI-anchored
g1256_chr02_Ss	Elongation factor G, mitochondrial	-2.16499	N	0	Not GPI-anchored
g5186_chr15_Ss	NADH-cytochrome b5 reductase	-2.16573	N	0	Not GPI-anchored
g1495_chr03_Ss	Succinyl-CoA ligase [ADP-forming] subunit alpha-1, mitochondrial	-2.16861	N	0	Not GPI-anchored
g4971_chr14_Ss	Copper transport protein	-2.17489	N	3	Not GPI-anchored
g2768_chr06_Ss	No hit	-2.17981	Y	1	Not GPI-anchored
g6253_chr21_Ss	Beta-1,2-xylosyltransferase	-2.18265	N	1	Not GPI-anchored
g6335_chr21_Ss	Acetylornithine aminotransferase, mitochondrial	-2.18487	N	0	Not GPI-anchored
g678_chr01_Ss	Cytochrome c oxidase subunit 6, mitochondrial	-2.1886	N	0	Not GPI-anchored
g5069_chr15_Ss	No hit	-2.19715	N	0	Not GPI-anchored
g745_chr02_Ss	Fumarate hydratase, mitochondrial	-2.19848	N	0	Not GPI-anchored
g6500_chr22_Ss	No hit	-2.2007	N	1	Not GPI-anchored
g1632_chr03_Ss	Alkali-sensitive linkage protein	-2.20221	Y	0	Not GPI-anchored
g592_chr01_Ss	Uncharacterized short-chain type dehydrogenase/reductase	-2.20699	N	0	Not GPI-anchored
g6386_chr21_Ss	No hit	-2.21435	N	2	Not GPI-anchored
g4745_chr13_Ss	Aromatic amino acid aminotransferase	-2.22532	N	0	Not GPI-anchored
g3534_chr08_Ss	Putative cytochrome c1 heme lyase	-2.22933	N	0	Not GPI-anchored
g4861_chr14_Ss	Adenylosuccinate synthetase	-2.23307	N	0	Not GPI-anchored
g2279_chr05_Ss	Siderophore iron transporter	-2.24055	N	10	Not GPI-anchored
g4857_chr14_Ss	NADH dehydrogenase [ubiquinone] 1 beta subcomplex subunit 2	-2.24127	N	0	Not GPI-anchored
g5962_chr19_Ss	Succinate/fumarate mitochondrial transporter	-2.2427	N	0	Not GPI-anchored
g2750_chr06_Ss	Fructose-2,6-bisphosphatase	-2.24279	N	0	Not GPI-anchored
g4261_chr11_Ss	Probable glycosidase	-2.24506	Y	1	Probable
g1015_chr02_Ss	No hit	-2.25493	N	0	Not GPI-anchored
g5243_chr15_Ss	No hit	-2.2645	N	0	Not GPI-anchored
g4891_chr14_Ss	glycerol-3-phosphatase	-2.2682	Y	0	Not GPI-anchored
g1031_chr02_Ss	Cytochrome c peroxidase, mitochondrial	-2.26836	N	0	Not GPI-anchored
g1627_chr03_Ss	Kynurenine/alpha-aminoadipate aminotransferase, mitochondrial	-2.27021	N	0	Not GPI-anchored
g906_chr02_Ss	Carboxypeptidase	-2.27408	N	1	Not GPI-anchored
g1839_chr03_Ss	Inosine triphosphate pyrophosphatase	-2.27432	N	0	Not GPI-anchored
g3407_chr08_Ss	60S ribosomal protein	-2.28067	N	0	Not GPI-anchored
g3363_chr08_Ss	Homoisocitrate dehydrogenase	-2.28532	N	0	Not GPI-anchored
g5589_chr17_Ss	Ubiquitin-40S ribosomal protein	-2.29198	N	0	Not GPI-anchored
g5773_chr18_Ss	Mitochondrial 2-oxodicarboxylate carrier	-2.29868	N	0	Not GPI-anchored
g2797_chr06_Ss	Arginine biosynthesis bifunctional protein ArgJ, mitochondrial	-2.29936	N	0	Not GPI-anchored
g5734_chr18_Ss	Prohibitin-2	-2.30057	N	0	Not GPI-anchored
g35_chr01_Ss	No hit	-2.30086	N	0	Not GPI-anchored
g3055_chr07_Ss	Clustered mitochondria protein homolog	-2.30331	N	0	Not GPI-anchored
g5221_chr15_Ss	Mitochondrial escape protein	-2.30795	N	0	Not GPI-anchored
g458_chr01_Ss	No hit	-2.30917	N	0	Not GPI-anchored
g477_chr01_Ss	Mitochondrial phosphate carrier protein	-2.31952	N	0	Not GPI-anchored
g2025_chr04_Ss	Delta(12) fatty acid desaturase	-2.33157	N	0	Not GPI-anchored
g4882_chr14_Ss	ATP synthase subunit 4, mitochondrial	-2.33243	N	1	Not GPI-anchored
g5393_chr16_Ss	Putative elongation of fatty acids protein	-2.34048	N	5	Not GPI-anchored
g4755_chr13_Ss	Putative NADP-dependent oxidoreductase	-2.34391	N	0	Not GPI-anchored
g2535_chr05_Ss	Phenylalanine-tRNA ligase, mitochondrial	-2.34476	N	0	Not GPI-anchored
g1635_chr03_Ss	Lysosomal acid phosphatase	-2.34866	N	1	Not GPI-anchored
g2203_chr04_Ss	No hit	-2.35125	N	0	Not GPI-anchored
g2041_chr04_Ss	Lysophospholipase 2	-2.35844	Y	0	Highly probable
g640_chr01_Ss	Adenylosuccinate lyase	-2.36523	N	0	Not GPI-anchored
g4938_chr14_Ss	2,3-bisphosphoglycerate-dependent phosphoglycerate mutase	-2.36528	N	0	Not GPI-anchored
g4037_chr10_Ss	Basic amino-acid permease	-2.36937	N	9	Not GPI-anchored
g4280_chr11_Ss	No hit	-2.3723	N	0	Not GPI-anchored
g659_chr01_Ss	Dihydrolipoyl dehydrogenase 1, mitochondrial	-2.3728	N	0	Not GPI-anchored
g5742_chr18_Ss	Acetolactate synthase small subunit, mitochondrial	-2.38488	N	0	Not GPI-anchored
g2932_chr06_Ss	NADP-specific glutamate dehydrogenase	-2.38924	N	0	Not GPI-anchored
g1439_chr03_Ss	Glycerol-3-phosphate dehydrogenase, mitochondrial	-2.39	N	0	Not GPI-anchored
g1754_chr03_Ss	Probable allantoicase	-2.39173	N	0	Not GPI-anchored
g843_chr02_Ss	No hit	-2.39431	Y	0	Highly probable
g5710_chr18_Ss	No hit	-2.3963	N	0	Not GPI-anchored
g362_chr01_Ss	Uncharacterized methyltransferase	-2.39645	N	0	Not GPI-anchored
g1150_chr02_Ss	Cryptochrome	-2.39662	N	0	Not GPI-anchored
g2304_chr05_Ss	No hit	-2.39761	N	4	Not GPI-anchored
g1878_chr04_Ss	No hit	-2.40089	N	0	Not GPI-anchored
g5147_chr15_Ss	Probable alanine aminotransferase, mitochondrial	-2.40299	N	0	Not GPI-anchored
g6296_chr21_Ss	Dihydroxy-acid dehydratase	-2.40522	N	0	Not GPI-anchored
g5260_chr15_Ss	Brefeldin A resistance protein	-2.41362	N	10	Not GPI-anchored
g6079_chr20_Ss	Cytochrome c oxidase polypeptide 5, mitochondrial	-2.41703	N	0	Not GPI-anchored
g2143_chr04_Ss	Protein ARG5,6, mitochondrial	-2.42126	N	0	Not GPI-anchored
g6541_chr22_Ss	Pyruvate dehydrogenase E1 component subunit beta, mitochondrial	-2.42751	N	0	Not GPI-anchored
g409_chr01_Ss	No hit	-2.43143	N	0	Not GPI-anchored
g3148_chr07_Ss	Sugar phosphatase	-2.43198	N	0	Not GPI-anchored
g2870_chr06_Ss	Metallophosphoesterase domain-containing protein	-2.43662	N	0	Not GPI-anchored
g1825_chr03_Ss	Tripeptidyl aminopeptidase	-2.4377	N	1	Not GPI-anchored
g632_chr01_Ss	Mitochondrial intermediate peptidase	-2.44474	N	0	Not GPI-anchored
g5878_chr18_Ss	Uncharacterized oxidoreductase	-2.44899	N	0	Not GPI-anchored
g6455_chr22_Ss	NAD-specific glutamate dehydrogenase	-2.45543	N	0	Not GPI-anchored
g4858_chr14_Ss	ODPA_SCHPO Pyruvate dehydrogenase E1 component subunit alpha, mitochondrial OS=Schizosaccharomyces pombe (strain 972 / ATCC 24843) GN=pda1 PE=1 SV=1	-2.46749	N	0	Not GPI-anchored
g6463_chr22_Ss	ATP phosphoribosyltransferase	-2.47109	N	0	Not GPI-anchored
g5632_chr17_Ss	Cytochrome c1, heme protein, mitochondrial	-2.47323	N	0	Not GPI-anchored
g5851_chr18_Ss	Probable aspartate-semialdehyde dehydrogenase	-2.48046	N	0	Not GPI-anchored
g1327_chr03_Ss	No hit	-2.4809	N	0	Not GPI-anchored
g5124_chr15_Ss	Mitochondrial oxaloacetate transport protein	-2.48117	N	0	Not GPI-anchored
g931_chr02_Ss	Mitochondrial import receptor subunit	-2.48538	N	0	Not GPI-anchored
g2611_chr05_Ss	Protein SCO1, mitochondrial	-2.49181	N	1	Not GPI-anchored
g587_chr01_Ss	OPA3-like protein	-2.49202	N	1	Not GPI-anchored
g743_chr02_Ss	Carnitine O-acetyltransferase, mitochondrial	-2.49442	N	0	Not GPI-anchored
g1688_chr03_Ss	NADP-dependent alcohol dehydrogenase	-2.49728	N	0	Not GPI-anchored
g6468_chr22_Ss	No hit	-2.49752	N	0	Not GPI-anchored
g3058_chr07_Ss	Putative amidohydrolase	-2.49776	N	0	Not GPI-anchored
g3673_chr09_Ss	Probable phosphatase	-2.50688	N	0	Not GPI-anchored
g6269_chr21_Ss	Mitochondrial DNA replication protein	-2.50872	N	0	Not GPI-anchored
g139_chr01_Ss	Chitin deacetylase	-2.51151	N	0	Not GPI-anchored
g4191_chr11_Ss	Putative esterase	-2.51872	N	0	Not GPI-anchored
g1091_chr02_Ss	No hit	-2.52624	N	1	Not GPI-anchored
g957_chr02_Ss	Adenosine deaminase-like protein	-2.52763	N	0	Not GPI-anchored
g4982_chr14_Ss	ATP synthase subunit alpha, mitochondrial	-2.52996	N	0	Not GPI-anchored
g5600_chr17_Ss	Homoserine kinase	-2.53402	N	0	Not GPI-anchored
g1274_chr03_Ss	Cytochrome c heme lyase	-2.53597	N	0	Not GPI-anchored
g4504_chr12_Ss	Altered inheritance of mitochondria protein	-2.54047	N	0	Not GPI-anchored
g328_chr01_Ss	Biotin synthase	-2.54544	N	0	Not GPI-anchored
g1448_chr03_Ss	Citrate synthase, mitochondrial	-2.54919	N	0	Not GPI-anchored
g280_chr01_Ss	Pyruvate dehydrogenase complex protein X component, mitochondrial	-2.55168	N	0	Not GPI-anchored
g2397_chr05_Ss	No hit	-2.55417	N	0	Not GPI-anchored
g3451_chr08_Ss	G1/S-specific cyclin	-2.55478	N	0	Not GPI-anchored
g5068_chr15_Ss	No hit	-2.55518	N	1	Not GPI-anchored
g5024_chr14_Ss	No hit	-2.55846	Y	1	Not GPI-anchored
g825_chr02_Ss	Mitochondrial import inner membrane translocase	-2.56053	N	2	Not GPI-anchored
g3015_chr07_Ss	No hit	-2.56606	N	1	Not GPI-anchored
g2382_chr05_Ss	isocitrate dehydrogenase [NAD] subunit 2, mitochondrial	-2.56621	N	0	Not GPI-anchored
g3097_chr07_Ss	Mitochondrial distribution and morphology protein	-2.57102	N	1	Not GPI-anchored
g3625_chr09_Ss	Putative alpha-1,3-mannosyltransferase	-2.57279	N	0	Not GPI-anchored
g2284_chr05_Ss	Uncharacterized protein	-2.57693	N	1	Not GPI-anchored
g3878_chr10_Ss	ATP synthase subunit beta, mitochondrial	-2.57812	N	0	Not GPI-anchored
g1886_chr04_Ss	No hit	-2.57845	N	0	Not GPI-anchored
g5664_chr17_Ss	Putative glycerol kinase	-2.58625	N	0	Not GPI-anchored
g6473_chr22_Ss	Phospholipid scramblase family protein	-2.58759	N	0	Not GPI-anchored
g444_chr01_Ss	Choline oxidase	-2.60524	N	0	Not GPI-anchored
g6445_chr22_Ss	Mitochondrial-processing peptidase subunit beta	-2.61151	N	0	Not GPI-anchored
g2770_chr06_Ss	Putative nitroreductase	-2.61687	N	0	Not GPI-anchored
g3603_chr09_Ss	Acetoacetyl-CoA synthetase	-2.62152	N	0	Not GPI-anchored
g813_chr02_Ss	Aflatoxin B1 aldehyde reductase	-2.62603	N	0	Not GPI-anchored
g1187_chr02_Ss	Methylsterol monooxygenase	-2.63944	N	0	Not GPI-anchored
g6218_chr20_Ss	No hit	-2.6686	N	0	Not GPI-anchored
g2504_chr05_Ss	Heat shock 70 kDa protein	-2.67101	N	0	Not GPI-anchored
g68_chr01_Ss	Respiratory supercomplex factor 1, mitochondrial	-2.69037	N	8	Not GPI-anchored
g2001_chr04_Ss	4-aminobutyrate aminotransferase	-2.69215	N	0	Not GPI-anchored
g1704_chr03_Ss	Galactose-1-phosphate uridylyltransferase	-2.69774	N	1	Not GPI-anchored
g3758_chr09_Ss	Uncharacterized mitochondrial carrier	-2.70426	N	0	Not GPI-anchored
g950_chr02_Ss	Dihydrolipoyllysine-residue acetyltransferase component of pyruvate dehydrogenase complex, mitochondrialGN=lat1 PE=3 SV=1	-2.70823	N	0	Not GPI-anchored
g3249_chr07_Ss	No hit	-2.7186	N	0	Not GPI-anchored
g6221_chr20_Ss	3-hydroxyanthranilate 3,4-dioxygenase	-2.72142	N	0	Not GPI-anchored
g1203_chr02_Ss	Mitochondrial import receptor subunit	-2.72594	N	0	Not GPI-anchored
g4632_chr13_Ss	Homoserine O-acetyltransferase	-2.73106	N	0	Not GPI-anchored
g2619_chr05_Ss	probable cardiolipin-specific deacylase, mitochondrial	-2.73772	N	0	Not GPI-anchored
g5646_chr17_Ss	No hit	-2.73796	N	0	Not GPI-anchored
g3282_chr08_Ss	No hit	-2.74247	Y	0	Not GPI-anchored
g5115_chr15_Ss	Protein saf4	-2.75355	N	0	Not GPI-anchored
g4363_chr11_Ss	No hit	-2.75611	N	0	Not GPI-anchored
g419_chr01_Ss	Malate dehydrogenase, mitochondrial	-2.76631	N	0	Not GPI-anchored
g1234_chr02_Ss	Heat shock protein 60	-2.78412	N	0	Not GPI-anchored
g822_chr02_Ss	Oligomycin resistance ATP-dependent permease	-2.78861	N	8	Not GPI-anchored
g4324_chr11_Ss	No hit	-2.80812	N	0	Not GPI-anchored
g3100_chr07_Ss	Nucleoside diphosphate kinase	-2.81838	N	0	Not GPI-anchored
g6252_chr21_Ss	UDP-galactose translocator	-2.82462	N	9	Not GPI-anchored
g153_chr01_Ss	Elongation factor Tu, mitochondrial	-2.83901	N	0	Not GPI-anchored
g1592_chr03_Ss	DnaJ homolog subfamily A	-2.85639	N	0	Not GPI-anchored
g3346_chr08_Ss	Nitrosoguanidine resistance protein	-2.88432	N	6	Not GPI-anchored
g4963_chr14_Ss	Hydroxymethylglutaryl-CoA synthase	-2.91959	N	0	Not GPI-anchored
g3327_chr08_Ss	Cytochrome c oxidase assembly protein COX15	-2.92429	N	5	Not GPI-anchored
g6242_chr21_Ss	Uncharacterized protein	-2.9386	N	1	Not GPI-anchored
g737_chr02_Ss	No hit	-2.94702	N	0	Not GPI-anchored
g6334_chr21_Ss	Uncharacterized oxidoreductase	-2.96318	N	0	Not GPI-anchored
g5261_chr15_Ss	NADP-dependent mannitol dehydrogenase	-2.96396	N	0	Not GPI-anchored
g1562_chr03_Ss	Adiponectin receptor protein	-2.97851	N	8	Not GPI-anchored
g1903_chr04_Ss	Probable endochitinase	-2.98068	Y	0	Not GPI-anchored
g1965_chr04_Ss	cAMP-dependent protein kinase catalytic subunit	-3.00306	N	0	Not GPI-anchored
g1826_chr03_Ss	Uncharacterized MFS-type transporter	-3.00789	N	12	Not GPI-anchored
g5648_chr17_Ss	1-phosphatidylinositol phosphodiesterase	-3.01161	N	0	Not GPI-anchored
g3284_chr08_Ss	Sodium/potassium-transporting ATPase subunit alpha	-3.01545	N	9	Not GPI-anchored
g569_chr01_Ss	Mitochondrial intermembrane space cysteine motif-containing protein	-3.03035	N	0	Not GPI-anchored
g1064_chr02_Ss	Oxygen-dependent coproporphyrinogen-III oxidase	-3.06634	N	0	Not GPI-anchored
g3208_chr07_Ss	Monothiol glutaredoxin-5, mitochondrial	-3.06806	N	0	Not GPI-anchored
g4131_chr11_Ss	Trans-aconitate 3-methyltransferase	-3.08113	N	0	Not GPI-anchored
g949_chr02_Ss	Aspartate aminotransferase, mitochondrial	-3.09798	N	0	Not GPI-anchored
g3382_chr08_Ss	Chromo domain-containing protein	-3.11982	N	0	Not GPI-anchored
g95_chr01_Ss	No hit	-3.12539	N	0	Not GPI-anchored
g2946_chr07_Ss	No hit	-3.13295	N	0	Not GPI-anchored
g2593_chr05_Ss	No hit	-3.15537	N	0	Not GPI-anchored
g3879_chr10_Ss	No hit	-3.17817	N	0	Not GPI-anchored
g6383_chr21_Ss	Apoptosis-inducing factor homolog	-3.20172	N	1	Not GPI-anchored
g4281_chr11_Ss	No hit	-3.20966	N	0	Not GPI-anchored
g3624_chr09_Ss	Putative alpha-1,3-mannosyltransferase	-3.22524	N	0	Not GPI-anchored
g4388_chr12_Ss	ABC transporter C family member	-3.25666	N	1	Not GPI-anchored
g3602_chr09_Ss	Phosphoenolpyruvate carboxykinase [ATP]	-3.26443	N	0	Not GPI-anchored
g3326_chr08_Ss	Heme A synthase	-3.29077	Y	2	Not GPI-anchored
g4767_chr13_Ss	Protease 4	-3.29773	N	0	Not GPI-anchored
g4201_chr11_Ss	No hit	-3.36736	N	0	Not GPI-anchored
g4407_chr12_Ss	Uncharacterized aminotransferase	-3.36984	N	0	Not GPI-anchored
g350_chr01_Ss	No hit	-3.37987	N	0	Not GPI-anchored
g5791_chr18_Ss	Uncharacterized transporter	-3.40203	N	12	Not GPI-anchored
g2614_chr05_Ss	No hit	-3.40724	N	0	Not GPI-anchored
g2381_chr05_Ss	Isocitrate dehydrogenase [NAD] subunit 1, mitochondrial	-3.44736	N	0	Not GPI-anchored
g2180_chr04_Ss	ADP,ATP carrier protein	-3.46237	N	2	Not GPI-anchored
g6241_chr21_Ss	No hit	-3.49827	N	0	Not GPI-anchored
g3576_chr09_Ss	MPCP_YEAST Mitochondrial phosphate carrier protein OS=Saccharomyces cerevisiae (strain ATCC 204508 / S288c) GN=MIR1 PE=1 SV=1	-3.50343	N	0	Not GPI-anchored
g1573_chr03_Ss	Peroxisomal multifunctional enzyme type 2	-3.55554	N	0	Not GPI-anchored
g905_chr02_Ss	Probable carboxylesterase	-3.58487	Y	0	Not GPI-anchored
g401_chr01_Ss	No hit	-3.61399	N	0	Not GPI-anchored
g5288_chr16_Ss	Brefeldin A resistance protein	-3.63258	N	14	Not GPI-anchored
g1780_chr03_Ss	Putative heme-binding peroxidase	-3.66449	N	0	Not GPI-anchored
g5422_chr16_Ss	Respiratory supercomplex factor 2 homolog	-3.67377	N	4	Not GPI-anchored
g4270_chr11_Ss	Glutamate decarboxylase	-3.67736	N	0	Not GPI-anchored
g2902_chr06_Ss	No hit	-3.7047	N	0	Not GPI-anchored
g1784_chr03_Ss	Uncharacterized protein	-3.75689	N	0	Not GPI-anchored
g5647_chr17_Ss	No hit	-3.8185	N	0	Not GPI-anchored
g6543_chr22_Ss	Putative purine nucleoside phosphorylase	-3.82506	N	0	Not GPI-anchored
g4187_chr11_Ss	Uncharacterized methyltransferase	-3.87831	N	0	Not GPI-anchored
g398_chr01_Ss	Ferric/cupric reductase transmembrane component	-3.9083	N	8	Not GPI-anchored
g5805_chr18_Ss	Glucose oxidase	-3.982	Y	1	Not GPI-anchored
g129_chr01_Ss	Branched-chain-amino-acid aminotransferase, mitochondrial	-4.00817	N	0	Not GPI-anchored
g1006_chr02_Ss	Uncharacterized mitochondrial carrier	-4.08355	N	0	Not GPI-anchored
g865_chr02_Ss	Uricase	-4.22197	N	0	Not GPI-anchored
g5503_chr17_Ss	No hit	-4.24028	N	4	Probable
g3516_chr08_Ss	No hit	-4.30346	N	0	Not GPI-anchored
g1975_chr04_Ss	Succinyl-CoA-L-malate CoA-transferase beta subunit	-4.31988	N	0	Not GPI-anchored
g2374_chr05_Ss	No hit	-4.33858	N	0	Not GPI-anchored
g6251_chr21_Ss	Beta-1,2-xylosyltransferase	-4.38472	N	1	Not GPI-anchored
g4379_chr12_Ss	No hit	-4.47536	N	0	Not GPI-anchored
g4395_chr12_Ss	No hit	-4.6038	Y	0	Not GPI-anchored
g4766_chr13_Ss	Mitochondrial intermembrane space import and assembly protein 40	-4.61072	N	0	Not GPI-anchored
g4389_chr12_Ss	No hit	-4.62047	Y	0	Not GPI-anchored
g904_chr02_Ss	Chitin deacetylase	-4.81427	Y	0	Highly probable
g2835_chr06_Ss	Cytochrome c	-4.92638	N	0	Not GPI-anchored
g1680_chr03_Ss	Uncharacterized isomerase	-5.51813	N	0	Not GPI-anchored
g2625_chr05_Ss	Tyrosinase	-5.52924	Y	0	Not GPI-anchored
g1796_chr03_Ss	No hit	-5.7561	Y	0	Not GPI-anchored
g6414_chr21_Ss	ABC transporter G family member 21	-5.81235	N	12	Not GPI-anchored
g5849_chr18_Ss	No hit	-6.0435	N	0	Not GPI-anchored
g3626_chr09_Ss	No hit	-6.05839	Y	0	Not GPI-anchored
g2905_chr06_Ss	Alternative oxidase, mitochondrial	-6.42997	N	1	Not GPI-anchored
g6250_chr21_Ss	Putative O-acetyltransferase	-6.74019	N	5	Not GPI-anchored
g5858_chr18_Ss	No hit	-7.13729	N	0	Not GPI-anchored

## Sheet: Table E
GO terms enrichment of diferentially expressed genes
# GO terms enrichment (p-value 5%) of S. scitamineum differentially expressed genes at 5 and 200 DAI. For details of the analysis please consult Material and Methos section of this paper.
	GO-id	Term	Category	p-value
5 DAI down-regulated	GO:0003729	mRNA binding	F	0.00542
	GO:0044444	cytoplasmic part	C	0.00869
	GO:0005739	mitochondrion	C	0.0109
	GO:0043229	intracellular organelle	C	0.012
	GO:0043226	organelle	C	0.012
	GO:0005975	carbohydrate metabolic process	P	0.0207
	GO:0005622	intracellular	C	0.0258
	GO:0044424	intracellular part	C	0.0258
	GO:0044464	cell part	C	0.0267
	GO:0005623	cell	C	0.0267
	GO:0015980	energy derivation by oxidation of organic compounds	P	0.0282
	GO:0055114	oxidation-reduction process	P	0.0282
	GO:0045333	cellular respiration	P	0.0282
	GO:0005737	cytoplasm	C	0.037
	GO:0043231	intracellular membrane-bounded organelle	C	0.0475
	GO:0043227	membrane-bounded organelle	C	0.0475
5 DAI up-regulated	GO:0022857	transmembrane transporter activity	F	0.000107
	GO:0005215	transporter activity	F	0.000203
	GO:0055085	transmembrane transport	P	0.000619
	GO:0016020	membrane	C	0.000986
	GO:0044765	single-organism transport	P	0.00123
	GO:0060089	molecular transducer activity	F	0.00154
	GO:0004871	signal transducer activity	F	0.00154
	GO:0051234	establishment of localization	P	0.00206
	GO:0051179	localization	P	0.00206
	GO:0006810	transport	P	0.00206
	GO:0006811	ion transport	P	0.0112
	GO:0005576	extracellular region	C	0.0489
200 DAI down-regulated	GO:0005739	mitochondrion	C	7.26e-14
	GO:0016491	oxidoreductase activity	F	1.25e-08
	GO:0044281	small molecule metabolic process	P	1.04e-06
	GO:0044444	cytoplasmic part	C	1.8e-06
	GO:0044710	single-organism metabolic process	P	2.9e-06
	GO:0005737	cytoplasm	C	6.24e-06
	GO:0006091	generation of precursor metabolites and energy	P	8.37e-06
	GO:0044429	mitochondrial part	C	8.95e-06
	GO:0031975	envelope	C	8.95e-06
	GO:0031967	organelle envelope	C	8.95e-06
	GO:0005740	mitochondrial envelope	C	8.95e-06
	GO:0044763	single-organism cellular process	P	2.53e-05
	GO:0003824	catalytic activity	F	3.7e-05
	GO:0044699	single-organism process	P	5.09e-05
	GO:0043436	oxoacid metabolic process	P	6.63e-05
	GO:1901564	organonitrogen compound metabolic process	P	6.63e-05
	GO:0019752	carboxylic acid metabolic process	P	6.63e-05
	GO:0006520	cellular amino acid metabolic process	P	6.63e-05
	GO:0006082	organic acid metabolic process	P	6.63e-05
	GO:0016829	lyase activity	F	0.000131
	GO:0015980	energy derivation by oxidation of organic compounds	P	0.000368
	GO:0055114	oxidation-reduction process	P	0.000368
	GO:0045333	cellular respiration	P	0.000368
	GO:0016746	transferase activity, transferring acyl groups	F	0.00079
	GO:0016020	membrane	C	0.00186
	GO:0044446	intracellular organelle part	C	0.002
	GO:0044422	organelle part	C	0.002
	GO:0005215	transporter activity	F	0.00417
	GO:0055086	nucleobase-containing small molecule metabolic process	P	0.0042
	GO:0022857	transmembrane transporter activity	F	0.0046
	GO:0005975	carbohydrate metabolic process	P	0.00488
	GO:0051186	cofactor metabolic process	P	0.00705
	GO:0008152	metabolic process	P	0.00814
	GO:0006811	ion transport	P	0.0235
	GO:0055085	transmembrane transport	P	0.0328
	GO:0006979	response to oxidative stress	P	0.0402
	GO:0042579	microbody	C	0.0402
	GO:0005777	peroxisome	C	0.0402
	GO:0044237	cellular metabolic process	P	0.0484
200 DAI up-regulated	GO:0016798	hydrolase activity, acting on glycosyl bonds	F	6.96e-10
	GO:0005975	carbohydrate metabolic process	P	3.87e-08
	GO:0055085	transmembrane transport	P	1.28e-06
	GO:0044765	single-organism transport	P	0.000316
	GO:0005694	chromosome	C	0.000618
	GO:0051234	establishment of localization	P	0.000986
	GO:0051179	localization	P	0.000986
	GO:0006810	transport	P	0.000986
	GO:0005618	cell wall	C	0.00508
	GO:0030312	external encapsulating structure	C	0.00508
	GO:0046942	carboxylic acid transport	P	0.00542
	GO:0015849	organic acid transport	P	0.00542
	GO:0006865	amino acid transport	P	0.00542
	GO:0006820	anion transport	P	0.00542
	GO:0015711	organic anion transport	P	0.00542
	GO:0022857	transmembrane transporter activity	F	0.00586
	GO:0071705	nitrogen compound transport	P	0.0103
	GO:0071554	cell wall organization or biogenesis	P	0.0109
	GO:0005215	transporter activity	F	0.0134
	GO:0008643	carbohydrate transport	P	0.0154
	GO:0016020	membrane	C	0.0192
	GO:0007049	cell cycle	P	0.0325
	GO:0016491	oxidoreductase activity	F	0.0399

## Sheet: Table F
F - Genes expressed exclusivelly in plant
#For details of the analysis please consult Material and Methos section of this paper.
Gene ID	Annotation	Peptide signal	PredHel	GPI-anchor
g118_chr01_Ss	Alkali-sensitive linkage protein	Y	0	Not GPI-anchored
g270_chr01_Ss	Uncharacterized protein	N	0	Not GPI-anchored
g526_chr01_Ss	Uncharacterized protein	N	0	Not GPI-anchored
g671_chr01_Ss	Uncharacterized protein	N	0	Not GPI-anchored
g672_chr01_Ss	Uncharacterized protein	Y	0	Not GPI-anchored
g708_chr01_Ss	Uncharacterized protein	N	0	Not GPI-anchored
g739_chr02_Ss	Uncharacterized protein	N	1	Not GPI-anchored
g1052_chr02_Ss	Uncharacterized protein	Y	0	Not GPI-anchored
g1081_chr02_Ss	Uncharacterized protein	N	0	Not GPI-anchored
g1082_chr02_Ss	Uncharacterized protein	Y	0	Not GPI-anchored
g1084_chr02_Ss	Uncharacterized protein	Y	0	Not GPI-anchored
g1086_chr02_Ss	Uncharacterized protein	Y	0	Not GPI-anchored
g1226_chr02_Ss	Uncharacterized protein	Y	0	Not GPI-anchored
g1246_chr02_Ss	Uncharacterized protein	N	0	Not GPI-anchored
g1420_chr03_Ss	Uncharacterized protein	N	0	Not GPI-anchored
g1512_chr03_Ss	Uncharacterized protein	Y	2	Not GPI-anchored
g1531_chr03_Ss	Uncharacterized protein	Y	0	Not GPI-anchored
g1843_chr03_Ss	Uncharacterized protein	Y	0	Not GPI-anchored
g1930_chr04_Ss	Uncharacterized protein	Y	1	Not GPI-anchored
g2051_chr04_Ss	Uncharacterized protein	N	0	Not GPI-anchored
g2178_chr04_Ss	Uncharacterized protein	N	0	Not GPI-anchored
g2666_chr06_Ss	Uncharacterized protein	Y	0	Not GPI-anchored
g2263_chr04_Ss	Probable alpha-L-arabinofuranosidase	N	0	Not GPI-anchored
g2287_chr05_Ss	Phenylacetate 2-hydroxylase	N	1	Not GPI-anchored
g2337_chr05_Ss	Cysteine-protease inhibitor	Y	0	Not GPI-anchored
g2410_chr05_Ss	Uncharacterized protein	Y	0	Not GPI-anchored
g2411_chr05_Ss	Uncharacterized protein	Y	0	Not GPI-anchored
g2468_chr05_Ss	Uncharacterized protein	N	0	Not GPI-anchored
g2471_chr05_Ss	Uncharacterized protein	N	0	Not GPI-anchored
g2472_chr05_Ss	Uncharacterized protein	Y	0	Not GPI-anchored
g2659_chr06_Ss	Uncharacterized protein	Y	0	Not GPI-anchored
g2660_chr06_Ss	Uncharacterized protein	Y	1	Not GPI-anchored
g2661_chr06_Ss	Uncharacterized protein	N	0	Not GPI-anchored
g2662_chr06_Ss	Uncharacterized protein	Y	1	Not GPI-anchored
g2663_chr06_Ss	Uncharacterized protein	N	0	Not GPI-anchored
g2664_chr06_Ss	Uncharacterized protein	N	0	Not GPI-anchored
g2665_chr06_Ss	Uncharacterized protein	N	0	Not GPI-anchored
g2834_chr06_Ss	Uncharacterized protein	N	0	Not GPI-anchored
g2912_chr06_Ss	Uncharacterized protein	N	0	Not GPI-anchored
g2913_chr06_Ss	Uncharacterized protein	N	0	Not GPI-anchored
g2940_chr06_Ss	Uncharacterized protein	N	0	Not GPI-anchored
g3057_chr07_Ss	Uncharacterized protein	Y	1	Not GPI-anchored
g3133_chr07_Ss	Uncharacterized protein	N	0	Not GPI-anchored
g3221_chr07_Ss	Uncharacterized protein	Y	1	Not GPI-anchored
g3362_chr08_Ss	Uncharacterized protein	N	0	Not GPI-anchored
g3423_chr08_Ss	Endoglucanase	Y	1	Not GPI-anchored
g3424_chr08_Ss	Uncharacterized protein	Y	1	Not GPI-anchored
g3671_chr09_Ss	Ribonuclease	N	0	Not GPI-anchored
g3746_chr09_Ss	Uncharacterized protein	N	3	Probable
g3771_chr09_Ss	Uncharacterized protein	Y	2	Not GPI-anchored
g3829_chr10_Ss	Uncharacterized protein	N	0	Not GPI-anchored
g3854_chr10_Ss	Uncharacterized protein	N	1	Not GPI-anchored
g3855_chr10_Ss	Uncharacterized protein	Y	0	Not GPI-anchored
g3889_chr10_Ss	tRNA-methyltransferase	Y	0	Not GPI-anchored
g3890_chr10_Ss	Uncharacterized protein	Y	0	Not GPI-anchored
g3916_chr10_Ss	Related to Mig1 protein	Y	1	Not GPI-anchored
g3917_chr10_Ss	Related to Mig1 protein	Y	0	Not GPI-anchored
g3918_chr10_Ss	Related to Mig1 protein	N	0	Not GPI-anchored
g3920_chr10_Ss	Related to Mig1 protein	Y	0	Not GPI-anchored
g3921_chr10_Ss	Related to Mig1 protein	Y	0	Not GPI-anchored
g3922_chr10_Ss	Uncharacterized protein	Y	1	Not GPI-anchored
g3923_chr10_Ss	Related to Mig1 protein	Y	0	Not GPI-anchored
g4034_chr10_Ss	Uncharacterized protein	N	0	Not GPI-anchored
g4048_chr10_Ss	Retrotransposable element	N	0	Not GPI-anchored
g4078_chr10_Ss	Uncharacterized protein	N	3	Not GPI-anchored
g4137_chr11_Ss	Uncharacterized protein	Y	0	Not GPI-anchored
g4139_chr11_Ss	Uncharacterized protein	Y	0	Not GPI-anchored
g4141_chr11_Ss	Uncharacterized protein	Y	0	Not GPI-anchored
g4153_chr11_Ss	Uncharacterized protein	N	0	Not GPI-anchored
g4154_chr11_Ss	Uncharacterized protein	Y	1	Not GPI-anchored
g4155_chr11_Ss	Related to effector family protein Eff1	Y	2	Not GPI-anchored
g4156_chr11_Ss	Uncharacterized protein	N	0	Not GPI-anchored
g4157_chr11_Ss	Related to effector family protein Eff1	N	0	Not GPI-anchored
g4158_chr11_Ss	Uncharacterized protein	N	0	Not GPI-anchored
g4170_chr11_Ss	Related to effector family protein Eff1	N	3	Not GPI-anchored
g4251_chr11_Ss	Uncharacterized protein	Y	1	Not GPI-anchored
g4253_chr11_Ss	Uncharacterized protein	Y	0	Not GPI-anchored
g4254_chr11_Ss	Uncharacterized protein	N	0	Not GPI-anchored
g4255_chr11_Ss	Uncharacterized protein	Y	0	Not GPI-anchored
g4256_chr11_Ss	Uncharacterized protein	Y	1	Not GPI-anchored
g4257_chr11_Ss	Uncharacterized protein	Y	0	Not GPI-anchored
g4259_chr11_Ss	Uncharacterized protein	Y	0	Not GPI-anchored
g4277_chr11_Ss	Uncharacterized protein	N	0	Not GPI-anchored
g4278_chr11_Ss	Uncharacterized protein	Y	1	Not GPI-anchored
g4359_chr11_Ss	Uncharacterized protein	N	0	Not GPI-anchored
g4409_chr12_Ss	Probable Dik6 virulence factor	N	6	Not GPI-anchored
g4531_chr12_Ss	Uncharacterized protein	N	5	Not GPI-anchored
g4549_chr12_Ss	Uncharacterized protein	Y	0	Not GPI-anchored
g4550_chr12_Ss	Uncharacterized protein	Y	1	Not GPI-anchored
g4553_chr12_Ss	Uncharacterized protein	Y	0	Not GPI-anchored
g4554_chr12_Ss	Uncharacterized protein	Y	0	Not GPI-anchored
g4555_chr12_Ss	Uncharacterized protein	N	0	Not GPI-anchored
g4726_chr13_Ss	Aldehyde dehydrogenase	N	0	Not GPI-anchored
g4903_chr14_Ss	Uncharacterized protein	N	1	Not GPI-anchored
g4904_chr14_Ss	Uncharacterized protein	Y	1	Not GPI-anchored
g4913_chr14_Ss	Uncharacterized protein	N	0	Not GPI-anchored
g4914_chr14_Ss	Uncharacterized protein	Y	1	Not GPI-anchored
g4916_chr14_Ss	Uncharacterized protein	N	0	Not GPI-anchored
g4917_chr14_Ss	Uncharacterized protein	Y	0	Not GPI-anchored
g4918_chr14_Ss	Uncharacterized protein	N	0	Not GPI-anchored
g5014_chr14_Ss	Uncharacterized protein	N	0	Not GPI-anchored
g5152_chr15_Ss	Uncharacterized protein	Y	0	Not GPI-anchored
g5153_chr15_Ss	Uncharacterized protein	Y	1	Not GPI-anchored
g5154_chr15_Ss	Uncharacterized protein	N	0	Not GPI-anchored
g5155_chr15_Ss	Uncharacterized protein	N	0	Not GPI-anchored
g5157_chr15_Ss	Uncharacterized protein	N	1	Not GPI-anchored
g5159_chr15_Ss	Uncharacterized protein	Y	0	Not GPI-anchored
g5161_chr15_Ss	Uncharacterized protein	Y	0	Not GPI-anchored
g5310_chr16_Ss	Uncharacterized protein	Y	1	Not GPI-anchored
g5311_chr16_Ss	Uncharacterized protein	N	0	Not GPI-anchored
g5312_chr16_Ss	Uncharacterized protein	N	0	Not GPI-anchored
g5317_chr16_Ss	Uncharacterized protein	N	0	Not GPI-anchored
g5318_chr16_Ss	High-affinity glutathione transporter	N	12	Not GPI-anchored
g5685_chr17_Ss	Uncharacterized protein	N	8	Not GPI-anchored
g6010_chr19_Ss	Related to glycosyl transferase	N	5	Not GPI-anchored
g6020_chr19_Ss	Fruiting body protein	Y	0	Not GPI-anchored
g6273_chr21_Ss	Uncharacterized protein	N	7	Not GPI-anchored
g6516_chr22_Ss	Uncharacterized protein	N	0	Not GPI-anchored
g6577_chr22_Ss	Glycosyltransferase	N	3	Not GPI-anchored
g6642_chr23_Ss	Uncharacterized protein	N	0	Not GPI-anchored
g6643_chr23_Ss	Uncharacterized protein	N	0	Not GPI-anchored
g6650_chr23_Ss	Uncharacterized protein	N	0	Not GPI-anchored
g6652_chr23_Ss	Small G-protein Ras2	N	0	Not GPI-anchored
g6653_chr23_Ss	Uncharacterized protein	N	0	Not GPI-anchored
g6654_chr23_Ss	Uncharacterized protein	N	0	Not GPI-anchored
g6610_chr24_Ss	Uncharacterized protein	Y	0	Not GPI-anchored
g6616_chr24_Ss	Uncharacterized protein	N	0	Not GPI-anchored
g6617_chr24_Ss	Uncharacterized protein	N	0	Not GPI-anchored
g6618_chr24_Ss	Uncharacterized protein	N	1	Not GPI-anchored
g6619_chr24_Ss	Uncharacterized protein	N	1	Not GPI-anchored
g6632_chr25_Ss	Uncharacterized protein	N	0	Not GPI-anchored
g6634_chr25_Ss	Uncharacterized protein	N	0	Not GPI-anchored
